# Supplementary material for: Essential role for PfHSP40 in asexual replication and thermotolerance of malaria parasites
Source: PLoS Pathog. 2025 Jul 8;21(7):e1013313. doi: 10.1371/journal.ppat.1013313 (PMC12258570; doi:10.1371/journal.ppat.1013313)
Supplement: S1 Table — (XLSX) [file ppat.1013313.s005.xlsx]

## Sheet: limma_results_differential_abun
Gene	Uniprot	logFC	AveExpr	t	P.Value	adj.P.Val	B	Gene.ID.PlasmoDB	Product.Description.PlasmoDB	Gene.Symbol.PlasmoDB	Significant Hit
PF3D7_1437900	transcript=PF3D7_1437900.1	-1.44805	3.47956	11.2925	6.39506e-07	0.00172795	1.57277	PF3D7_1437900	HSP40, subfamily A	HSP40	Yes
PF3D7_1440500	transcript=PF3D7_1440500.1	-0.349136	-1.2884	5.90404	0.000165408	0.15567	-0.301169	PF3D7_1440500	allantoicase, putative	N/A	No
PF3D7_0934100	transcript=PF3D7_0934100.1	-0.291164	-1.00028	5.87084	0.000172839	0.15567	-0.321852	PF3D7_0934100	TFIIH basal transcription factor complex helicase XPD subunit	XPD	No
PF3D7_0709300	transcript=PF3D7_0709300.1	-0.197795	-0.704234	4.85184	0.000717673	0.484788	-1.04415	PF3D7_0709300	mediator of RNA polymerase II transcription subunit 14, putative	MED14	No
PF3D7_0708400	transcript=PF3D7_0708400.1	0.43545	7.63393	-3.66386	0.00454016	0.999115	-2.12234	PF3D7_0708400	heat shock protein 90	HSP90	No
PF3D7_1462800	transcript=PF3D7_1462800.1	0.390649	8.79312	-3.6419	0.00470578	0.999115	-2.1447	PF3D7_1462800	glyceraldehyde-3-phosphate dehydrogenase	GAPDH	No
PF3D7_1015900	transcript=PF3D7_1015900.1	0.631934	7.31309	-3.59839	0.00505272	0.999115	-2.18925	PF3D7_1015900	enolase	ENO	No
PF3D7_1363500	transcript=PF3D7_1363500.1	-0.150607	-2.61074	3.39789	0.00703147	0.999115	-2.39862	PF3D7_1363500	CCR4 domain-containing protein 2, putative	CCR4-2	No
PF3D7_1030100	transcript=PF3D7_1030100.1	-0.122829	-0.28648	3.39227	0.00709736	0.999115	-2.40459	PF3D7_1030100	pre-mRNA-splicing factor ATP-dependent RNA helicase PRP22, putative	PRP22	No
PF3D7_1231600	transcript=PF3D7_1231600.1	-0.164055	-1.41079	3.3652	0.00742359	0.999115	-2.43337	PF3D7_1231600	pre-mRNA-splicing factor ATP-dependent RNA helicase PRP2, putative	PRP2	No
PF3D7_1336000	transcript=PF3D7_1336000.1	-0.209335	-2.58442	3.36118	0.00747329	0.999115	-2.43765	PF3D7_1336000	conserved Plasmodium protein, unknown function	N/A	No
PF3D7_1017000	transcript=PF3D7_1017000.1	-0.146655	1.02891	3.1653	0.0103659	0.999115	-2.64926	PF3D7_1017000	DNA polymerase delta catalytic subunit	N/A	No
PF3D7_1324500	transcript=PF3D7_1324500.1	-0.273145	-1.8472	3.15529	0.0105415	0.999115	-2.66022	PF3D7_1324500	DEAD box helicase, putative	N/A	No
PF3D7_1102900	transcript=PF3D7_1102900.1	0.355163	-3.86049	-3.08476	0.0118688	0.999115	-2.73779	PF3D7_1102900	Plasmodium exported protein (hyp11), unknown function	N/A	No
PF3D7_0918600	transcript=PF3D7_0918600.1	-0.234172	-2.27999	3.0208	0.01322	0.999115	-2.80866	PF3D7_0918600	ATP-dependent DNA helicase Q1	RECQ1	No
PF3D7_0403500	transcript=PF3D7_0403500.1	-0.135518	-1.7679	2.97327	0.0143249	0.999115	-2.86162	PF3D7_0403500	ubiquitin-specific protease	USP	No
PF3D7_1419900	transcript=PF3D7_1419900.1	-0.114044	-2.80504	2.89254	0.0164216	0.999115	-2.95213	PF3D7_1419900	YTH domain-containing protein 1, putative	YTH1	No
PF3D7_1001000	transcript=PF3D7_1001000.1	0.201468	-1.99629	-2.87198	0.0170039	0.999115	-2.97529	PF3D7_1001000	chondroitin sulfate A ligand	CSA-L	No
PF3D7_0426000	transcript=PF3D7_0426000.1	0.611872	-3.78371	-2.87006	0.0170593	0.999115	-2.97745	PF3D7_0426000	erythrocyte membrane protein 1, PfEMP1	VAR	No
PF3D7_0106000	transcript=PF3D7_0106000.1	-0.228565	-2.83072	2.86016	0.017348	0.999115	-2.98861	PF3D7_0106000	conserved protein, unknown function	N/A	No
PF3D7_1432500	transcript=PF3D7_1432500.1	-0.19957	-1.4646	2.85201	0.0175891	0.999115	-2.9978	PF3D7_1432500	RNA methyltransferase, putative	N/A	No
PF3D7_0707600	transcript=PF3D7_0707600.1	-0.157781	-1.69213	2.8116	0.0188368	0.999115	-3.04349	PF3D7_0707600	mediator of RNA polymerase II transcription subunit 10, putative	MED10	No
PF3D7_1013500	transcript=PF3D7_1013500.1	0.122524	-0.735583	-2.8107	0.0188658	0.999115	-3.04451	PF3D7_1013500	phosphoinositide-specific phospholipase C	PI-PLC	No
PF3D7_0520500	transcript=PF3D7_0520500.1	-0.346109	-1.68185	2.76071	0.020536	0.999115	-3.1012	PF3D7_0520500	phosphomethylpyrimidine kinase, putative	N/A	No
PF3D7_1236000	transcript=PF3D7_1236000.1	-0.278506	-2.88645	2.73817	0.0213372	0.999115	-3.12682	PF3D7_1236000	vesicle transport v-SNARE protein VTI1, putative	N/A	No
PF3D7_1365900	transcript=PF3D7_1365900.1	0.289273	7.3174	-2.72258	0.0219097	0.999115	-3.14457	PF3D7_1365900	ubiquitin-60S ribosomal protein L40	N/A	No
PF3D7_0708800	transcript=PF3D7_0708800.1	0.334964	5.22971	-2.71742	0.0221026	0.999115	-3.15044	PF3D7_0708800	heat shock protein 110	HSP110c	No
PF3D7_1458700	transcript=PF3D7_1458700.1	-0.202092	-1.47236	2.71208	0.0223039	0.999115	-3.15652	PF3D7_1458700	exonuclease V, mitochondrial, putative	N/A	No
PF3D7_0513200	transcript=PF3D7_0513200.1	-0.092827	0.832326	2.70868	0.0224331	0.999115	-3.1604	PF3D7_0513200	CPSF domain-containing protein, putative	N/A	No
PF3D7_0415400	transcript=PF3D7_0415400.1	-0.187556	-0.40918	2.70606	0.0225332	0.999115	-3.16338	PF3D7_0415400	coatomer subunit zeta, putative	N/A	No
PF3D7_1325600	transcript=PF3D7_1325600.1	0.728148	-3.78297	-2.68845	0.0232175	0.999115	-3.18346	PF3D7_1325600	mitochondrial fission 1 protein	FIS1	No
PF3D7_1111900	transcript=PF3D7_1111900.1	-0.281957	0.085957	2.6437	0.0250514	0.999115	-3.23455	PF3D7_1111900	Josephin domain-containing protein, putative	N/A	No
PF3D7_0510200	transcript=PF3D7_0510200.1	-0.201217	-1.35455	2.6427	0.0250936	0.999115	-3.23569	PF3D7_0510200	peptidyl-prolyl cis-trans isomerase	CYP87	No
PF3D7_1408400	transcript=PF3D7_1408400.1	-0.21151	-0.25966	2.63769	0.0253084	0.999115	-3.24142	PF3D7_1408400	FANCJ-like helicase, putative	FANCJ	No
PF3D7_0213500	transcript=PF3D7_0213500.1	0.192743	-1.75712	-2.60614	0.0267015	0.999115	-3.2775	PF3D7_0213500	tetratricopeptide repeat protein, putative	N/A	No
PF3D7_1015700	transcript=PF3D7_1015700.1	0.301051	-2.80142	-2.52838	0.0304713	0.999115	-3.36659	PF3D7_1015700	tubulin binding cofactor c, putative	N/A	No
PF3D7_0935400	transcript=PF3D7_0935400.1	-0.769149	-1.39063	2.52482	0.030656	0.999115	-3.37068	PF3D7_0935400	gametocyte development protein 1	GDV1	No
PF3D7_0619200	transcript=PF3D7_0619200.1	-0.116224	-1.6134	2.46889	0.0337072	0.999115	-3.43483	PF3D7_0619200	conserved Plasmodium protein, unknown function	N/A	No
PF3D7_1134000	transcript=PF3D7_1134000.1	0.365837	5.5905	-2.44414	0.0351521	0.999115	-3.46324	PF3D7_1134000	heat shock protein 70	HSP70-3	No
PF3D7_1428900	transcript=PF3D7_1428900.1	-1.48257	-2.13282	2.43321	0.0358092	0.999115	-3.47578	PF3D7_1428900	conserved Plasmodium protein, unknown function	N/A	No
PF3D7_1233200	transcript=PF3D7_1233200.1	-0.374186	-2.38693	2.42341	0.0364083	0.999115	-3.48701	PF3D7_1233200	male development protein MD2, putative	N/A	No
PF3D7_1366800	transcript=PF3D7_1366800.1	0.143882	1.35439	-2.41442	0.0369671	0.999115	-3.49733	PF3D7_1366800	phosphatidylserine synthase	PSS	No
PF3D7_0319100	transcript=PF3D7_0319100.1	-0.22898	-1.7005	2.40699	0.0374354	0.999115	-3.50586	PF3D7_0319100	E3 ubiquitin-protein ligase RBX1	RBX1	No
PF3D7_1118600	transcript=PF3D7_1118600.1	-0.166899	-1.19487	2.4066	0.0374602	0.999115	-3.50631	PF3D7_1118600	histone acetyltransferase MYST	MYST	No
PF3D7_0810700	transcript=PF3D7_0810700.1	0.238813	-2.19606	-2.40128	0.0377989	0.999115	-3.51241	PF3D7_0810700	conserved Plasmodium protein, unknown function	N/A	No
PF3D7_0814100	transcript=PF3D7_0814100.1	-1.88376	-1.49583	2.39075	0.0384784	0.999115	-3.52448	PF3D7_0814100	conserved Plasmodium protein, unknown function	N/A	No
PF3D7_1114700	transcript=PF3D7_1114700.1	-0.0906874	0.129393	2.38411	0.0389136	0.999115	-3.5321	PF3D7_1114700	cyclin-dependent-like kinase CLK3	CLK3	No
PF3D7_0616900	transcript=PF3D7_0616900.1	-0.126529	-2.43538	2.36782	0.0400012	0.999115	-3.55079	PF3D7_0616900	conserved Plasmodium protein, unknown function	N/A	No
PF3D7_0317500	transcript=PF3D7_0317500.1	-0.695344	-3.55652	2.36458	0.0402205	0.999115	-3.5545	PF3D7_0317500	kinesin-5	EG5	No
PF3D7_1349100	transcript=PF3D7_1349100.1	0.17386	-0.617547	-2.35838	0.0406443	0.999115	-3.5616	PF3D7_1349100	nucleoside diphosphate hydrolase, putative	N/A	No
PF3D7_0221200	transcript=PF3D7_0221200.1	-0.271913	-2.87731	2.34646	0.0414721	0.999115	-3.57527	PF3D7_0221200	Plasmodium exported protein (hyp15), unknown function	N/A	No
PF3D7_0520200	transcript=PF3D7_0520200.1	-0.113454	-0.761988	2.3451	0.0415674	0.999115	-3.57683	PF3D7_0520200	mediator of RNA polymerase II transcription subunit 17, putative	MED17	No
PF3D7_1368400	transcript=PF3D7_1368400.1	-0.0818143	-0.464215	2.34181	0.041799	0.999115	-3.5806	PF3D7_1368400	ribosomal protein L1, putative	N/A	No
PF3D7_0525500	transcript=PF3D7_0525500.1	-0.352381	-4.19097	2.32554	0.0429639	0.999115	-3.59924	PF3D7_0525500	WD repeat-containing protein, putative	N/A	No
PF3D7_1126100	transcript=PF3D7_1126100.1	-0.856324	-4.18526	2.3226	0.0431771	0.999115	-3.6026	PF3D7_1126100	autophagy-related protein 7, putative	ATG7	No
PF3D7_0314400	transcript=PF3D7_0314400.1	-0.16154	-0.270365	2.31825	0.0434957	0.999115	-3.60759	PF3D7_0314400	serine/threonine protein phosphatase 6, putative	PPP6	No
PF3D7_0907100	transcript=PF3D7_0907100.1	0.922739	-4.89806	-2.31327	0.043863	0.999115	-3.61329	PF3D7_0907100	conserved Plasmodium protein, unknown function	N/A	No
PF3D7_0627300	transcript=PF3D7_0627300.1	-1.56136	-1.82221	2.30684	0.0443413	0.999115	-3.62065	PF3D7_0627300	E3 ubiquitin-protein ligase RNF5, putative	RNF5	No
PF3D7_0532500	transcript=PF3D7_0532500.1	-0.171562	-2.64376	2.28488	0.0460142	0.999115	-3.64577	PF3D7_0532500	Plasmodium exported protein, unknown function	N/A	No
PF3D7_0625300	transcript=PF3D7_0625300.1	-0.405026	-4.39809	2.27234	0.0469971	0.999115	-3.66011	PF3D7_0625300	mitochondrial DNA polymerase	MtDNAP	No
PF3D7_0727100	transcript=PF3D7_0727100.1	-0.318446	-3.35544	2.25658	0.0482617	0.999115	-3.67813	PF3D7_0727100	conserved protein, unknown function	N/A	No
PF3D7_1123300	transcript=PF3D7_1123300.1	-0.102829	0.034875	2.23142	0.0503487	0.999115	-3.70685	PF3D7_1123300	RING zinc finger protein, putative	N/A	No
PF3D7_0702900	transcript=PF3D7_0702900.1	0.32039	-2.2756	-2.22651	0.0507659	0.999115	-3.71245	PF3D7_0702900	centrin, putative	N/A	No
PF3D7_0412300	transcript=PF3D7_0412300.1	-0.133116	-1.71138	2.22358	0.0510163	0.999115	-3.71579	PF3D7_0412300	phosphopantothenoylcysteine synthetase, putative	N/A	No
PF3D7_0708500	transcript=PF3D7_0708500.1	0.134878	-2.86244	-2.18302	0.0546118	0.999115	-3.762	PF3D7_0708500	heat shock protein 86 family protein	N/A	No
PF3D7_1103800	transcript=PF3D7_1103800.1	-0.118947	0.300677	2.16423	0.0563583	0.999115	-3.78335	PF3D7_1103800	CCR4-NOT transcription complex subunit NOT1-G, putative	NOT1-G	No
PF3D7_1302500	transcript=PF3D7_1302500.1	0.0878781	-1.09889	-2.15761	0.0569865	0.999115	-3.79087	PF3D7_1302500	AAA domain-containing protein, putative	N/A	No
PF3D7_1200700	transcript=PF3D7_1200700.1	0.110447	1.52262	-2.1536	0.0573707	0.999115	-3.79542	PF3D7_1200700	acyl-CoA synthetase	ACS7	No
PF3D7_1250800	transcript=PF3D7_1250800.1	-0.164706	0.51305	2.14537	0.0581665	0.999115	-3.80477	PF3D7_1250800	DNA repair protein rhp16, putative	N/A	No
PF3D7_1209000	transcript=PF3D7_1209000.1	-0.222967	-0.100958	2.14247	0.0584494	0.999115	-3.80805	PF3D7_1209000	mago-binding protein, putative	N/A	No
PF3D7_0705000	transcript=PF3D7_0705000.1	0.0958602	-0.702375	-2.13979	0.0587118	0.999115	-3.81109	PF3D7_0705000	mRNA cap guanine-N7 methyltransferase, putative	N/A	No
PF3D7_1248200	transcript=PF3D7_1248200.1	-0.214924	-1.55406	2.1287	0.0598103	0.999115	-3.82366	PF3D7_1248200	pre-mRNA-splicing factor RBM22, putative	RBM22	No
PF3D7_0616300	transcript=PF3D7_0616300.1	-0.182809	-1.77239	2.10924	0.0617857	0.999115	-3.84568	PF3D7_0616300	conserved Plasmodium protein, unknown function	N/A	No
PF3D7_1425700	transcript=PF3D7_1425700.1	-0.148382	-1.12438	2.08513	0.0643206	0.999115	-3.87292	PF3D7_1425700	vacuolar ER assembly factor VMA12, putative	N/A	No
PF3D7_0730300	transcript=PF3D7_0730300.1	0.116284	0.111197	-2.07089	0.0658634	0.999115	-3.88897	PF3D7_0730300	AP2 domain transcription factor AP2-L, putative	ApiAP2	No
PF3D7_0812600	transcript=PF3D7_0812600.1	-0.152605	-0.26681	2.06792	0.0661898	0.999115	-3.89232	PF3D7_0812600	ubiquitin-conjugating enzyme E2, putative	N/A	No
PF3D7_1477500	transcript=PF3D7_1477500.1	0.150885	0.0444651	-2.06548	0.0664591	0.999115	-3.89507	PF3D7_1477500	Plasmodium exported protein (PHISTb), unknown function	N/A	No
PF3D7_0504800	transcript=PF3D7_0504800.1	0.239546	-2.73832	-2.05815	0.067274	0.999115	-3.90332	PF3D7_0504800	conserved Plasmodium protein, unknown function	N/A	No
PF3D7_0731300	transcript=PF3D7_0731300.1	0.21612	2.20794	-2.04537	0.0687173	0.999115	-3.91769	PF3D7_0731300	Plasmodium exported protein (PHISTb), unknown function	PfG174	No
PF3D7_1453000	transcript=PF3D7_1453000.1	-0.0863739	-1.61792	2.04523	0.0687333	0.999115	-3.91784	PF3D7_1453000	conserved Plasmodium protein, unknown function	N/A	No
PF3D7_1436800	transcript=PF3D7_1436800.1	-0.133252	-0.500577	2.03946	0.0693955	0.999115	-3.92433	PF3D7_1436800	ATP-dependent Clp protease proteolytic subunit	ClpR	No
PF3D7_1305400	transcript=PF3D7_1305400.1	-0.121264	-1.54247	2.03191	0.0702705	0.999115	-3.93281	PF3D7_1305400	AAR2 protein, putative	N/A	No
PF3D7_0407500	transcript=PF3D7_0407500.1	-0.160059	-1.20615	2.01148	0.07269	0.999115	-3.95569	PF3D7_0407500	mitochondrial carrier protein, putative	N/A	No
PF3D7_0218700	transcript=PF3D7_0218700.1	-0.386683	-2.07138	2.01049	0.0728097	0.999115	-3.95681	PF3D7_0218700	pre-mRNA-processing protein 45, putative	PRP45	No
PF3D7_1234100	transcript=PF3D7_1234100.1	-0.0898119	2.06538	2.00607	0.0733441	0.999115	-3.96175	PF3D7_1234100	bromodomain protein 5	BDP5	No
PF3D7_1415800	transcript=PF3D7_1415800.1	-0.228678	0.5409	1.99444	0.0747682	0.999115	-3.97474	PF3D7_1415800	ribosomal RNA small subunit methyltransferase A1	KsgA1	No
PF3D7_1233400	transcript=PF3D7_1233400.1	-0.130379	-2.4188	1.9912	0.0751698	0.999115	-3.97836	PF3D7_1233400	conserved Plasmodium membrane protein, unknown function	N/A	No
PF3D7_1321800	transcript=PF3D7_1321800.1	0.261968	-2.03798	-1.99022	0.0752917	0.999115	-3.97945	PF3D7_1321800	protein transport protein SFT2, putative	N/A	No
PF3D7_0916900	transcript=PF3D7_0916900.1	-0.121226	-0.243012	1.97998	0.0765768	0.999115	-3.99088	PF3D7_0916900	Zinc finger HIT domain-containing protein 3	ZNHIT3	No
PF3D7_1413800	transcript=PF3D7_1413800.1	-0.111128	-0.60345	1.979	0.0767	0.999115	-3.99197	PF3D7_1413800	diphthamide biosynthesis protein 1, putative	DPH1	No
PF3D7_1130100	transcript=PF3D7_1130100.1	0.152057	4.71449	-1.97714	0.0769359	0.999115	-3.99404	PF3D7_1130100	60S ribosomal protein L38	RPL38	No
PF3D7_1415300	transcript=PF3D7_1415300.1	0.0822066	1.26828	-1.96931	0.0779363	0.999115	-4.00276	PF3D7_1415300	RNA-binding protein Nova-1, putative	N/A	No
PF3D7_1357000	transcript=PF3D7_1357000.1	0.115552	8.18581	-1.967	0.078234	0.999115	-4.00533	PF3D7_1357000	elongation factor 1-alpha	N/A	No
PF3D7_0923800	transcript=PF3D7_0923800.1	-0.256261	0.281643	1.96399	0.0786241	0.999115	-4.00869	PF3D7_0923800	thioredoxin reductase	TRXR	No
PF3D7_0212700	transcript=PF3D7_0212700.1	-0.394592	-4.21915	1.95731	0.0794933	0.999115	-4.01611	PF3D7_0212700	SRR1-like protein	N/A	No
PF3D7_1342900	transcript=PF3D7_1342900.1	1.51092	-0.510811	-1.95454	0.0798574	0.999115	-4.01919	PF3D7_1342900	AP2 domain transcription factor AP2-HS	AP2-HS	No
PF3D7_0709600	transcript=PF3D7_0709600.1	0.113474	-1.00359	-1.95342	0.0800055	0.999115	-4.02044	PF3D7_0709600	ribonucleases P/MRP protein subunit POP1, putative	POP1	No
PF3D7_0627900	transcript=PF3D7_0627900.1	-0.148759	-2.44763	1.94931	0.0805477	0.999115	-4.02499	PF3D7_0627900	ribonuclease P protein subunit p29, putative	POP4	No
PF3D7_1315500	transcript=PF3D7_1315500.1	0.0912507	2.44651	-1.94395	0.0812622	0.999115	-4.03094	PF3D7_1315500	conserved protein, unknown function	N/A	No
PF3D7_0524600	transcript=PF3D7_0524600.1	0.220461	-1.35893	-1.92811	0.0834061	0.999115	-4.04849	PF3D7_0524600	50S ribosomal protein L12, apicoplast, putative	N/A	No
PF3D7_1435100	transcript=PF3D7_1435100.1	-0.245956	-1.36074	1.92526	0.0837968	0.999115	-4.05164	PF3D7_1435100	ribonuclease H2 subunit B, putative	N/A	No
PF3D7_1440100	transcript=PF3D7_1440100.1	-0.289453	-1.15941	1.92178	0.0842777	0.999115	-4.05549	PF3D7_1440100	cohesin complex subunit RAD21	RAD21	No
PF3D7_0813200	transcript=PF3D7_0813200.1	0.0942245	-0.117501	-1.92154	0.0843106	0.999115	-4.05576	PF3D7_0813200	CS domain protein, putative	N/A	No
PF3D7_0301700	transcript=PF3D7_0301700.1	-0.089477	1.06737	1.91558	0.0851388	0.999115	-4.06234	PF3D7_0301700	EMP1 trafficking protein PTP7	PTP7	No
PF3D7_1107000	transcript=PF3D7_1107000.1	0.181416	-0.453382	-1.90738	0.0862925	0.999115	-4.0714	PF3D7_1107000	U6 snRNA-associated Sm-like protein LSm4, putative	LSM4	No
PF3D7_1454000	transcript=PF3D7_1454000.1	-0.0921759	-2.42267	1.90041	0.0872836	0.999115	-4.07908	PF3D7_1454000	RNA-binding protein, putative	N/A	No
PF3D7_1434000	transcript=PF3D7_1434000.1	-0.15765	-0.227976	1.89588	0.0879329	0.999115	-4.08406	PF3D7_1434000	CCR4-associated factor 16, putative	CAF16	No
PF3D7_1125200	transcript=PF3D7_1125200.1	0.109869	-0.547791	-1.89082	0.0886645	0.999115	-4.08963	PF3D7_1125200	ubiquitin-like domain-containing protein, putative	N/A	No
PF3D7_1472100	transcript=PF3D7_1472100.1	1.20794	-1.02321	-1.89022	0.0887516	0.999115	-4.09029	PF3D7_1472100	protein transport protein YIP1, putative	YIP1	No
PF3D7_1207900	transcript=PF3D7_1207900.1	0.700572	-3.50496	-1.88934	0.0888788	0.999115	-4.09126	PF3D7_1207900	conserved Plasmodium protein, unknown function	N/A	No
PF3D7_0728900	transcript=PF3D7_0728900.1	0.109245	-2.31867	-1.88869	0.088974	0.999115	-4.09198	PF3D7_0728900	RNA-binding protein, putative	N/A	No
PF3D7_0812700	transcript=PF3D7_0812700.1	0.139121	-0.477393	-1.88585	0.0893871	0.999115	-4.09509	PF3D7_0812700	U1 small nuclear ribonucleoprotein C, putative	SNRPC	No
PF3D7_1024800	transcript=PF3D7_1024800.1	-0.0860761	1.11109	1.87476	0.0910222	0.999115	-4.10727	PF3D7_1024800	exported protein 3	EXP3	No
PF3D7_0303000	transcript=PF3D7_0303000.1	-0.112865	1.36788	1.87262	0.0913411	0.999115	-4.10962	PF3D7_0303000	N-ethylmaleimide-sensitive fusion protein	NSF	No
PF3D7_1446500	transcript=PF3D7_1446500.1	-0.0937926	-0.337783	1.87045	0.0916652	0.999115	-4.112	PF3D7_1446500	nucleoporin NUP313, putative	NUP313	No
PF3D7_1340300	transcript=PF3D7_1340300.1	0.16103	0.334135	-1.87017	0.0917075	0.999115	-4.1123	PF3D7_1340300	nucleolar complex protein 2, putative	N/A	No
PF3D7_0821200	transcript=PF3D7_0821200.1	-0.133783	-0.381924	1.86312	0.0927688	0.999115	-4.12003	PF3D7_0821200	conserved protein, unknown function	N/A	No
PF3D7_0722500	transcript=PF3D7_0722500.1	-0.109278	-0.219849	1.8592	0.0933636	0.999115	-4.12432	PF3D7_0722500	pre-mRNA-splicing factor CWC15, putative	CWC15	No
PF3D7_1408900	transcript=PF3D7_1408900.1	-0.144859	-0.669356	1.85175	0.0945033	0.999115	-4.13246	PF3D7_1408900	tRNA-dihydrouridine synthase, putative	N/A	No
PF3D7_1142600	transcript=PF3D7_1142600.1	0.136766	4.67977	-1.85086	0.0946412	0.999115	-4.13344	PF3D7_1142600	60S ribosomal protein L35ae, putative	N/A	No
PF3D7_1018600	transcript=PF3D7_1018600.1	0.100206	-1.11743	-1.84626	0.0953516	0.999115	-4.13845	PF3D7_1018600	tRNA wybutosine-synthesizing protein, putative	N/A	No
PF3D7_1034000	transcript=PF3D7_1034000.1	-0.0832243	0.337626	1.83382	0.0973017	0.999115	-4.15202	PF3D7_1034000	Sec1 family protein, putative	SLY1	No
PF3D7_0730000	transcript=PF3D7_0730000.1	-1.06324	-2.63607	1.8297	0.0979552	0.999115	-4.1565	PF3D7_0730000	conserved protein, unknown function	N/A	No
PF3D7_1460400	transcript=PF3D7_1460400.1	0.150938	-0.425812	-1.82491	0.0987203	0.999115	-4.16171	PF3D7_1460400	ubiquitin carboxyl-terminal hydrolase isozyme L3	UCHL3	No
PF3D7_1232300	transcript=PF3D7_1232300.1	-0.132591	-2.61952	1.8191	0.0996553	0.999115	-4.16802	PF3D7_1232300	cytochrome b5, putative	N/A	No
PF3D7_1324100	transcript=PF3D7_1324100.1	-0.2924	-1.53506	1.81523	0.100283	0.999115	-4.17222	PF3D7_1324100	cyclin-like protein, putative	N/A	No
PF3D7_0901700	transcript=PF3D7_0901700.1	1.30113	-1.09387	-1.81277	0.100683	0.999115	-4.17489	PF3D7_0901700	Plasmodium exported protein (hyp5), unknown function	N/A	No
PF3D7_1128500	transcript=PF3D7_1128500.1	0.131381	-1.11094	-1.81055	0.101046	0.999115	-4.1773	PF3D7_1128500	Fe-S cluster assembly factor HCF101, putative	mHCF101	No
PF3D7_0930400	transcript=PF3D7_0930400.1	0.100197	-1.55071	-1.81014	0.101114	0.999115	-4.17775	PF3D7_0930400	zinc finger protein, putative	N/A	No
PF3D7_1443200	transcript=PF3D7_1443200.1	-0.258118	-2.43936	1.80465	0.102017	0.999115	-4.18369	PF3D7_1443200	heptatricopeptide repeat-containing protein, putative	N/A	No
PF3D7_0103100	transcript=PF3D7_0103100.1	-0.241007	-2.34539	1.80118	0.102592	0.999115	-4.18745	PF3D7_0103100	vacuolar protein sorting-associated protein 51, putative	VPS51	No
PF3D7_0610600	transcript=PF3D7_0610600.1	-0.147676	-1.71708	1.78354	0.10556	0.999115	-4.2065	PF3D7_0610600	calcium-dependent protein kinase 2	CDPK2	No
PF3D7_0108100	transcript=PF3D7_0108100.1	-0.284573	-3.12745	1.78337	0.105589	0.999115	-4.20668	PF3D7_0108100	conserved protein, unknown function	N/A	No
PF3D7_1365800	transcript=PF3D7_1365800.1	-0.146857	0.372047	1.77965	0.106226	0.999115	-4.21069	PF3D7_1365800	conserved Plasmodium protein, unknown function	N/A	No
PF3D7_1037600	transcript=PF3D7_1037600.1	-0.51296	-1.70844	1.77862	0.106401	0.999115	-4.21179	PF3D7_1037600	TFIIH basal transcription factor complex helicase XPB subunit, putative	XPB	No
PF3D7_0818200	transcript=PF3D7_0818200.1	0.113082	6.31329	-1.7571	0.110156	0.999115	-4.23491	PF3D7_0818200	14-3-3 protein	14-3-3I	No
PF3D7_0525200	transcript=PF3D7_0525200.1	-0.24871	-2.84522	1.75645	0.110272	0.999115	-4.23562	PF3D7_0525200	structural maintenance of chromosomes protein 6, putative	SMC6	No
PF3D7_0405100	transcript=PF3D7_0405100.1	0.0694116	-0.59975	-1.75113	0.111219	0.999115	-4.24131	PF3D7_0405100	protein transport protein Sec24B, putative	SEC24B	No
PF3D7_1238300	transcript=PF3D7_1238300.1	0.0758131	0.296813	-1.73933	0.113349	0.999115	-4.25393	PF3D7_1238300	pre-mRNA-splicing factor CWC22, putative	CWC22	No
PF3D7_0929200	transcript=PF3D7_0929200.1	0.085554	1.48852	-1.73795	0.113599	0.999115	-4.2554	PF3D7_0929200	RNA-binding protein, putative	N/A	No
PF3D7_0322900	transcript=PF3D7_0322900.1	0.127298	5.6465	-1.72998	0.115062	0.999115	-4.2639	PF3D7_0322900	40S ribosomal protein S3A, putative	RPS3A	No
PF3D7_1316500	transcript=PF3D7_1316500.1	0.0673464	-0.852955	-1.72908	0.115228	0.999115	-4.26486	PF3D7_1316500	pre-mRNA-processing factor 40, putative	PRP40	No
PF3D7_0210900	transcript=PF3D7_0210900.1	0.105246	3.01033	-1.71152	0.118512	0.999115	-4.28352	PF3D7_0210900	conserved Plasmodium protein, unknown function	N/A	No
PF3D7_0618700	transcript=PF3D7_0618700.1	0.0788324	0.146096	-1.7081	0.119162	0.999115	-4.28714	PF3D7_0618700	trafficking protein particle complex subunit 6A, putative	N/A	No
PF3D7_1220600	transcript=PF3D7_1220600.1	-0.214309	-2.37542	1.70273	0.120188	0.999115	-4.29283	PF3D7_1220600	conserved Plasmodium protein, unknown function	N/A	No
PF3D7_1451700	transcript=PF3D7_1451700.1	0.335762	-1.78673	-1.70226	0.12028	0.999115	-4.29334	PF3D7_1451700	calcineurin subunit B	CNB	No
PF3D7_0210100	transcript=PF3D7_0210100.1	0.200391	-1.10065	-1.70118	0.120487	0.999115	-4.29447	PF3D7_0210100	60S ribosomal protein L37ae, putative	RPL37A	No
PF3D7_1244200	transcript=PF3D7_1244200.1	-0.134804	-1.18167	1.70018	0.12068	0.999115	-4.29554	PF3D7_1244200	RNA polymerase II transcription factor B subunit 2, putative	TFB2	No
PF3D7_1311200	transcript=PF3D7_1311200.1	-0.0810112	0.334176	1.70017	0.120681	0.999115	-4.29554	PF3D7_1311200	transducin beta-like protein TBL1, putative	N/A	No
PF3D7_0920900	transcript=PF3D7_0920900.1	0.0991147	-0.0909892	-1.70002	0.12071	0.999115	-4.2957	PF3D7_0920900	U4/U6 snRNA-associated-splicing factor, putative	PRP24	No
PF3D7_1304400	transcript=PF3D7_1304400.1	0.113267	-1.44506	-1.69849	0.121005	0.999115	-4.29732	PF3D7_1304400	PUB domain-containing protein, putative	N/A	No
PF3D7_1032300	transcript=PF3D7_1032300.1	-0.322771	-3.05706	1.69572	0.121542	0.999115	-4.30025	PF3D7_1032300	conserved protein, unknown function	N/A	No
PF3D7_1355900	transcript=PF3D7_1355900.1	0.114422	0.817118	-1.69181	0.122303	0.999115	-4.30438	PF3D7_1355900	RWD domain-containing protein, putative	N/A	No
PF3D7_1234300	transcript=PF3D7_1234300.1	-0.149022	-1.22516	1.69166	0.12233	0.999115	-4.30453	PF3D7_1234300	DNA polymerase epsilon subunit B, putative	N/A	No
PF3D7_1411300	transcript=PF3D7_1411300.1	-0.136044	-2.69908	1.68999	0.122656	0.999115	-4.30629	PF3D7_1411300	DnaJ protein, putative	N/A	No
PF3D7_1211300	transcript=PF3D7_1211300.1	-0.8307	-1.83018	1.68804	0.123039	0.999115	-4.30835	PF3D7_1211300	DNA helicase MCM8, putative	MCM8	No
PF3D7_0720500	transcript=PF3D7_0720500.1	0.214954	-1.07651	-1.68523	0.123591	0.999115	-4.31131	PF3D7_0720500	conserved Plasmodium protein, unknown function	N/A	No
PF3D7_0515800	transcript=PF3D7_0515800.1	0.233024	-0.93036	-1.67845	0.124931	0.999115	-4.31845	PF3D7_0515800	BolA-like protein, putative	N/A	No
PF3D7_1458800	transcript=PF3D7_1458800.1	-0.0933471	-1.31752	1.67266	0.126086	0.999115	-4.32454	PF3D7_1458800	DNA-directed RNA polymerase III subunit RPC5, putative	N/A	No
PF3D7_0710000	transcript=PF3D7_0710000.1	0.0974558	-1.01767	-1.6591	0.128832	0.999115	-4.33876	PF3D7_0710000	Sfi1-like protein SLP	SLP	No
PF3D7_1429000	transcript=PF3D7_1429000.1	-0.242297	-2.25272	1.65805	0.129046	0.999115	-4.33985	PF3D7_1429000	protein archease, putative	N/A	No
PF3D7_1344900	transcript=PF3D7_1344900.1	-0.157975	-1.38872	1.65805	0.129047	0.999115	-4.33986	PF3D7_1344900	conserved Plasmodium protein, unknown function	N/A	No
PF3D7_1135000	transcript=PF3D7_1135000.1	0.175035	-1.28404	-1.65281	0.130123	0.999115	-4.34534	PF3D7_1135000	PQ-loop repeat-containing protein	N/A	No
PF3D7_1253100	transcript=PF3D7_1253100.1	0.275577	-4.31987	-1.64963	0.13078	0.999115	-4.34866	PF3D7_1253100	Plasmodium exported protein (PHISTa), unknown function	N/A	No
PF3D7_1214700	transcript=PF3D7_1214700.1	-0.192623	-3.80901	1.64855	0.131003	0.999115	-4.34978	PF3D7_1214700	conserved protein, unknown function	N/A	No
PF3D7_0803700	transcript=PF3D7_0803700.1	-0.11183	1.03781	1.64831	0.131053	0.999115	-4.35003	PF3D7_0803700	tubulin gamma chain	g-tub	No
PF3D7_0322400	transcript=PF3D7_0322400.1	0.0811637	0.589607	-1.64741	0.13124	0.999115	-4.35097	PF3D7_0322400	regulator of initiation factor 2 (eIF2)	N/A	No
PF3D7_1369600	transcript=PF3D7_1369600.1	0.141175	-2.84839	-1.63801	0.133206	0.999115	-4.36077	PF3D7_1369600	conserved Plasmodium protein, unknown function	N/A	No
PF3D7_0610700	transcript=PF3D7_0610700.1	0.361735	-1.66958	-1.63674	0.133474	0.999115	-4.36209	PF3D7_0610700	conserved Plasmodium protein, unknown function	N/A	No
PF3D7_0317600	transcript=PF3D7_0317600.1	0.104288	6.20418	-1.63496	0.13385	0.999115	-4.36394	PF3D7_0317600	40S ribosomal protein S11, putative	RPS11	No
PF3D7_1401300	transcript=PF3D7_1401300.1	-0.153082	-1.55149	1.63495	0.133852	0.999115	-4.36395	PF3D7_1401300	epoxide hydrolase 2	EH2	No
PF3D7_0720100	transcript=PF3D7_0720100.1	0.307084	-2.67918	-1.63424	0.134003	0.999115	-4.36469	PF3D7_0720100	pre-rRNA-processing protein ESF2, putative	ESF2	No
PF3D7_1352000	transcript=PF3D7_1352000.1	-0.165766	-2.6758	1.63205	0.134467	0.999115	-4.36697	PF3D7_1352000	GTP-binding protein, putative	N/A	No
PF3D7_0605800	transcript=PF3D7_0605800.1	-0.141127	-1.13887	1.63012	0.134876	0.999115	-4.36896	PF3D7_0605800	DNA repair protein RAD50, putative	RAD50	No
PF3D7_0420000	transcript=PF3D7_0420000.1	-0.229248	-3.96677	1.62953	0.135001	0.999115	-4.36958	PF3D7_0420000	zinc finger protein, putative	N/A	No
PF3D7_1307800	transcript=PF3D7_1307800.1	0.115325	-0.685932	-1.62708	0.135526	0.999115	-4.37212	PF3D7_1307800	centrosomal protein CEP170, putative	CEP170	No
PF3D7_0722100	transcript=PF3D7_0722100.1	-0.0714641	-1.21114	1.60947	0.139337	0.999115	-4.39034	PF3D7_0722100	protein pelota homolog, putative	PELO	No
PF3D7_1009900	transcript=PF3D7_1009900.1	-0.229048	-3.09469	1.59987	0.141457	0.999115	-4.40024	PF3D7_1009900	heptatricopeptide repeat-containing protein, putative	N/A	No
PF3D7_0308000	transcript=PF3D7_0308000.1	-0.0957505	0.423971	1.5952	0.142496	0.999115	-4.40504	PF3D7_0308000	DNA polymerase delta small subunit, putative	N/A	No
PF3D7_1032800	transcript=PF3D7_1032800.1	-0.0755533	-0.616484	1.59327	0.142929	0.999115	-4.40703	PF3D7_1032800	leucine-rich repeat protein 1	LRR1	No
PF3D7_1226400	transcript=PF3D7_1226400.1	-0.0734873	-1.03988	1.59158	0.14331	0.999115	-4.40877	PF3D7_1226400	regulator of MON1-CCZ1 complex, putative	N/A	No
PF3D7_0917600	transcript=PF3D7_0917600.1	-0.101388	0.995987	1.58783	0.144153	0.999115	-4.41261	PF3D7_0917600	pre-mRNA-splicing factor ATP-dependent RNA helicase PRP43, putative	PRP43	No
PF3D7_1331200	transcript=PF3D7_1331200.1	-0.30311	-2.30983	1.58682	0.144383	0.999115	-4.41365	PF3D7_1331200	conserved Plasmodium protein, unknown function	N/A	No
PF3D7_0510400	transcript=PF3D7_0510400.1	-0.187637	-2.57311	1.57601	0.146847	0.999115	-4.42471	PF3D7_0510400	PDCD2 domain-containing protein, putative	N/A	No
PF3D7_0406000	transcript=PF3D7_0406000.1	-0.0890194	-1.80812	1.57073	0.148062	0.999115	-4.4301	PF3D7_0406000	conserved protein, unknown function	N/A	No
PF3D7_0605100	transcript=PF3D7_0605100.1	0.0682101	2.88261	-1.56751	0.14881	0.999115	-4.43338	PF3D7_0605100	KH domain-containing protein, putative	KH1	No
PF3D7_0319500	transcript=PF3D7_0319500.1	0.0880642	-1.38123	-1.56723	0.148875	0.999115	-4.43367	PF3D7_0319500	RNA-binding protein, putative	N/A	No
PF3D7_0210000	transcript=PF3D7_0210000.1	0.123224	0.166853	-1.5546	0.151837	0.999115	-4.44652	PF3D7_0210000	secretory complex protein 61 gamma subunit	Sec61-gamma	No
PF3D7_0925200	transcript=PF3D7_0925200.1	0.141223	1.7454	-1.55372	0.152045	0.999115	-4.44741	PF3D7_0925200	ribosomal RNA-processing protein 8, putative	RRP8	No
PF3D7_1441000	transcript=PF3D7_1441000.1	-0.0964236	-1.04515	1.55223	0.152397	0.999115	-4.44892	PF3D7_1441000	cytoplasmic tRNA 2-thiolation protein 2, putative	NCS2	No
PF3D7_1339900	transcript=PF3D7_1339900.1	-0.168299	-2.4426	1.55024	0.15287	0.999115	-4.45093	PF3D7_1339900	ABC transporter B family member 5, putative	ABCB5	No
PF3D7_1211400	transcript=PF3D7_1211400.1	0.088231	2.40973	-1.54927	0.153103	0.999115	-4.45193	PF3D7_1211400	heat shock protein DNAJ homologue Pfj4	PfJ4	No
PF3D7_1371900	transcript=PF3D7_1371900.1	-0.101705	0.360346	1.54751	0.153523	0.999115	-4.45371	PF3D7_1371900	Plasmodium exported protein, unknown function	N/A	No
PF3D7_1315400	transcript=PF3D7_1315400.1	-0.120704	1.03794	1.54281	0.154649	0.999115	-4.45846	PF3D7_1315400	zinc finger (CCCH type) protein, putative	N/A	No
PF3D7_1008700	transcript=PF3D7_1008700.1	0.0753155	4.51545	-1.54085	0.15512	0.999115	-4.46044	PF3D7_1008700	tubulin beta chain	N/A	No
PF3D7_0724100	transcript=PF3D7_0724100.1	-0.0704418	-0.066402	1.53531	0.156459	0.999115	-4.46603	PF3D7_0724100	conserved Plasmodium protein, unknown function	N/A	No
PF3D7_1119500	transcript=PF3D7_1119500.1	-0.0675958	-0.325929	1.5294	0.157901	0.999115	-4.47198	PF3D7_1119500	AP-4 complex subunit mu, putative	N/A	No
PF3D7_1230700	transcript=PF3D7_1230700.1	0.0752254	-0.0555464	-1.52406	0.159214	0.999115	-4.47736	PF3D7_1230700	protein transport protein SEC13	SEC13	No
PF3D7_0925800	transcript=PF3D7_0925800.1	0.206394	-2.7802	-1.51848	0.160594	0.999115	-4.48296	PF3D7_0925800	regulator of nonsense transcripts 2, putative	UPF2	No
PF3D7_1429900	transcript=PF3D7_1429900.1	-0.18615	-2.44347	1.51825	0.160653	0.999115	-4.48319	PF3D7_1429900	ADP-dependent DNA helicase RecQ	WRN	No
PF3D7_0728800	transcript=PF3D7_0728800.1	-0.173109	-2.10565	1.5172	0.160914	0.999115	-4.48424	PF3D7_0728800	conserved Plasmodium protein, unknown function	N/A	No
PF3D7_0415000	transcript=PF3D7_0415000.1	-0.0561846	2.1735	1.51325	0.1619	0.999115	-4.4882	PF3D7_0415000	ATPase GET3	GET3	No
PF3D7_0909800	transcript=PF3D7_0909800.1	0.109564	3.14895	-1.5124	0.162112	0.999115	-4.48905	PF3D7_0909800	small nuclear ribonucleoprotein Sm D3, putative	SNRPD3	No
PF3D7_0920400	transcript=PF3D7_0920400.1	-0.562697	-2.47435	1.51226	0.162148	0.999115	-4.48919	PF3D7_0920400	conserved Plasmodium protein, unknown function	N/A	No
PF3D7_0503800	transcript=PF3D7_0503800.1	0.0870087	3.93955	-1.51117	0.162422	0.999115	-4.49029	PF3D7_0503800	60S ribosomal protein L31	RPL31	No
PF3D7_1351400	transcript=PF3D7_1351400.1	0.144632	4.76143	-1.51082	0.162509	0.999115	-4.49063	PF3D7_1351400	60S ribosomal protein L17, putative	N/A	No
PF3D7_1214400	transcript=PF3D7_1214400.1	0.147952	-0.353824	-1.50491	0.163999	0.999115	-4.49654	PF3D7_1214400	ER membrane protein complex subunit 6, putative	EMC6	No
PF3D7_1317800	transcript=PF3D7_1317800.1	0.102853	4.73145	-1.50397	0.164237	0.999115	-4.49748	PF3D7_1317800	40S ribosomal protein S19	RPS19	No
PF3D7_1208600	transcript=PF3D7_1208600.1	0.421747	-2.07998	-1.50091	0.165013	0.999115	-4.50052	PF3D7_1208600	mitochondrial import inner membrane translocase subunit TIM10, putative	TIM10	No
PF3D7_0826100	transcript=PF3D7_0826100.1	-0.057373	0.442489	1.50064	0.165082	0.999115	-4.5008	PF3D7_0826100	HECT-like E3 ubiquitin ligase, putative	HEUL	No
PF3D7_1203500	transcript=PF3D7_1203500.1	0.0734887	0.579669	-1.49877	0.165559	0.999115	-4.50266	PF3D7_1203500	threonylcarbamoyl-AMP synthase, putative	SUA5	No
PF3D7_0820500	transcript=PF3D7_0820500.1	0.143414	-1.94045	-1.49484	0.166565	0.999115	-4.50658	PF3D7_0820500	protein transport protein YIF1, putative	YIF1	No
PF3D7_1133900	transcript=PF3D7_1133900.1	0.0808042	-1.06316	-1.48826	0.168258	0.999115	-4.5131	PF3D7_1133900	conserved Plasmodium protein, unknown function	N/A	No
PF3D7_1472000	transcript=PF3D7_1472000.1	-0.0891433	0.230831	1.48343	0.169513	0.999115	-4.51789	PF3D7_1472000	pre-mRNA-splicing factor ISY1, putative	ISY1	No
PF3D7_0823300	transcript=PF3D7_0823300.1	-0.0707481	1.32637	1.48124	0.170084	0.999115	-4.52006	PF3D7_0823300	histone acetyltransferase GCN5	GCN5	No
PF3D7_1001800	transcript=PF3D7_1001800.1	-0.457644	-2.0871	1.48082	0.170196	0.999115	-4.52049	PF3D7_1001800	Plasmodium exported protein (PHISTc), unknown function	N/A	No
PF3D7_1332700	transcript=PF3D7_1332700.1	-0.142412	0.106893	1.47126	0.172709	0.999115	-4.52993	PF3D7_1332700	ATP-dependent RNA helicase DBP8, putative	DBP8	No
PF3D7_1417700	transcript=PF3D7_1417700.1	-0.20977	-0.179813	1.46565	0.1742	0.999115	-4.53545	PF3D7_1417700	conserved protein, unknown function	N/A	No
PF3D7_1248300	transcript=PF3D7_1248300.1	-0.354847	-1.46789	1.46176	0.175241	0.999115	-4.53928	PF3D7_1248300	conserved protein, unknown function	N/A	No
PF3D7_1304900	transcript=PF3D7_1304900.1	0.134505	1.1221	-1.4606	0.175551	0.999115	-4.54042	PF3D7_1304900	DNA-directed RNA polymerase II subunit RPB11, putative	RPB11	No
PF3D7_1353500	transcript=PF3D7_1353500.1	-0.0877133	-1.31101	1.46042	0.175599	0.999115	-4.54059	PF3D7_1353500	RNA polymerase II transcription factor B subunit 4, putative	TFB4	No
PF3D7_0929000	transcript=PF3D7_0929000.1	-0.0866684	-0.705561	1.45772	0.176326	0.999115	-4.54324	PF3D7_0929000	transcription initiation factor TFIID subunit 7, putative	TAF7	No
PF3D7_0514900	transcript=PF3D7_0514900.1	-0.07179	-1.84965	1.45442	0.177217	0.999115	-4.54648	PF3D7_0514900	conserved Plasmodium protein, unknown function	N/A	No
PF3D7_1341300	transcript=PF3D7_1341300.1	0.140742	5.02738	-1.45174	0.177946	0.999115	-4.54911	PF3D7_1341300	60S ribosomal protein L18-2, putative	N/A	No
PF3D7_0618600	transcript=PF3D7_0618600.1	-0.153133	-1.41819	1.45022	0.178359	0.999115	-4.5506	PF3D7_0618600	rhomboid protease ROM10	ROM10	No
PF3D7_1003500	transcript=PF3D7_1003500.1	0.169471	4.33553	-1.44991	0.178443	0.999115	-4.5509	PF3D7_1003500	40S ribosomal protein S20e, putative	N/A	No
PF3D7_0812500	transcript=PF3D7_0812500.1	0.159073	0.261467	-1.4478	0.179018	0.999115	-4.55296	PF3D7_0812500	RNA-binding protein, putative	N/A	No
PF3D7_0304500	transcript=PF3D7_0304500.1	0.188865	-0.86327	-1.44761	0.179069	0.999115	-4.55315	PF3D7_0304500	1-cys-glutaredoxin-like protein-1	GLP1	No
PF3D7_0903400	transcript=PF3D7_0903400.1	-0.0558514	2.62329	1.44496	0.179795	0.999115	-4.55574	PF3D7_0903400	ATP-dependent RNA helicase DDX60, putative	DDX60	No
PF3D7_0903500	transcript=PF3D7_0903500.1	-0.0907068	-1.40369	1.44011	0.181129	0.999115	-4.56047	PF3D7_0903500	nucleoporin NUP138, putative	NUP138	No
PF3D7_0105700	transcript=PF3D7_0105700.1	-0.217135	-3.50438	1.43942	0.18132	0.999115	-4.56115	PF3D7_0105700	asparagine-rich antigen Pfa35-2	N/A	No
PF3D7_1467800	transcript=PF3D7_1467800.1	-0.223584	-2.68724	1.43891	0.181458	0.999115	-4.56163	PF3D7_1467800	conserved Plasmodium protein, unknown function	N/A	No
PF3D7_1409000	transcript=PF3D7_1409000.1	0.100973	0.281397	-1.43863	0.181536	0.999115	-4.56191	PF3D7_1409000	WD repeat-containing protein, putative	N/A	No
PF3D7_1455500	transcript=PF3D7_1455500.1	-0.0512593	1.0877	1.43743	0.181869	0.999115	-4.56308	PF3D7_1455500	AP-1 complex subunit gamma, putative	N/A	No
PF3D7_0602600	transcript=PF3D7_0602600.1	0.0806279	0.102107	-1.43564	0.182363	0.999115	-4.56482	PF3D7_0602600	SAC3 domain-containing protein, putative	N/A	No
PF3D7_0415900	transcript=PF3D7_0415900.1	0.100789	4.73189	-1.4351	0.182514	0.999115	-4.56534	PF3D7_0415900	60S ribosomal protein L15, putative	N/A	No
PF3D7_1448900	transcript=PF3D7_1448900.1	0.10752	-1.44437	-1.43313	0.183064	0.999115	-4.56727	PF3D7_1448900	mitochondrial respiratory chain complex II subunit, putative	SDHC	No
PF3D7_1304500	transcript=PF3D7_1304500.1	0.0667517	3.30386	-1.43278	0.18316	0.999115	-4.5676	PF3D7_1304500	small heat shock protein, putative	N/A	No
PF3D7_0618900	transcript=PF3D7_0618900.1	0.687369	-2.44473	-1.42784	0.184539	0.999115	-4.57239	PF3D7_0618900	phosphatidylinositol N-acetylglucosaminyltransferase subunit GPI1	GPI1	No
PF3D7_0220100	transcript=PF3D7_0220100.1	-0.0757766	-2.86891	1.42781	0.184547	0.999115	-4.57242	PF3D7_0220100	DnaJ protein, putative	N/A	No
PF3D7_1208900	transcript=PF3D7_1208900.1	-0.121176	1.12046	1.41729	0.187518	0.999115	-4.58261	PF3D7_1208900	protein phosphatase PPM11, putative	PPM11	No
PF3D7_0105800	transcript=PF3D7_0105800.1	-0.213825	-2.00153	1.41534	0.188073	0.999115	-4.5845	PF3D7_0105800	cyclin-dependent kinases regulatory subunit, putative	N/A	No
PF3D7_0724200	transcript=PF3D7_0724200.1	-0.0618119	-1.20959	1.4091	0.189858	0.999115	-4.59051	PF3D7_0724200	type 2A phosphatase-associated protein 42, putative	TAP42	No
PF3D7_0209100	transcript=PF3D7_0209100.1	-0.069396	-1.40754	1.40508	0.191015	0.999115	-4.59438	PF3D7_0209100	patatin-like phospholipase 1	PATPL1	No
PF3D7_1203000	transcript=PF3D7_1203000.1	-0.277946	-2.38525	1.40474	0.191111	0.999115	-4.5947	PF3D7_1203000	origin recognition complex subunit 1	ORC1	No
PF3D7_0115600	transcript=PF3D7_0115600.1	-0.196422	0.199379	1.40399	0.19133	0.999115	-4.59542	PF3D7_0115600	rifin	RIF	No
PF3D7_1351100	transcript=PF3D7_1351100.1	0.100088	0.820517	-1.40217	0.191857	0.999115	-4.59717	PF3D7_1351100	CXXC motif containing zinc binding protein, putative	N/A	No
PF3D7_0409600	transcript=PF3D7_0409600.1	-0.0957224	0.644573	1.40096	0.192206	0.999115	-4.59833	PF3D7_0409600	replication protein A1, large subunit	RPA1	No
PF3D7_0111600	transcript=PF3D7_0111600.1	0.405055	-4.72819	-1.40013	0.192449	0.999115	-4.59913	PF3D7_0111600	conserved Plasmodium protein, unknown function	N/A	No
PF3D7_0811500	transcript=PF3D7_0811500.1	0.0571421	0.537052	-1.39822	0.193003	0.999115	-4.60095	PF3D7_0811500	histone-arginine methyltransferase CARM1, putative	CARM1	No
PF3D7_0615400	transcript=PF3D7_0615400.1	0.0551878	0.578848	-1.39526	0.193868	0.999115	-4.60379	PF3D7_0615400	ribonuclease, putative	N/A	No
PF3D7_1247200	transcript=PF3D7_1247200.1	0.706489	-1.50588	-1.3934	0.194411	0.999115	-4.60557	PF3D7_1247200	conserved protein, unknown function	N/A	No
PF3D7_0620100	transcript=PF3D7_0620100.1	-0.105148	-0.482714	1.38618	0.196538	0.999115	-4.61247	PF3D7_0620100	ATP synthase-associated protein, putative	ATPTG12	No
PF3D7_1116200	transcript=PF3D7_1116200.1	0.108909	2.02722	-1.38528	0.196802	0.999115	-4.61332	PF3D7_1116200	pyridoxine biosynthesis protein PDX2	PDX2	No
PF3D7_1361200	transcript=PF3D7_1361200.1	-0.0972497	-1.66649	1.38505	0.196871	0.999115	-4.61354	PF3D7_1361200	conserved Plasmodium protein, unknown function	N/A	No
PF3D7_0627100	transcript=PF3D7_0627100.1	0.0683897	-0.806862	-1.38366	0.197283	0.999115	-4.61487	PF3D7_0627100	ankyrin-repeat protein, putative	N/A	No
PF3D7_1203900	transcript=PF3D7_1203900.1	0.0821389	2.21795	-1.38243	0.197649	0.999115	-4.61604	PF3D7_1203900	ubiquitin-conjugating enzyme E2	UBC	No
PF3D7_1332300	transcript=PF3D7_1332300.1	-0.0697983	-1.99389	1.3805	0.198223	0.999115	-4.61788	PF3D7_1332300	trafficking protein particle complex subunit 2, putative	TRAPPC2	No
PF3D7_1435500	transcript=PF3D7_1435500.1	-0.0795403	-0.18169	1.37796	0.198982	0.999115	-4.6203	PF3D7_1435500	clathrin light chain, putative	CLC	No
PF3D7_0302000	transcript=PF3D7_0302000.1	-0.0632349	-0.0724295	1.37435	0.200064	0.999115	-4.62372	PF3D7_0302000	pre-mRNA-splicing factor PRP46, putative	PRP46	No
PF3D7_0517700	transcript=PF3D7_0517700.1	0.0559685	3.73102	-1.37266	0.20057	0.999115	-4.62532	PF3D7_0517700	eukaryotic translation initiation factor 3 subunit B, putative	EIF3B	No
PF3D7_1240000	transcript=PF3D7_1240000.1	0.141391	-2.68379	-1.36852	0.20182	0.999115	-4.62924	PF3D7_1240000	3-hydroxyisobutyryl-CoA hydrolase, putative	N/A	No
PF3D7_0407200	transcript=PF3D7_0407200.1	-0.0640663	-0.533538	1.36749	0.202131	0.999115	-4.63022	PF3D7_0407200	peptidyl-tRNA hydrolase 2, putative	PTH2	No
PF3D7_1415200	transcript=PF3D7_1415200.1	0.243683	-1.55094	-1.36607	0.20256	0.999115	-4.63155	PF3D7_1415200	DNA-directed RNA polymerases I and III subunit RPAC2, putative	N/A	No
PF3D7_1328900	transcript=PF3D7_1328900.1	0.070731	-0.0791924	-1.36605	0.202568	0.999115	-4.63158	PF3D7_1328900	PUB domain-containing protein, putative	N/A	No
PF3D7_1305900	transcript=PF3D7_1305900.1	-0.0692168	0.184301	1.36419	0.203132	0.999115	-4.63333	PF3D7_1305900	conserved Plasmodium protein, unknown function	N/A	No
PF3D7_1426000	transcript=PF3D7_1426000.1	0.14197	3.59156	-1.36404	0.203179	0.999115	-4.63348	PF3D7_1426000	60S ribosomal protein L21	RPL21	No
PF3D7_0103200	transcript=PF3D7_0103200.1	0.0693604	1.61585	-1.36336	0.203386	0.999115	-4.63412	PF3D7_0103200	nucleoside transporter 4	NT4	No
PF3D7_1138800	transcript=PF3D7_1138800.1	-0.0744718	-1.21429	1.3631	0.203465	0.999115	-4.63437	PF3D7_1138800	WD repeat-containing protein, putative	N/A	No
PF3D7_1438500	transcript=PF3D7_1438500.1	-0.0886668	0.171016	1.36288	0.203532	0.999115	-4.63457	PF3D7_1438500	cleavage and polyadenylation specificity factor subunit 3, putative	CPSF3	No
PF3D7_1361000	transcript=PF3D7_1361000.1	-0.0608878	1.31377	1.35922	0.204649	0.999115	-4.63803	PF3D7_1361000	protein arginine N-methyltransferase 5, putative	PRMT5	No
PF3D7_0708300	transcript=PF3D7_0708300.1	0.118262	-0.32262	-1.35646	0.205495	0.999115	-4.64062	PF3D7_0708300	EKC/KEOPS complex subunit BUD32	BUD32	No
PF3D7_0721600	transcript=PF3D7_0721600.1	0.085674	5.35781	-1.35486	0.205988	0.999115	-4.64213	PF3D7_0721600	40S ribosomal protein S5, putative	N/A	No
PF3D7_1473200	transcript=PF3D7_1473200.1	0.116728	1.84881	-1.35478	0.206013	0.999115	-4.64221	PF3D7_1473200	DnaJ protein, putative	N/A	No
PF3D7_0921800	transcript=PF3D7_0921800.1	-0.105659	1.19033	1.35457	0.206075	0.999115	-4.6424	PF3D7_0921800	ribosome production factor 1, putative	RPF1	No
PF3D7_0311500	transcript=PF3D7_0311500.1	0.0697554	0.90721	-1.35448	0.206105	0.999115	-4.64249	PF3D7_0311500	conserved protein, unknown function	N/A	No
PF3D7_1035000	transcript=PF3D7_1035000.1	0.0928513	-2.26443	-1.35327	0.206476	0.999115	-4.64362	PF3D7_1035000	U2 snRNA/tRNA pseudouridine synthase, putative	N/A	No
PF3D7_1215100	transcript=PF3D7_1215100.1	-0.207554	-0.96237	1.35243	0.206735	0.999115	-4.64441	PF3D7_1215100	SUN domain-containing protein, putative	N/A	No
PF3D7_1364400	transcript=PF3D7_1364400.1	-0.083001	0.751939	1.35177	0.206941	0.999115	-4.64504	PF3D7_1364400	conserved Plasmodium protein, unknown function	N/A	No
PF3D7_0422000	transcript=PF3D7_0422000.1	0.0725276	1.35905	-1.35135	0.207069	0.999115	-4.64543	PF3D7_0422000	steroid dehydrogenase, putative	N/A	No
PF3D7_0312300	transcript=PF3D7_0312300.1	-0.0579526	1.43374	1.34975	0.207564	0.999115	-4.64693	PF3D7_0312300	26S proteasome regulatory subunit RPN12, putative	RPN12	No
PF3D7_1305000	transcript=PF3D7_1305000.1	-0.184528	-1.45517	1.34913	0.207758	0.999115	-4.64752	PF3D7_1305000	MCL1 domain-containing protein, putative	N/A	No
PF3D7_0313800	transcript=PF3D7_0313800.1	0.0543689	-2.752	-1.34813	0.208068	0.999115	-4.64845	PF3D7_0313800	conserved Plasmodium protein, unknown function	N/A	No
PF3D7_0520700	transcript=PF3D7_0520700.1	-0.051595	-1.07759	1.34724	0.208343	0.999115	-4.64929	PF3D7_0520700	CDC73 domain-containing protein, putative	N/A	No
PF3D7_1402700	transcript=PF3D7_1402700.1	-0.0548909	-0.582988	1.34707	0.208395	0.999115	-4.64944	PF3D7_1402700	U2 snRNP-associated SURP motif-containing protein, putative	SR140	No
PF3D7_1349500	transcript=PF3D7_1349500.1	0.0957994	-1.36487	-1.34544	0.208904	0.999115	-4.65098	PF3D7_1349500	conserved Plasmodium protein, unknown function	N/A	No
PF3D7_1013700	transcript=PF3D7_1013700.1	0.113532	-2.05273	-1.33816	0.211179	0.999115	-4.65777	PF3D7_1013700	thioredoxin-like protein, putative	N/A	No
PF3D7_1308900	transcript=PF3D7_1308900.1	0.0812775	0.0705799	-1.33694	0.211564	0.999115	-4.65892	PF3D7_1308900	mRNA-decapping enzyme 2, putative	DCP2	No
PF3D7_0306300	transcript=PF3D7_0306300.1	0.21551	2.32092	-1.33382	0.212548	0.999115	-4.66183	PF3D7_0306300	glutaredoxin 1	GRX1	No
PF3D7_0509000	transcript=PF3D7_0509000.1	0.0682948	0.546412	-1.33282	0.212863	0.999115	-4.66276	PF3D7_0509000	alpha-soluble NSF attachment protein, putative	alphaSNAP	No
PF3D7_1438000	transcript=PF3D7_1438000.1	0.0637422	2.3231	-1.33222	0.213053	0.999115	-4.66332	PF3D7_1438000	eukaryotic translation initiation factor eIF2A, putative	N/A	No
PF3D7_1329000	transcript=PF3D7_1329000.1	-0.0747866	-1.03369	1.3311	0.213408	0.999115	-4.66436	PF3D7_1329000	DNA-directed RNA polymerase III subunit RPC1, putative	N/A	No
PF3D7_0407900	transcript=PF3D7_0407900.1	-0.0879525	-0.434156	1.33042	0.213625	0.999115	-4.66499	PF3D7_0407900	AAA family ATPase, putative	N/A	No
PF3D7_1438400	transcript=PF3D7_1438400.1	0.156455	-1.98118	-1.32609	0.215002	0.999115	-4.66902	PF3D7_1438400	metacaspase-2	MCA2	No
PF3D7_1465200	transcript=PF3D7_1465200.1	-0.0940994	-1.18756	1.32222	0.216239	0.999115	-4.6726	PF3D7_1465200	mediator of RNA polymerase II transcription subunit 4, putative	MED4	No
PF3D7_1211200	transcript=PF3D7_1211200.1	-0.0622942	-1.24163	1.32063	0.21675	0.999115	-4.67408	PF3D7_1211200	conserved Plasmodium protein, unknown function	N/A	No
PF3D7_1020700	transcript=PF3D7_1020700.1	-0.139755	0.655383	1.31221	0.219467	0.999115	-4.68186	PF3D7_1020700	N-acetyltransferase, GNAT family, putative	N/A	No
PF3D7_1011800	transcript=PF3D7_1011800.1	0.0597429	4.9389	-1.31063	0.21998	0.999115	-4.68331	PF3D7_1011800	PRE-binding protein	PREBP	No
PF3D7_0519400	transcript=PF3D7_0519400.1	0.112351	5.31823	-1.30874	0.220595	0.999115	-4.68506	PF3D7_0519400	40S ribosomal protein S24	RPS24	No
PF3D7_1008100	transcript=PF3D7_1008100.1	0.0510458	0.42668	-1.30777	0.220911	0.999115	-4.68595	PF3D7_1008100	PHD finger protein PHD1	PHD1	No
PF3D7_1339300	transcript=PF3D7_1339300.1	-0.143881	-2.15293	1.30387	0.222188	0.999115	-4.68954	PF3D7_1339300	conserved protein, unknown function	N/A	No
PF3D7_0317800	transcript=PF3D7_0317800.1	0.099868	1.27908	-1.30245	0.222652	0.999115	-4.69084	PF3D7_0317800	26S proteasome non-ATPase regulatory subunit 9, putative	N/A	No
PF3D7_1433100	transcript=PF3D7_1433100.1	0.11864	-2.04659	-1.30049	0.223296	0.999115	-4.69263	PF3D7_1433100	HID1 domain-containing protein, putative	N/A	No
PF3D7_0803400	transcript=PF3D7_0803400.1	-0.139572	-2.30319	1.29946	0.223638	0.999115	-4.69359	PF3D7_0803400	DNA repair and recombination protein RAD54, putative	RAD54	No
PF3D7_0822600	transcript=PF3D7_0822600.1	-0.0492309	3.06918	1.29816	0.224067	0.999115	-4.69478	PF3D7_0822600	protein transport protein SEC23	SEC23	No
PF3D7_1035200	transcript=PF3D7_1035200.1	-0.485445	-5.73894	1.29666	0.224561	0.999115	-4.69615	PF3D7_1035200	S-antigen	N/A	No
PF3D7_1456800	transcript=PF3D7_1456800.1	0.0620821	5.6117	-1.29655	0.224597	0.999115	-4.69625	PF3D7_1456800	V-type H(+)-translocating pyrophosphatase, putative	VP1	No
PF3D7_0830700	transcript=PF3D7_0830700.1	0.0938098	-1.25099	-1.29395	0.225459	0.999115	-4.69862	PF3D7_0830700	Plasmodium exported protein (hyp9), unknown function	N/A	No
PF3D7_0910600	transcript=PF3D7_0910600.1	0.0985647	1.51513	-1.29337	0.225651	0.999115	-4.69915	PF3D7_0910600	SNARE protein	YKT6.1	No
PF3D7_0703700	transcript=PF3D7_0703700.1	-0.161254	1.46246	1.29298	0.22578	0.999115	-4.69951	PF3D7_0703700	conserved protein, unknown function	N/A	No
PF3D7_1466100	transcript=PF3D7_1466100.1	-0.116475	-0.0744005	1.29029	0.226676	0.999115	-4.70197	PF3D7_1466100	protein phosphatase containing kelch-like domains	PPKL	No
PF3D7_1447000	transcript=PF3D7_1447000.1	0.0915753	6.45148	-1.28894	0.227126	0.999115	-4.7032	PF3D7_1447000	40S ribosomal protein S5	N/A	No
PF3D7_1002000	transcript=PF3D7_1002000.1	0.0841334	-1.41243	-1.28719	0.22771	0.999115	-4.70479	PF3D7_1002000	Plasmodium exported protein (hyp2), unknown function	N/A	No
PF3D7_0314700	transcript=PF3D7_0314700.1	-0.103734	-1.0336	1.28662	0.227901	0.999115	-4.70531	PF3D7_0314700	RING finger protein RNF1	RNF1	No
PF3D7_0706100	transcript=PF3D7_0706100.1	-0.683113	-1.86686	1.28283	0.229173	0.999115	-4.70876	PF3D7_0706100	EF hand domain-containing protein, putative	N/A	No
PF3D7_0525100	transcript=PF3D7_0525100.1	0.0468778	3.9805	-1.28279	0.229187	0.999115	-4.7088	PF3D7_0525100	acyl-CoA synthetase	ACS10	No
PF3D7_1248500	transcript=PF3D7_1248500.1	-0.0800178	0.132456	1.28243	0.22931	0.999115	-4.70913	PF3D7_1248500	bax inhibitor 1, putative	N/A	No
PF3D7_1217500	transcript=PF3D7_1217500.1	-0.485192	-2.19823	1.28082	0.22985	0.999115	-4.71059	PF3D7_1217500	conserved Plasmodium protein, unknown function	N/A	No
PF3D7_1237000	transcript=PF3D7_1237000.1	-0.0587014	0.976434	1.27328	0.232404	0.999115	-4.71742	PF3D7_1237000	SUMO-activating enzyme subunit 2	UBA2	No
PF3D7_1243000	transcript=PF3D7_1243000.1	-0.259127	-1.81077	1.27268	0.232608	0.999115	-4.71797	PF3D7_1243000	syntaxin-16, putative	STX16	No
PF3D7_1138500	transcript=PF3D7_1138500.1	0.0507234	3.30954	-1.27152	0.233005	0.999115	-4.71902	PF3D7_1138500	protein phosphatase PPM2, protein phosphatase 2C	PPM2	No
PF3D7_1105300	transcript=PF3D7_1105300.1	-0.0902799	-0.446008	1.27145	0.233027	0.999115	-4.71908	PF3D7_1105300	conserved Plasmodium protein, unknown function	N/A	No
PF3D7_0908800	transcript=PF3D7_0908800.1	-0.294927	-3.31285	1.27129	0.233082	0.999115	-4.71923	PF3D7_0908800	mitochondrial carrier protein, putative	N/A	No
PF3D7_0611700	transcript=PF3D7_0611700.1	0.30269	-0.621742	-1.26932	0.233755	0.999115	-4.72101	PF3D7_0611700	60S ribosomal protein L39	RPL39	No
PF3D7_0512300	transcript=PF3D7_0512300.1	-0.0767292	-1.81229	1.26523	0.235156	0.999115	-4.72469	PF3D7_0512300	CDK-activating kinase assembly factor MAT1	MAT1	No
PF3D7_0514100	transcript=PF3D7_0514100.1	-0.178372	-3.83843	1.26266	0.236041	0.999115	-4.72701	PF3D7_0514100	ATP-dependent DNA helicase UvrD	UvrD	No
PF3D7_1406700	transcript=PF3D7_1406700.1	0.0481032	-0.466988	-1.25961	0.237094	0.999115	-4.72975	PF3D7_1406700	vacuolar protein sorting-associated protein 29	VPS29	No
PF3D7_1364300	transcript=PF3D7_1364300.1	-0.0780504	-1.50484	1.25915	0.237254	0.999115	-4.73017	PF3D7_1364300	pre-mRNA-splicing factor ATP-dependent RNA helicase PRP16	PRP16	No
PF3D7_1241100	transcript=PF3D7_1241100.1	-0.079794	-1.86324	1.25845	0.237496	0.999115	-4.7308	PF3D7_1241100	polyadenylation factor subunit 2, putative	PFS2	No
PF3D7_0809600	transcript=PF3D7_0809600.1	0.460495	-2.27602	-1.2569	0.238032	0.999115	-4.73218	PF3D7_0809600	peptidase family C50, putative	N/A	No
PF3D7_1408500	transcript=PF3D7_1408500.1	1.05106	-1.01922	-1.25251	0.23956	0.999115	-4.73612	PF3D7_1408500	conserved Plasmodium protein, unknown function	N/A	No
PF3D7_1450400	transcript=PF3D7_1450400.1	0.0506939	-0.191902	-1.25144	0.239934	0.999115	-4.73708	PF3D7_1450400	E3 ubiquitin-protein ligase ZNF598, putative	N/A	No
PF3D7_1357400	transcript=PF3D7_1357400.1	-0.317624	-3.82174	1.2507	0.240193	0.999115	-4.73774	PF3D7_1357400	conserved Plasmodium protein, unknown function	N/A	No
PF3D7_1317300	transcript=PF3D7_1317300.1	-0.0869958	-1.75542	1.2501	0.2404	0.999115	-4.73827	PF3D7_1317300	RNA-binding protein, putative	N/A	No
PF3D7_1205900	transcript=PF3D7_1205900.1	0.0606721	0.416662	-1.24873	0.240882	0.999115	-4.7395	PF3D7_1205900	conserved protein, unknown function	N/A	No
PF3D7_1138600	transcript=PF3D7_1138600.1	0.0770214	-0.178892	-1.24846	0.240975	0.999115	-4.73974	PF3D7_1138600	beta-catenin-like protein 1, putative	N/A	No
PF3D7_0219400	transcript=PF3D7_0219400.1	-0.100743	1.13629	1.24473	0.242287	0.999115	-4.74307	PF3D7_0219400	ribosome associated membrane protein RAMP4, putative	N/A	No
PF3D7_1416900	transcript=PF3D7_1416900.1	0.25596	0.552399	-1.24401	0.24254	0.999115	-4.74371	PF3D7_1416900	prefoldin subunit 2, putative	N/A	No
PF3D7_0212200	transcript=PF3D7_0212200.1	-0.127023	-1.14988	1.24356	0.242698	0.999115	-4.74411	PF3D7_0212200	ribosomal protein L12, mitochondrial, putative	N/A	No
PF3D7_0819900	transcript=PF3D7_0819900.1	0.171406	1.28537	-1.24193	0.243273	0.999115	-4.74557	PF3D7_0819900	U6 snRNA-associated Sm-like protein LSm3, putative	LSM3	No
PF3D7_1212800	transcript=PF3D7_1212800.1	-0.339498	-2.19168	1.24037	0.243826	0.999115	-4.74696	PF3D7_1212800	succinate dehydrogenase [ubiquinone] iron-sulfur subunit, mitochondrial	SDHB	No
PF3D7_1235900	transcript=PF3D7_1235900.1	-0.0548023	0.670362	1.23579	0.245452	0.999115	-4.75103	PF3D7_1235900	pre-mRNA-splicing factor SYF1, putative	XAB2	No
PF3D7_1215000	transcript=PF3D7_1215000.1	0.0639671	-0.252476	-1.2342	0.246016	0.999115	-4.75243	PF3D7_1215000	thioredoxin peroxidase 2	Trx-Px2	No
PF3D7_1409900	transcript=PF3D7_1409900.1	0.0786192	-0.698035	-1.23407	0.246062	0.999115	-4.75255	PF3D7_1409900	cytidine diphosphate-diacylglycerol synthase	CDS	No
PF3D7_0818500	transcript=PF3D7_0818500.1	0.147378	0.955065	-1.23168	0.246916	0.999115	-4.75467	PF3D7_0818500	zinc finger protein, putative	N/A	No
PF3D7_1462100	transcript=PF3D7_1462100.1	-0.129577	-2.25791	1.22528	0.249213	0.999115	-4.76032	PF3D7_1462100	conserved Plasmodium protein, unknown function	N/A	No
PF3D7_1451400	transcript=PF3D7_1451400.1	-0.0811174	-2.07925	1.22126	0.250666	0.999115	-4.76387	PF3D7_1451400	transcriptional regulatory protein sir2b	Sir2B	No
PF3D7_1352700	transcript=PF3D7_1352700.1	-0.0439387	1.0732	1.21381	0.25337	0.999115	-4.77041	PF3D7_1352700	intron-binding protein aquarius, putative	AQR	No
PF3D7_1252700	transcript=PF3D7_1252700.1	0.476799	-3.2567	-1.21091	0.254432	0.999115	-4.77295	PF3D7_1252700	Plasmodium exported protein (PHISTb), unknown function	N/A	No
PF3D7_0710600	transcript=PF3D7_0710600.1	0.116446	4.32403	-1.20983	0.254827	0.999115	-4.7739	PF3D7_0710600	60S ribosomal protein L34	RPL34	No
PF3D7_1016200	transcript=PF3D7_1016200.1	0.0709586	-0.951887	-1.20971	0.25487	0.999115	-4.774	PF3D7_1016200	Rab3 GTPase-activating protein non-catalytic subunit, putative	N/A	No
PF3D7_1012500	transcript=PF3D7_1012500.1	-0.106818	1.57509	1.20957	0.254925	0.999115	-4.77413	PF3D7_1012500	phosphoglucomutase, putative	N/A	No
PF3D7_1458100	transcript=PF3D7_1458100.1	0.0735947	0.481117	-1.2095	0.254949	0.999115	-4.77418	PF3D7_1458100	protein PET117, putative	PET117	No
PF3D7_1123800	transcript=PF3D7_1123800.1	-0.42734	-3.14295	1.20896	0.255148	0.999115	-4.77466	PF3D7_1123800	structural maintenance of chromosomes protein 5, putative	SMC5	No
PF3D7_0629000	transcript=PF3D7_0629000.1	-0.201472	-1.2219	1.20868	0.25525	0.999115	-4.7749	PF3D7_0629000	glucosamine 6-phosphate N-acetyltransferase	GNA1	No
PF3D7_1431700	transcript=PF3D7_1431700.1	0.0846943	5.45451	-1.20753	0.255672	0.999115	-4.77591	PF3D7_1431700	60S ribosomal protein L14, putative	N/A	No
PF3D7_0719600	transcript=PF3D7_0719600.1	0.0826039	4.42818	-1.20622	0.256154	0.999115	-4.77705	PF3D7_0719600	60S ribosomal protein L11a, putative	N/A	No
PF3D7_0933000	transcript=PF3D7_0933000.1	-0.0827262	-2.38873	1.20544	0.256442	0.999115	-4.77773	PF3D7_0933000	CSTF domain-containing protein, putative	N/A	No
PF3D7_0829300	transcript=PF3D7_0829300.1	0.143494	0.255961	-1.20502	0.256597	0.999115	-4.7781	PF3D7_0829300	U6 snRNA-associated Sm-like protein LSm8, putative	LSM8	No
PF3D7_1360200	transcript=PF3D7_1360200.1	-0.0740769	1.30841	1.20473	0.256703	0.999115	-4.77835	PF3D7_1360200	ER membrane protein complex subunit 3, putative	EMC3	No
PF3D7_1434200	transcript=PF3D7_1434200.1	0.410335	1.83057	-1.20257	0.2575	0.999115	-4.78023	PF3D7_1434200	calmodulin	CAM	No
PF3D7_0523100	transcript=PF3D7_0523100.1	-0.0506544	0.432824	1.20143	0.257925	0.999115	-4.78123	PF3D7_0523100	mitochondrial-processing peptidase subunit alpha, putative	QCR2	No
PF3D7_1467300	transcript=PF3D7_1467300.1	-0.160186	-2.47493	1.20131	0.257968	0.999115	-4.78133	PF3D7_1467300	1-deoxy-D-xylulose 5-phosphate reductoisomerase	DXR	No
PF3D7_0611300	transcript=PF3D7_0611300.1	-0.111892	1.18406	1.20118	0.258016	0.999115	-4.78145	PF3D7_0611300	ATP synthase-associated protein, putative	ATPTG2	No
PF3D7_1022400	transcript=PF3D7_1022400.1	0.0438141	3.49755	-1.19911	0.258785	0.999115	-4.78325	PF3D7_1022400	serine/arginine-rich splicing factor 4	SRSF4	No
PF3D7_1455100	transcript=PF3D7_1455100.1	-0.472234	-1.90616	1.19882	0.258891	0.999115	-4.7835	PF3D7_1455100	protein tyrosine phosphatase, putative	PTP1	No
PF3D7_0320800	transcript=PF3D7_0320800.1	0.0865064	4.92488	-1.1985	0.259011	0.999115	-4.78378	PF3D7_0320800	ATP-dependent RNA helicase DDX6	DOZI	No
PF3D7_1230400	transcript=PF3D7_1230400.1	-0.0798835	1.27757	1.1977	0.259308	0.999115	-4.78447	PF3D7_1230400	ATP-dependent protease subunit ClpQ	ClpQ	No
PF3D7_1428200	transcript=PF3D7_1428200.1	-0.211695	-3.56441	1.19592	0.25997	0.999115	-4.78602	PF3D7_1428200	major facilitator superfamily domain-containing protein, putative	MFS5	No
PF3D7_0700800	transcript=PF3D7_0700800.1	-0.448626	-2.75664	1.19506	0.26029	0.999115	-4.78676	PF3D7_0700800	Pfmc-2TM Maurer's cleft two transmembrane protein	MC-2TM	No
PF3D7_0110100	transcript=PF3D7_0110100.1	-0.123511	-1.73955	1.19436	0.260551	0.999115	-4.78737	PF3D7_0110100	selenocysteine-specific elongation factor, putative	SELB	No
PF3D7_0411900	transcript=PF3D7_0411900.1	-0.161146	-0.204616	1.19185	0.261493	0.999115	-4.78955	PF3D7_0411900	DNA polymerase alpha catalytic subunit A	N/A	No
PF3D7_1206700	transcript=PF3D7_1206700.1	0.0554506	1.34717	-1.1916	0.261583	0.999115	-4.78976	PF3D7_1206700	eukaryotic translation initiation factor 5, putative	EIF5	No
PF3D7_1211900	transcript=PF3D7_1211900.1	0.0496738	2.67457	-1.18733	0.263189	0.999115	-4.79346	PF3D7_1211900	non-SERCA-type Ca2+ -transporting P-ATPase	ATP4	No
PF3D7_0816400	transcript=PF3D7_0816400.1	0.103298	-1.74714	-1.18703	0.2633	0.999115	-4.79371	PF3D7_0816400	EF-hand calcium-binding domain-containing protein, putative	N/A	No
PF3D7_1010600	transcript=PF3D7_1010600.1	0.0534436	3.45245	-1.18316	0.264761	0.999115	-4.79705	PF3D7_1010600	eukaryotic translation initiation factor 2 subunit beta	eIF2beta	No
PF3D7_1318400	transcript=PF3D7_1318400.1	-0.135159	-1.40335	1.1826	0.264972	0.999115	-4.79754	PF3D7_1318400	structural maintenance of chromosomes protein 2, putative	SMC2	No
PF3D7_1112500	transcript=PF3D7_1112500.1	-0.0547791	0.940087	1.18145	0.26541	0.999115	-4.79853	PF3D7_1112500	RNA transcription, translation and transport factor protein, putative	N/A	No
PF3D7_1147700	transcript=PF3D7_1147700.1	-0.12971	-1.94627	1.18016	0.265897	0.999115	-4.79964	PF3D7_1147700	ATP synthase subunit delta, mitochondrial, putative	N/A	No
PF3D7_1474600	transcript=PF3D7_1474600.1	0.116325	1.20682	-1.17981	0.266032	0.999115	-4.79994	PF3D7_1474600	vacuole membrane protein 1, putative	VMP1	No
PF3D7_0515900	transcript=PF3D7_0515900.1	-0.152184	-1.28253	1.17841	0.266561	0.999115	-4.80114	PF3D7_0515900	NLI interacting factor-like phosphatase, putative	NIF2	No
PF3D7_0520100	transcript=PF3D7_0520100.1	-0.100417	-1.5495	1.17777	0.266807	0.999115	-4.80169	PF3D7_0520100	protein phosphatase PPM9, putative	PPM9	No
PF3D7_1464200	transcript=PF3D7_1464200.1	0.126674	-1.65654	-1.17719	0.267026	0.999115	-4.80219	PF3D7_1464200	zinc finger CCCH domain-containing protein, putative	ZFP	No
PF3D7_0505600	transcript=PF3D7_0505600.1	-0.149067	-3.54579	1.1757	0.267594	0.999115	-4.80347	PF3D7_0505600	BCNT domain-containing protein, putative	N/A	No
PF3D7_1227700	transcript=PF3D7_1227700.1	0.0761349	1.43811	-1.17561	0.267627	0.999115	-4.80354	PF3D7_1227700	protein KIC2	KIC2	No
PF3D7_0108300	transcript=PF3D7_0108300.1	0.0481856	2.34568	-1.17517	0.267797	0.999115	-4.80392	PF3D7_0108300	conserved Plasmodium protein, unknown function	ARP	No
PF3D7_1439700	transcript=PF3D7_1439700.1	-0.0678714	1.88331	1.17395	0.268261	0.999115	-4.80497	PF3D7_1439700	leucine carboxyl methyltransferase, putative	N/A	No
PF3D7_0524800	transcript=PF3D7_0524800.1	-0.0759968	-1.24897	1.17372	0.268352	0.999115	-4.80517	PF3D7_0524800	ubiquitin fusion degradation protein 1, putative	UFD1	No
PF3D7_1313900	transcript=PF3D7_1313900.1	-0.0817466	-0.219538	1.17145	0.269217	0.999115	-4.8071	PF3D7_1313900	ankyrin-repeat protein, putative	N/A	No
PF3D7_0419500	transcript=PF3D7_0419500.1	0.547784	-2.18437	-1.17061	0.269541	0.999115	-4.80783	PF3D7_0419500	conserved Plasmodium membrane protein, unknown function	N/A	No
PF3D7_1216300	transcript=PF3D7_1216300.1	-0.056081	1.76376	1.16849	0.270354	0.999115	-4.80964	PF3D7_1216300	signal recognition particle subunit SRP19	SRP19	No
PF3D7_1135400	transcript=PF3D7_1135400.1	-0.10741	0.614276	1.16705	0.27091	0.999115	-4.81087	PF3D7_1135400	HotDog domain-containing protein, putative	N/A	No
PF3D7_0205500	transcript=PF3D7_0205500.1	0.210616	-1.44727	-1.1643	0.271968	0.999115	-4.81321	PF3D7_0205500	DNA-directed RNA polymerase II 16 kDa subunit, putative	N/A	No
PF3D7_1324800	transcript=PF3D7_1324800.1	-0.0555913	1.43306	1.16276	0.272565	0.999115	-4.81453	PF3D7_1324800	dihydrofolate synthase/folylpolyglutamate synthase	DHFS-FPGS	No
PF3D7_1347900	transcript=PF3D7_1347900.1	-0.791107	-2.1583	1.16174	0.27296	0.999115	-4.81539	PF3D7_1347900	conserved Plasmodium protein, unknown function	N/A	No
PF3D7_1323100	transcript=PF3D7_1323100.1	0.0892123	5.76911	-1.16167	0.272988	0.999115	-4.81546	PF3D7_1323100	60S ribosomal protein L6, putative	N/A	No
PF3D7_0921900	transcript=PF3D7_0921900.1	0.0709978	-0.430942	-1.16166	0.272991	0.999115	-4.81546	PF3D7_0921900	conserved Plasmodium protein, unknown function	N/A	No
PF3D7_0313000	transcript=PF3D7_0313000.1	0.0861861	-0.309884	-1.16003	0.273624	0.999115	-4.81685	PF3D7_0313000	conserved Plasmodium protein, unknown function	N/A	No
PF3D7_0205600	transcript=PF3D7_0205600.1	-0.164782	-1.75579	1.15911	0.273981	0.999115	-4.81763	PF3D7_0205600	conserved Plasmodium protein, unknown function	N/A	No
PF3D7_0824200	transcript=PF3D7_0824200.1	-0.16898	-1.69071	1.15851	0.274215	0.999115	-4.81814	PF3D7_0824200	conserved Plasmodium protein, unknown function	N/A	No
PF3D7_0215400	transcript=PF3D7_0215400.1	-0.0689102	-1.61172	1.15491	0.275618	0.999115	-4.8212	PF3D7_0215400	WD repeat-containing protein, putative	N/A	No
PF3D7_1365200	transcript=PF3D7_1365200.1	0.183716	-1.79528	-1.1505	0.277344	0.999115	-4.82493	PF3D7_1365200	conserved protein, unknown function	N/A	No
PF3D7_0813900	transcript=PF3D7_0813900.1	0.0795496	5.26924	-1.15009	0.277505	0.999115	-4.82527	PF3D7_0813900	40S ribosomal protein S16, putative	RPS16	No
PF3D7_1401200	transcript=PF3D7_1401200.1	-0.0726373	-0.637698	1.14764	0.278467	0.999115	-4.82734	PF3D7_1401200	Plasmodium exported protein, unknown function	N/A	No
PF3D7_1119100	transcript=PF3D7_1119100.1	-0.0905483	-0.719986	1.14571	0.279226	0.999115	-4.82896	PF3D7_1119100	tRNA m(1)G methyltransferase, putative	N/A	No
PF3D7_1403100	transcript=PF3D7_1403100.1	-0.0829389	-0.301134	1.1457	0.27923	0.999115	-4.82897	PF3D7_1403100	condensin complex subunit 1, putative	CAPD2	No
PF3D7_0309000	transcript=PF3D7_0309000.1	0.062208	-0.672263	-1.1451	0.279466	0.999115	-4.82948	PF3D7_0309000	dual specificity protein phosphatase	YVH1	No
PF3D7_0309800	transcript=PF3D7_0309800.1	-0.090793	-1.89614	1.14474	0.27961	0.999115	-4.82978	PF3D7_0309800	YTH domain-containing protein 2	YTH2	No
PF3D7_1455200	transcript=PF3D7_1455200.1	0.0471661	-0.270628	-1.14295	0.280318	0.999115	-4.83129	PF3D7_1455200	methyltransferase AAMT	N/A	No
PF3D7_1034500	transcript=PF3D7_1034500.1	0.121887	-2.76097	-1.14012	0.281439	0.999115	-4.83367	PF3D7_1034500	armadillo repeat protein, putative	N/A	No
PF3D7_0509800	transcript=PF3D7_0509800.1	0.0979511	-1.14495	-1.13955	0.281666	0.999115	-4.83415	PF3D7_0509800	phosphatidylinositol 4-kinase beta	PI4KB	No
PF3D7_0524700	transcript=PF3D7_0524700.1	-0.0438393	3.12943	1.13753	0.28247	0.999115	-4.83584	PF3D7_0524700	mitochondrial import receptor subunit TOM22, putative	TOM22	No
PF3D7_1014400	transcript=PF3D7_1014400.1	-0.0515532	-0.689958	1.13732	0.28255	0.999115	-4.83601	PF3D7_1014400	MO15-related protein kinase	MRK	No
PF3D7_1308400	transcript=PF3D7_1308400.1	-0.0622735	-0.228753	1.13684	0.282741	0.999115	-4.83642	PF3D7_1308400	conserved Plasmodium protein, unknown function	N/A	No
PF3D7_1346600	transcript=PF3D7_1346600.1	0.534876	-1.56341	-1.13499	0.283482	0.999115	-4.83797	PF3D7_1346600	respiratory chain complex 2 associated protein 4	C2AP4	No
PF3D7_0215600	transcript=PF3D7_0215600.1	-0.118092	-1.41954	1.13173	0.284784	0.999115	-4.84069	PF3D7_0215600	Golgi to ER traffic protein 2	GET2	No
PF3D7_0408400	transcript=PF3D7_0408400.1	0.0502624	-2.05574	-1.1307	0.285199	0.999115	-4.84156	PF3D7_0408400	conserved protein, unknown function	N/A	No
PF3D7_0914700	transcript=PF3D7_0914700.1	0.0534117	2.68316	-1.13023	0.285386	0.999115	-4.84195	PF3D7_0914700	major facilitator superfamily-related transporter, putative	MFR4	No
PF3D7_0615000	transcript=PF3D7_0615000.1	-0.510881	-1.67623	1.12931	0.285756	0.999115	-4.84272	PF3D7_0615000	conserved Plasmodium protein, unknown function	N/A	No
PF3D7_1430300	transcript=PF3D7_1430300.1	0.0522505	-0.519134	-1.12786	0.286339	0.999115	-4.84392	PF3D7_1430300	acid phosphatase, putative	N/A	No
PF3D7_1357500	transcript=PF3D7_1357500.1	-0.121627	-2.05397	1.12776	0.286377	0.999115	-4.844	PF3D7_1357500	DNA helicase, putative	N/A	No
PF3D7_0707700	transcript=PF3D7_0707700.1	0.0574741	-0.391319	-1.12677	0.286777	0.999115	-4.84483	PF3D7_0707700	E3 ubiquitin-protein ligase, putative	N/A	No
PF3D7_1301400	transcript=PF3D7_1301400.1	-0.218314	-2.88085	1.1263	0.286965	0.999115	-4.84522	PF3D7_1301400	Plasmodium exported protein (hyp12), unknown function	HYP12	No
PF3D7_0109600	transcript=PF3D7_0109600.1	0.737616	-1.76734	-1.12536	0.287346	0.999115	-4.846	PF3D7_0109600	cold-shock protein	CoSP	No
PF3D7_1033200	transcript=PF3D7_1033200.1	-0.0908564	2.44336	1.12524	0.287392	0.999115	-4.8461	PF3D7_1033200	early transcribed membrane protein 10.2	ETRAMP10.2	No
PF3D7_0201900	transcript=PF3D7_0201900.1	-0.0869731	0.757673	1.12359	0.28806	0.999115	-4.84747	PF3D7_0201900	erythrocyte membrane protein 3	EMP3	No
PF3D7_1108600	transcript=PF3D7_1108600.1	-0.0541978	5.14061	1.11892	0.289952	0.999115	-4.85135	PF3D7_1108600	endoplasmic reticulum-resident calcium binding protein	ERC	No
PF3D7_0511300	transcript=PF3D7_0511300.1	0.434505	-2.60127	-1.11592	0.291172	0.999115	-4.85383	PF3D7_0511300	MORN repeat protein, putative	N/A	No
PF3D7_0527600	transcript=PF3D7_0527600.1	-0.0536686	0.0564225	1.11575	0.291242	0.999115	-4.85397	PF3D7_0527600	conserved Plasmodium protein, unknown function	N/A	No
PF3D7_0623000	transcript=PF3D7_0623000.1	-0.0973341	-0.126607	1.11521	0.291462	0.999115	-4.85442	PF3D7_0623000	chorismate synthase	CS	No
PF3D7_0310800	transcript=PF3D7_0310800.1	0.739251	-0.533543	-1.11472	0.291663	0.999115	-4.85483	PF3D7_0310800	conserved Plasmodium protein, unknown function	N/A	No
PF3D7_1007700	transcript=PF3D7_1007700.1	0.0552052	0.772071	-1.11349	0.292166	0.999115	-4.85584	PF3D7_1007700	AP2 domain transcription factor AP2-I	AP2-I	No
PF3D7_0815400	transcript=PF3D7_0815400.1	0.464948	-2.22126	-1.1124	0.29261	0.999115	-4.85674	PF3D7_0815400	ATP synthase-associated protein, putative	ATPTG3	No
PF3D7_1236800	transcript=PF3D7_1236800.1	0.682735	-2.24243	-1.111	0.293187	0.999115	-4.8579	PF3D7_1236800	protein-S-isoprenylcysteine O-methyltransferase	ICMT	No
PF3D7_0731100	transcript=PF3D7_0731100.1	-0.0521529	-0.732371	1.11036	0.293445	0.999115	-4.85842	PF3D7_0731100	EMP1-trafficking protein	PTP2	No
PF3D7_1309200	transcript=PF3D7_1309200.1	0.726902	-1.08514	-1.10968	0.293727	0.999115	-4.85898	PF3D7_1309200	protein phosphatase PPM6, putative	PPM6	No
PF3D7_1439000	transcript=PF3D7_1439000.1	0.91903	-0.730509	-1.10943	0.293828	0.999115	-4.85919	PF3D7_1439000	copper transporter	CTR1	No
PF3D7_1126200	transcript=PF3D7_1126200.1	0.08165	5.51591	-1.109	0.294004	0.999115	-4.85954	PF3D7_1126200	40S ribosomal protein S18, putative	RPS18	No
PF3D7_1105400	transcript=PF3D7_1105400.1	0.0828662	6.62077	-1.1089	0.294047	0.999115	-4.85963	PF3D7_1105400	40S ribosomal protein S4, putative	RPS4	No
PF3D7_1433000	transcript=PF3D7_1433000.1	-0.0881624	0.606739	1.10725	0.294724	0.999115	-4.86098	PF3D7_1433000	H/ACA ribonucleoprotein complex subunit 3, putative	NOP10	No
PF3D7_1345200	transcript=PF3D7_1345200.1	0.458776	-2.08999	-1.10609	0.2952	0.999115	-4.86193	PF3D7_1345200	rhomboid protease ROM6, putative	ROM6	No
PF3D7_0630300	transcript=PF3D7_0630300.1	-0.131905	-0.216124	1.10386	0.29612	0.999115	-4.86376	PF3D7_0630300	DNA polymerase epsilon catalytic subunit A, putative	N/A	No
PF3D7_0109950	transcript=PF3D7_0109950.1	0.0690591	-1.5824	-1.10368	0.296197	0.999115	-4.86392	PF3D7_0109950	respiratory chain complex 2 associated protein 3	C2AP3	No
PF3D7_1343600	transcript=PF3D7_1343600.1	-0.228574	-1.83344	1.10295	0.296497	0.999115	-4.86451	PF3D7_1343600	UDP-N-acetylglucosamine pyrophosphorylase, putative	N/A	No
PF3D7_0528100	transcript=PF3D7_0528100.1	-0.0403921	1.41535	1.1018	0.296974	0.999115	-4.86546	PF3D7_0528100	AP-1/2 complex subunit beta, putative	N/A	No
PF3D7_1031100	transcript=PF3D7_1031100.1	0.0890298	-2.78523	-1.10058	0.297479	0.999115	-4.86645	PF3D7_1031100	conserved Plasmodium protein, unknown function	N/A	No
PF3D7_0509100	transcript=PF3D7_0509100.1	-0.123884	-1.5997	1.09842	0.298375	0.999115	-4.86822	PF3D7_0509100	structural maintenance of chromosomes protein 4, putative	SMC4	No
PF3D7_0609100	transcript=PF3D7_0609100.1	-0.265946	-2.50046	1.09732	0.298832	0.999115	-4.86912	PF3D7_0609100	zinc transporter ZIP1	ZIP1	No
PF3D7_0621900	transcript=PF3D7_0621900.1	0.0426186	2.55616	-1.09722	0.298876	0.999115	-4.86921	PF3D7_0621900	signal recognition particle subunit SRP68, putative	SRP68	No
PF3D7_1025500	transcript=PF3D7_1025500.1	-1.01798	1.06092	1.09713	0.298913	0.999115	-4.86928	PF3D7_1025500	dynein, putative	N/A	No
PF3D7_0720200	transcript=PF3D7_0720200.1	0.14851	-0.816968	-1.09371	0.300335	0.999115	-4.87206	PF3D7_0720200	conserved protein, unknown function	N/A	No
PF3D7_1463200	transcript=PF3D7_1463200.1	-0.0681954	0.921671	1.0936	0.300383	0.999115	-4.87216	PF3D7_1463200	replication factor C subunit 3, putative	RFC3	No
PF3D7_0927000	transcript=PF3D7_0927000.1	0.609306	-1.98789	-1.09266	0.300776	0.999115	-4.87292	PF3D7_0927000	HSP90 co-chaperone p23	P23	No
PF3D7_0529900	transcript=PF3D7_0529900.1	-0.0947642	-0.549333	1.09173	0.301166	0.999115	-4.87368	PF3D7_0529900	RING zinc finger protein, putative	N/A	No
PF3D7_1469100	transcript=PF3D7_1469100.1	-0.0552777	-0.348218	1.08978	0.30198	0.999115	-4.87526	PF3D7_1469100	Golgi SNAP receptor complex member 1, putative	N/A	No
PF3D7_1354900	transcript=PF3D7_1354900.1	-0.311794	-3.3815	1.08905	0.302288	0.999115	-4.87586	PF3D7_1354900	conserved Plasmodium protein, unknown function	N/A	No
PF3D7_0819500	transcript=PF3D7_0819500.1	-0.0548818	1.02089	1.08743	0.302967	0.999115	-4.87717	PF3D7_0819500	conserved protein, unknown function	N/A	No
PF3D7_1234800	transcript=PF3D7_1234800.1	-0.0407078	2.45688	1.0865	0.303358	0.999115	-4.87793	PF3D7_1234800	splicing factor 3B subunit 3, putative	SF3B3	No
PF3D7_1450700	transcript=PF3D7_1450700.1	-0.0452127	-2.08585	1.08582	0.303646	0.999115	-4.87848	PF3D7_1450700	Cwf21 domain-containing protein	N/A	No
PF3D7_0904600	transcript=PF3D7_0904600.1	0.0477774	-0.2007	-1.08512	0.303939	0.999115	-4.87904	PF3D7_0904600	ubiquitin specific protease, putative	N/A	No
PF3D7_0913600	transcript=PF3D7_0913600.1	-0.0946175	-1.67135	1.08498	0.303998	0.999115	-4.87916	PF3D7_0913600	conserved Plasmodium protein, unknown function	N/A	No
PF3D7_1414300	transcript=PF3D7_1414300.1	0.0812946	4.31511	-1.08432	0.304276	0.999115	-4.87969	PF3D7_1414300	60S ribosomal protein L10, putative	N/A	No
PF3D7_0607900	transcript=PF3D7_0607900.1	0.113851	-4.00936	-1.08341	0.30466	0.999115	-4.88043	PF3D7_0607900	conserved Plasmodium protein, unknown function	N/A	No
PF3D7_0604000	transcript=PF3D7_0604000.1	-0.0796786	-0.232384	1.08298	0.304841	0.999115	-4.88078	PF3D7_0604000	conserved Plasmodium protein, unknown function	N/A	No
PF3D7_0418700	transcript=PF3D7_0418700.1	0.107145	0.661198	-1.08283	0.304909	0.999115	-4.8809	PF3D7_0418700	RNA-binding protein NOB1, putative	N/A	No
PF3D7_1327000	transcript=PF3D7_1327000.1	0.0595928	-0.300081	-1.08087	0.305736	0.999115	-4.88249	PF3D7_1327000	conserved protein, unknown function	N/A	No
PF3D7_0521700	transcript=PF3D7_0521700.1	-0.0412996	-0.0635027	1.08044	0.305918	0.999115	-4.88283	PF3D7_0521700	ATP-dependent RNA helicase DDX1, putative	DDX1	No
PF3D7_0307500	transcript=PF3D7_0307500.1	-0.0916708	-0.953873	1.08022	0.306009	0.999115	-4.88301	PF3D7_0307500	spindle and kinetochore-associated protein 2, putative	SKA2	No
PF3D7_1448600	transcript=PF3D7_1448600.1	0.0779379	-1.09673	-1.0785	0.30674	0.999115	-4.8844	PF3D7_1448600	SNARE protein, putative	VTI1	No
PF3D7_0619500	transcript=PF3D7_0619500.1	-0.0658893	2.20442	1.07787	0.307006	0.999115	-4.8849	PF3D7_0619500	acyl-CoA synthetase	ACS12	No
PF3D7_1348300	transcript=PF3D7_1348300.1	-0.0530581	-0.584628	1.07737	0.307221	0.999115	-4.88531	PF3D7_1348300	elongation factor Tu, putative	N/A	No
PF3D7_1124100	transcript=PF3D7_1124100.1	0.0938387	0.0773146	-1.07693	0.307405	0.999115	-4.88566	PF3D7_1124100	BEACH domain-containing protein, putative	BDCP	No
PF3D7_1468100	transcript=PF3D7_1468100.1	-0.0474598	2.70133	1.07619	0.307723	0.999115	-4.88626	PF3D7_1468100	MORC family protein	MORC	No
PF3D7_1347100	transcript=PF3D7_1347100.1	-0.0968299	-2.32851	1.07532	0.308092	0.999115	-4.88696	PF3D7_1347100	DNA topoisomerase 3	TOP3	No
PF3D7_1429400	transcript=PF3D7_1429400.1	-0.0724386	-1.18576	1.0748	0.308314	0.999115	-4.88738	PF3D7_1429400	rRNA (adenosine-2'-O-)-methyltransferase, putative	N/A	No
PF3D7_1366000	transcript=PF3D7_1366000.1	0.270472	-2.28016	-1.07474	0.308339	0.999115	-4.88743	PF3D7_1366000	conserved Plasmodium protein, unknown function	N/A	No
PF3D7_0809900	transcript=PF3D7_0809900.1	-0.383577	-1.35788	1.07294	0.309107	0.999115	-4.88888	PF3D7_0809900	JmjC domain-containing protein 1, putative	JmjC1	No
PF3D7_1245100	transcript=PF3D7_1245100.1	-0.0905943	-1.2933	1.07241	0.309334	0.999115	-4.8893	PF3D7_1245100	kinesin-13, putative	KLP8	No
PF3D7_1419200	transcript=PF3D7_1419200.1	-0.0525489	2.49646	1.07203	0.309496	0.999115	-4.88961	PF3D7_1419200	thioredoxin-like protein, putative	ATrx1	No
PF3D7_1414900	transcript=PF3D7_1414900.1	-0.295733	-2.09765	1.07002	0.310356	0.999115	-4.89122	PF3D7_1414900	ATP-dependent protease, putative	N/A	No
PF3D7_1124600	transcript=PF3D7_1124600.1	0.0395733	3.69863	-1.06891	0.310832	0.999115	-4.89211	PF3D7_1124600	ethanolamine kinase	EK	No
PF3D7_1317400	transcript=PF3D7_1317400.1	0.114098	-0.0115492	-1.0687	0.310921	0.999115	-4.89228	PF3D7_1317400	zinc finger protein, putative	N/A	No
PF3D7_1317700	transcript=PF3D7_1317700.1	-0.165847	-1.53574	1.06631	0.311949	0.999115	-4.89419	PF3D7_1317700	conserved Plasmodium protein, unknown function	N/A	No
PF3D7_1445400	transcript=PF3D7_1445400.1	0.0804222	-1.79958	-1.06597	0.312094	0.999115	-4.89446	PF3D7_1445400	protein serine/threonine kinase-1	CLK1	No
PF3D7_0923400	transcript=PF3D7_0923400.1	-0.0785875	-0.845616	1.06551	0.312292	0.999115	-4.89483	PF3D7_0923400	conserved Plasmodium protein, unknown function	N/A	No
PF3D7_0303800	transcript=PF3D7_0303800.1	0.100813	-4.01421	-1.06495	0.31253	0.999115	-4.89527	PF3D7_0303800	IBR domain protein, putative	N/A	No
PF3D7_1412700	transcript=PF3D7_1412700.1	0.0376045	0.207784	-1.06432	0.312802	0.999115	-4.89578	PF3D7_1412700	AAA family ATPase, putative	N/A	No
PF3D7_1202800	transcript=PF3D7_1202800.1	-0.844287	-1.57138	1.06348	0.313164	0.999115	-4.89645	PF3D7_1202800	DNA/RNA-binding protein, putative	N/A	No
PF3D7_1432000	transcript=PF3D7_1432000.1	-0.183779	-1.42476	1.06314	0.313312	0.999115	-4.89672	PF3D7_1432000	syntaxin, Qa-SNARE family	SYN11	No
PF3D7_0522300	transcript=PF3D7_0522300.1	-0.130757	-0.679187	1.06028	0.314549	0.999115	-4.89901	PF3D7_0522300	18S rRNA (guanine-N(7))-methyltransferase, putative	N/A	No
PF3D7_0315800	transcript=PF3D7_0315800.1	-0.124707	-2.74454	1.05734	0.315822	0.999115	-4.90134	PF3D7_0315800	zinc finger protein, putative	N/A	No
PF3D7_1435400	transcript=PF3D7_1435400.1	-0.0450497	0.0401331	1.0551	0.316795	0.999115	-4.90312	PF3D7_1435400	ER membrane protein complex subunit 4, putative	EMC4	No
PF3D7_1004500	transcript=PF3D7_1004500.1	-0.108788	0.43668	1.05281	0.317791	0.999115	-4.90494	PF3D7_1004500	apicomplexan kinetochore protein 2, putative	AKIT2	No
PF3D7_0610200	transcript=PF3D7_0610200.1	0.0475913	-1.01859	-1.05195	0.318167	0.999115	-4.90562	PF3D7_0610200	RNA-binding protein 25, putative	RBM25	No
PF3D7_1421400	transcript=PF3D7_1421400.1	0.0795808	-2.24738	-1.05088	0.318633	0.999115	-4.90646	PF3D7_1421400	DNA-directed RNA polymerase III subunit RPC6, putative	RPC34	No
PF3D7_0317700	transcript=PF3D7_0317700.1	-0.055493	-1.23561	1.04945	0.319258	0.999115	-4.90759	PF3D7_0317700	CPSF (cleavage and polyadenylation specific factor), subunit A, putative	N/A	No
PF3D7_0608000	transcript=PF3D7_0608000.1	0.0874085	-2.57818	-1.04853	0.319662	0.999115	-4.90832	PF3D7_0608000	diphthine methyltransferase, putative	DPH7	No
PF3D7_0415500	transcript=PF3D7_0415500.1	-0.053424	1.03953	1.04564	0.320931	0.999115	-4.91061	PF3D7_0415500	nuclear cap-binding protein subunit 2, putative	CBP20	No
PF3D7_0602500	transcript=PF3D7_0602500.1	-0.110313	-1.86543	1.04542	0.321028	0.999115	-4.91078	PF3D7_0602500	geranylgeranyl transferase type-2 subunit beta, putative	N/A	No
PF3D7_1138100	transcript=PF3D7_1138100.1	0.0897023	0.53952	-1.04273	0.322211	0.999115	-4.9129	PF3D7_1138100	ubiquitin-related modifier 1, putative	URM1	No
PF3D7_0516900	transcript=PF3D7_0516900.1	0.104365	5.97873	-1.04256	0.322283	0.999115	-4.91303	PF3D7_0516900	60S ribosomal protein L2	RPL2	No
PF3D7_1371800	transcript=PF3D7_1371800.1	0.0808662	-0.464256	-1.04199	0.322535	0.999115	-4.91348	PF3D7_1371800	Plasmodium exported protein, unknown function	N/A	No
PF3D7_1368200	transcript=PF3D7_1368200.1	-0.045546	2.30519	1.04187	0.322587	0.999115	-4.91357	PF3D7_1368200	ABC transporter E family member 1, putative	ABCE1	No
PF3D7_0729200	transcript=PF3D7_0729200.1	-0.0812114	-0.3889	1.0415	0.322751	0.999115	-4.91386	PF3D7_0729200	1-cys peroxiredoxin	AOP	No
PF3D7_1364500	transcript=PF3D7_1364500.1	-0.0537554	0.788192	1.04125	0.322863	0.999115	-4.91406	PF3D7_1364500	exosome complex component RRP45, putative	RRP45	No
PF3D7_1208300	transcript=PF3D7_1208300.1	0.293442	-1.66017	-1.04089	0.323021	0.999115	-4.91434	PF3D7_1208300	acyl carrier protein, mitochondrial	mACP	No
PF3D7_0312800	transcript=PF3D7_0312800.1	0.0997151	4.49498	-1.04042	0.32323	0.999115	-4.91471	PF3D7_0312800	60S ribosomal protein L26, putative	N/A	No
PF3D7_1420300	transcript=PF3D7_1420300.1	0.103177	-1.23496	-1.03663	0.324904	0.999115	-4.91768	PF3D7_1420300	DNL-type zinc finger protein	HEP1	No
PF3D7_1359900	transcript=PF3D7_1359900.1	0.302247	-2.00084	-1.03594	0.325214	0.999115	-4.91823	PF3D7_1359900	quinoxaline resistance protein QRP1	QRP1	No
PF3D7_1448800	transcript=PF3D7_1448800.1	-0.154613	-3.63449	1.03442	0.325888	0.999115	-4.91942	PF3D7_1448800	Appr-1-p processing domain protein	N/A	No
PF3D7_0821000	transcript=PF3D7_0821000.1	-0.110239	1.58992	1.03431	0.325937	0.999115	-4.9195	PF3D7_0821000	conserved Plasmodium protein, unknown function	N/A	No
PF3D7_1015000	transcript=PF3D7_1015000.1	0.0459808	-0.918735	-1.03311	0.326468	0.999115	-4.92043	PF3D7_1015000	FAD synthetase, putative	N/A	No
PF3D7_1443600	transcript=PF3D7_1443600.1	-0.0945856	-2.77753	1.03311	0.326469	0.999115	-4.92044	PF3D7_1443600	gamma-tubulin complex component, putative	N/A	No
PF3D7_0806500	transcript=PF3D7_0806500.1	0.0584144	0.0457313	-1.03246	0.326757	0.999115	-4.92094	PF3D7_0806500	DnaJ protein, putative	N/A	No
PF3D7_1434700	transcript=PF3D7_1434700.1	-0.111729	0.307317	1.03118	0.327329	0.999115	-4.92194	PF3D7_1434700	mitochondrial import inner membrane translocase subunit TIM17, putative	TIM17	No
PF3D7_0713900	transcript=PF3D7_0713900.1	-1.08511	0.37195	1.03021	0.327763	0.999115	-4.9227	PF3D7_0713900	conserved Plasmodium protein, unknown function	N/A	No
PF3D7_1028000	transcript=PF3D7_1028000.1	-0.0589482	-0.190939	1.02886	0.328365	0.999115	-4.92375	PF3D7_1028000	methyltransferase, putative	N/A	No
PF3D7_1032700	transcript=PF3D7_1032700.1	0.0428131	-1.99974	-1.0286	0.328482	0.999115	-4.92396	PF3D7_1032700	conserved Plasmodium protein, unknown function	N/A	No
PF3D7_0615700	transcript=PF3D7_0615700.1	-0.166929	-0.207769	1.02715	0.329128	0.999115	-4.92508	PF3D7_0615700	THO complex subunit 4, putative	ALYREF	No
PF3D7_1206200	transcript=PF3D7_1206200.1	0.0354334	3.18057	-1.02583	0.329722	0.999115	-4.92611	PF3D7_1206200	eukaryotic translation initiation factor 3 subunit C, putative	EIF3C	No
PF3D7_0925900	transcript=PF3D7_0925900.1	0.133676	6.29661	-1.02522	0.329993	0.999115	-4.92658	PF3D7_0925900	lipocalin	LCN	No
PF3D7_1117700	transcript=PF3D7_1117700.1	0.0388968	6.20003	-1.02402	0.330533	0.999115	-4.92751	PF3D7_1117700	GTP-binding nuclear protein RAN/TC4	RAN	No
PF3D7_0420400	transcript=PF3D7_0420400.1	-0.389511	-1.89662	1.02332	0.330846	0.999115	-4.92805	PF3D7_0420400	ribosome-recycling factor	RRF2	No
PF3D7_1105500	transcript=PF3D7_1105500.1	-0.287427	-2.28173	1.01929	0.332665	0.999115	-4.93118	PF3D7_1105500	centrin-4	CEN4	No
PF3D7_0701600	transcript=PF3D7_0701600.1	-0.457412	-4.14829	1.01756	0.333444	0.999115	-4.93251	PF3D7_0701600	Pfmc-2TM Maurer's cleft two transmembrane protein	MC-2TM	No
PF3D7_0323600	transcript=PF3D7_0323600.1	-0.0665684	-1.26736	1.01735	0.333539	0.999115	-4.93268	PF3D7_0323600	BSD domain-containing protein, putative	N/A	No
PF3D7_0506800	transcript=PF3D7_0506800.1	-0.0358857	-0.345594	1.01627	0.334028	0.999115	-4.93351	PF3D7_0506800	transcription factor 25, putative	TCF25	No
PF3D7_1124300	transcript=PF3D7_1124300.1	-0.038814	0.0875649	1.01602	0.334141	0.999115	-4.9337	PF3D7_1124300	bromodomain protein 7	BDP7	No
PF3D7_0110600	transcript=PF3D7_0110600.1	0.0669739	0.830126	-1.01542	0.334415	0.999115	-4.93417	PF3D7_0110600	phosphatidylinositol-4-phosphate 5-kinase	PIP5K	No
PF3D7_1209700	transcript=PF3D7_1209700.1	-0.0493275	-0.306481	1.01316	0.335437	0.999115	-4.9359	PF3D7_1209700	conserved protein, unknown function	N/A	No
PF3D7_0417800	transcript=PF3D7_0417800.1	-0.0513307	-1.71146	1.0108	0.33651	0.999115	-4.93772	PF3D7_0417800	cdc2-related protein kinase 1	CRK1	No
PF3D7_0729300	transcript=PF3D7_0729300.1	0.06295	-0.387616	-1.0104	0.336696	0.999115	-4.93803	PF3D7_0729300	60S ribosomal export protein NMD3, putative	NMD3	No
PF3D7_1307100	transcript=PF3D7_1307100.1	-0.121128	-1.44142	1.00884	0.337403	0.999115	-4.93922	PF3D7_1307100	U3 small nucleolar RNA-associated protein 6, putative	UTP6	No
PF3D7_1326700	transcript=PF3D7_1326700.1	-0.103732	-2.27314	1.00713	0.338185	0.999115	-4.94054	PF3D7_1326700	ubiquitin-activating enzyme, putative	N/A	No
PF3D7_0323800	transcript=PF3D7_0323800.1	0.123241	-1.54992	-1.00335	0.339914	0.999115	-4.94343	PF3D7_0323800	conserved Plasmodium protein, unknown function	N/A	No
PF3D7_1450300	transcript=PF3D7_1450300.1	-0.0587095	-2.08491	1.00102	0.340985	0.999115	-4.94521	PF3D7_1450300	NADPH--cytochrome P450 reductase, putative	CPR	No
PF3D7_0517400	transcript=PF3D7_0517400.1	-0.0406104	2.91841	1.00071	0.341127	0.999115	-4.94544	PF3D7_0517400	FACT complex subunit SPT16, putative	FACT-L	No
PF3D7_0724300	transcript=PF3D7_0724300.1	-0.110631	-3.69527	0.999503	0.341683	0.999115	-4.94636	PF3D7_0724300	ubiquinone biosynthesis O-methyltransferase, putative	COQ3	No
PF3D7_0304200	transcript=PF3D7_0304200.1	0.0811075	1.08151	-0.997983	0.342384	0.999115	-4.94752	PF3D7_0304200	EH domain-containing protein	EHD	No
PF3D7_0322600	transcript=PF3D7_0322600.1	-0.127532	-1.86894	0.997375	0.342664	0.999115	-4.94798	PF3D7_0322600	conserved Plasmodium protein, unknown function	N/A	No
PF3D7_0704400	transcript=PF3D7_0704400.1	-0.0752511	-1.37242	0.995784	0.343399	0.999115	-4.94919	PF3D7_0704400	phosphoinositide-binding protein, putative	N/A	No
PF3D7_0217800	transcript=PF3D7_0217800.1	0.0969639	4.46644	-0.991294	0.345478	0.999115	-4.9526	PF3D7_0217800	40S ribosomal protein S26	RPS26	No
PF3D7_0301400	transcript=PF3D7_0301400.1	1.00601	0.324622	-0.987663	0.347167	0.999115	-4.95534	PF3D7_0301400	Plasmodium exported protein, unknown function	N/A	No
PF3D7_0626200	transcript=PF3D7_0626200.1	-0.0849943	-1.25801	0.986152	0.347871	0.999115	-4.95648	PF3D7_0626200	conserved Plasmodium protein, unknown function	N/A	No
PF3D7_0725000	transcript=PF3D7_0725000.1	-0.0662067	1.50495	0.982518	0.34957	0.999115	-4.95922	PF3D7_0725000	exonuclease I, putative	N/A	No
PF3D7_0821800	transcript=PF3D7_0821800.1	-0.098079	2.51732	0.982396	0.349627	0.999115	-4.95931	PF3D7_0821800	protein transport protein SEC61 subunit beta, putative	SEC61B	No
PF3D7_1302800	transcript=PF3D7_1302800.1	0.065522	5.66413	-0.979943	0.350777	0.999115	-4.96115	PF3D7_1302800	40S ribosomal protein S7, putative	N/A	No
PF3D7_0818800	transcript=PF3D7_0818800.1	0.10989	0.978857	-0.979938	0.350779	0.999115	-4.96115	PF3D7_0818800	U3 small nucleolar ribonucleoprotein protein IMP4, putative	IMP4	No
PF3D7_1456300	transcript=PF3D7_1456300.1	-0.0495907	-0.664178	0.975011	0.353098	0.999115	-4.96484	PF3D7_1456300	conserved Plasmodium protein, unknown function	N/A	No
PF3D7_0802300	transcript=PF3D7_0802300.1	-0.0553531	0.496717	0.973458	0.353831	0.999115	-4.966	PF3D7_0802300	periodic tryptophan protein 2, putative	PWP2	No
PF3D7_1019400	transcript=PF3D7_1019400.1	0.0678382	2.12014	-0.97282	0.354132	0.999115	-4.96648	PF3D7_1019400	60S ribosomal protein L30e, putative	N/A	No
PF3D7_1118100	transcript=PF3D7_1118100.1	-0.0493762	0.630502	0.972614	0.35423	0.999115	-4.96663	PF3D7_1118100	AP-1 complex subunit sigma, putative	AP1S	No
PF3D7_0409300	transcript=PF3D7_0409300.1	0.0549724	-0.772305	-0.971193	0.354902	0.999115	-4.96769	PF3D7_0409300	methyltransferase, putative	N/A	No
PF3D7_0517300	transcript=PF3D7_0517300.1	0.0593104	4.57797	-0.970534	0.355214	0.999115	-4.96818	PF3D7_0517300	serine/arginine-rich splicing factor 1	SR1	No
PF3D7_1118500	transcript=PF3D7_1118500.1	0.0597218	2.77166	-0.97052	0.355221	0.999115	-4.96819	PF3D7_1118500	nucleolar protein 56, putative	NOP56	No
PF3D7_0827800	transcript=PF3D7_0827800.1	-0.128551	-1.99242	0.970475	0.355242	0.999115	-4.96823	PF3D7_0827800	SET domain protein, putative	SET3	No
PF3D7_0624200	transcript=PF3D7_0624200.1	0.275539	-2.86527	-0.968131	0.356354	0.999115	-4.96997	PF3D7_0624200	SURP domain-containing protein, putative	N/A	No
PF3D7_1471200	transcript=PF3D7_1471200.1	0.075794	1.50829	-0.967526	0.356641	0.999115	-4.97042	PF3D7_1471200	inorganic anion exchanger, inorganic anion antiporter	SulP	No
PF3D7_0913300	transcript=PF3D7_0913300.1	-0.0486873	0.949201	0.966542	0.357109	0.999115	-4.97115	PF3D7_0913300	conserved protein, unknown function	N/A	No
PF3D7_1326100	transcript=PF3D7_1326100.1	-0.0854531	0.0586442	0.965962	0.357385	0.999115	-4.97158	PF3D7_1326100	WD repeat-containing protein, putative	N/A	No
PF3D7_1037700	transcript=PF3D7_1037700.1	0.111789	-0.251605	-0.964386	0.358136	0.999115	-4.97275	PF3D7_1037700	enhancer of rudimentary homolog, putative	ERH	No
PF3D7_1470200	transcript=PF3D7_1470200.1	0.409151	-1.85987	-0.962368	0.359099	0.999115	-4.97424	PF3D7_1470200	conserved Plasmodium protein, unknown function	N/A	No
PF3D7_1108200	transcript=PF3D7_1108200.1	0.121402	0.0770648	-0.961376	0.359572	0.999115	-4.97497	PF3D7_1108200	D-tyrosyl-tRNA(Tyr) deacylase	DTD	No
PF3D7_0516000	transcript=PF3D7_0516000.1	-0.465981	-2.33289	0.960992	0.359756	0.999115	-4.97526	PF3D7_0516000	RAP protein, putative	N/A	No
PF3D7_1430100	transcript=PF3D7_1430100.1	0.0846488	0.376573	-0.960431	0.360024	0.999115	-4.97567	PF3D7_1430100	serine/threonine protein phosphatase 2A activator	PTPA	No
PF3D7_1030500	transcript=PF3D7_1030500.1	0.0397009	1.55473	-0.960165	0.360152	0.999115	-4.97587	PF3D7_1030500	26S proteasome regulatory subunit RPN9, putative	RPN9	No
PF3D7_1407100	transcript=PF3D7_1407100.1	0.0588621	3.14326	-0.960106	0.36018	0.999115	-4.97591	PF3D7_1407100	rRNA 2'-O-methyltransferase fibrillarin, putative	NOP1	No
PF3D7_1023900	transcript=PF3D7_1023900.1	-0.0690327	2.97954	0.95946	0.360489	0.999115	-4.97639	PF3D7_1023900	chromodomain-helicase-DNA-binding protein 1 homolog, putative	CHD1	No
PF3D7_1305500	transcript=PF3D7_1305500.1	0.0876361	-2.56398	-0.959183	0.360622	0.999115	-4.97659	PF3D7_1305500	mitogen-activated protein kinase phosphatase 1, putative	MKP1	No
PF3D7_1447900	transcript=PF3D7_1447900.1	-0.0378197	1.88955	0.958977	0.36072	0.999115	-4.97674	PF3D7_1447900	multidrug resistance protein 2	MDR2	No
PF3D7_0309600	transcript=PF3D7_0309600.1	0.121131	2.33122	-0.957685	0.36134	0.999115	-4.9777	PF3D7_0309600	60S acidic ribosomal protein P2	PfP2	No
PF3D7_1115200	transcript=PF3D7_1115200.1	-0.424106	-1.63657	0.957272	0.361538	0.999115	-4.978	PF3D7_1115200	histone-lysine N-methyltransferase SET7	SET7	No
PF3D7_1461600	transcript=PF3D7_1461600.1	-0.0514055	0.320691	0.957268	0.36154	0.999115	-4.978	PF3D7_1461600	splicing factor 3B subunit 2, putative	SF3B2	No
PF3D7_0505900	transcript=PF3D7_0505900.1	0.136042	1.02777	-0.95614	0.362082	0.999115	-4.97883	PF3D7_0505900	mediator of RNA polymerase II transcription subunit 11, putative	MED11	No
PF3D7_0919400	transcript=PF3D7_0919400.1	0.0911791	0.69315	-0.954162	0.363033	0.999115	-4.98029	PF3D7_0919400	protein disulfide-isomerase PDI-Trans	PDI-Trans	No
PF3D7_1429500	transcript=PF3D7_1429500.1	0.555324	-0.894735	-0.954144	0.363041	0.999115	-4.9803	PF3D7_1429500	diphthamide biosynthesis protein 2, putative	DPH2	No
PF3D7_1236650	transcript=PF3D7_1236650.1	0.35815	-2.75804	-0.954039	0.363092	0.999115	-4.98038	PF3D7_1236650	conserved Plasmodium protein, unknown function	N/A	No
PF3D7_0810500	transcript=PF3D7_0810500.1	0.0690711	1.84972	-0.953203	0.363495	0.999115	-4.98099	PF3D7_0810500	protein phosphatase PPM7, putative	PPM7	No
PF3D7_0302800	transcript=PF3D7_0302800.1	0.0845931	1.06643	-0.952818	0.36368	0.999115	-4.98128	PF3D7_0302800	RNA-binding protein, putative	N/A	No
PF3D7_0311100	transcript=PF3D7_0311100.1	-0.0566416	-0.571885	0.952721	0.363727	0.999115	-4.98135	PF3D7_0311100	pre-mRNA splicing factor, putative	N/A	No
PF3D7_1137400	transcript=PF3D7_1137400.1	0.0521213	0.474301	-0.952626	0.363773	0.999115	-4.98142	PF3D7_1137400	regulator of chromosome condensation, putative	N/A	No
PF3D7_1407200	transcript=PF3D7_1407200.1	0.113016	-1.24742	-0.95043	0.364832	0.999115	-4.98303	PF3D7_1407200	conserved Plasmodium protein, unknown function	N/A	No
PF3D7_1442100	transcript=PF3D7_1442100.1	0.0718407	2.83989	-0.947583	0.366209	0.999115	-4.98511	PF3D7_1442100	replication factor A protein 3, putative	RPA3	No
PF3D7_0509300	transcript=PF3D7_0509300.1	-0.0915149	-1.43982	0.947293	0.36635	0.999115	-4.98532	PF3D7_0509300	conserved Plasmodium protein, unknown function	N/A	No
PF3D7_0627500	transcript=PF3D7_0627500.1	0.1106	4.52971	-0.945299	0.367317	0.999115	-4.98678	PF3D7_0627500	protein DJ-1	DJ1	No
PF3D7_1221600	transcript=PF3D7_1221600.1	0.120977	0.113117	-0.944723	0.367597	0.999115	-4.9872	PF3D7_1221600	protein TSSC1, putative	N/A	No
PF3D7_0103600	transcript=PF3D7_0103600.1	0.0952406	-4.2456	-0.942679	0.368591	0.999115	-4.98868	PF3D7_0103600	ATP-dependent DNA/RNA helicase PSH1	PSH1	No
PF3D7_1309100	transcript=PF3D7_1309100.1	0.0578516	4.73884	-0.942366	0.368743	0.999115	-4.98891	PF3D7_1309100	60S ribosomal protein L24, putative	N/A	No
PF3D7_0817500	transcript=PF3D7_0817500.1	0.155012	1.36349	-0.938983	0.370393	0.999115	-4.99137	PF3D7_0817500	histidine triad nucleotide-binding protein 1	HINT1	No
PF3D7_0816700	transcript=PF3D7_0816700.1	-0.599413	-0.808026	0.937131	0.371298	0.999115	-4.99271	PF3D7_0816700	trafficking protein particle complex subunit 2-like protein, putative	TRAPPC2L	No
PF3D7_0910200	transcript=PF3D7_0910200.1	-0.151191	-2.99087	0.936984	0.37137	0.999115	-4.99282	PF3D7_0910200	conserved Plasmodium protein, unknown function	N/A	No
PF3D7_0418500	transcript=PF3D7_0418500.1	0.0364563	0.528107	-0.934337	0.372666	0.999115	-4.99473	PF3D7_0418500	trafficking protein particle complex subunit 3, putative	BET3	No
PF3D7_0904800	transcript=PF3D7_0904800.1	-0.037663	3.2318	0.932787	0.373428	0.999115	-4.99585	PF3D7_0904800	replication protein A1, small fragment	RPA1	No
PF3D7_1413300	transcript=PF3D7_1413300.1	0.140799	-2.16572	-0.932301	0.373666	0.999115	-4.9962	PF3D7_1413300	conserved Plasmodium protein, unknown function	N/A	No
PF3D7_1242600	transcript=PF3D7_1242600.1	-0.0588498	-0.790306	0.932034	0.373798	0.999115	-4.9964	PF3D7_1242600	protein farnesyltransferase subunit alpha	N/A	No
PF3D7_0906700	transcript=PF3D7_0906700.1	-0.0708688	-1.9246	0.927444	0.376059	0.999115	-4.9997	PF3D7_0906700	leucine-rich repeat protein	LRR9	No
PF3D7_1008800	transcript=PF3D7_1008800.1	0.0607764	1.78609	-0.926657	0.376448	0.999115	-5.00026	PF3D7_1008800	nucleolar protein 5, putative	NOP5	No
PF3D7_1209400	transcript=PF3D7_1209400.1	0.0609694	-0.0821494	-0.926251	0.376648	0.999115	-5.00056	PF3D7_1209400	cytosolic iron-sulfur protein assembly protein 1, putative	CIA1	No
PF3D7_0323000	transcript=PF3D7_0323000.1	0.134255	1.06884	-0.925247	0.377145	0.999115	-5.00128	PF3D7_0323000	translation machinery-associated protein 7, putative	TMA7	No
PF3D7_1338200	transcript=PF3D7_1338200.1	0.0875465	5.63395	-0.924773	0.377379	0.999115	-5.00161	PF3D7_1338200	60S ribosomal protein L6, putative	RPL6	No
PF3D7_1239800	transcript=PF3D7_1239800.1	0.0752389	-1.85513	-0.924057	0.377734	0.999115	-5.00213	PF3D7_1239800	conserved Plasmodium protein, unknown function	N/A	No
PF3D7_1365400	transcript=PF3D7_1365400.1	0.047186	-0.805185	-0.9238	0.377861	0.999115	-5.00231	PF3D7_1365400	adenylyltransferase and sulfurtransferase UBA4, putative	UBA4	No
PF3D7_0526100	transcript=PF3D7_0526100.1	0.727669	-0.93631	-0.921878	0.378814	0.999115	-5.00369	PF3D7_0526100	conserved Plasmodium membrane protein, unknown function	N/A	No
PF3D7_1353200	transcript=PF3D7_1353200.1	-0.154169	2.23147	0.919259	0.380116	0.999115	-5.00556	PF3D7_1353200	membrane associated histidine-rich protein 2	MAHRP2	No
PF3D7_1239600	transcript=PF3D7_1239600.1	0.0656985	-0.803658	-0.919109	0.38019	0.999115	-5.00566	PF3D7_1239600	hydroxyethylthiazole kinase	ThzK	No
PF3D7_0322100	transcript=PF3D7_0322100.1	-0.0407447	-1.19435	0.918857	0.380316	0.999115	-5.00584	PF3D7_0322100	mRNA-capping enzyme subunit beta	Prt1	No
PF3D7_1224900	transcript=PF3D7_1224900.1	-0.0430829	-1.29502	0.918053	0.380716	0.999115	-5.00642	PF3D7_1224900	splicing factor 3B subunit 6, putative	SF3B6	No
PF3D7_1214900	transcript=PF3D7_1214900.1	-0.0841322	-0.2792	0.913353	0.383062	0.999115	-5.00976	PF3D7_1214900	conserved protein, unknown function	N/A	No
PF3D7_0901800	transcript=PF3D7_0901800.1	-0.0816489	-0.190156	0.910516	0.384483	0.999115	-5.01177	PF3D7_0901800	Plasmodium exported protein, unknown function	N/A	No
PF3D7_0718500	transcript=PF3D7_0718500.1	0.0931225	0.838006	-0.907445	0.386026	0.999115	-5.01394	PF3D7_0718500	prefoldin subunit 3, putative	N/A	No
PF3D7_1361600	transcript=PF3D7_1361600.1	0.255072	-1.63364	-0.906888	0.386306	0.999115	-5.01433	PF3D7_1361600	Fe-S assembly protein IscX, putative	YfhJ	No
PF3D7_0218400	transcript=PF3D7_0218400.1	-0.106979	0.476079	0.906139	0.386683	0.999115	-5.01486	PF3D7_0218400	ATP-dependent RNA helicase DDX47, putative	DDX47	No
PF3D7_0405500	transcript=PF3D7_0405500.1	-0.134098	-2.48889	0.906078	0.386714	0.999115	-5.0149	PF3D7_0405500	conserved Plasmodium protein, unknown function	N/A	No
PF3D7_0502900	transcript=PF3D7_0502900.1	0.180033	-2.16547	-0.904948	0.387284	0.999115	-5.0157	PF3D7_0502900	Tim10/DDP family zinc finger protein, putative	N/A	No
PF3D7_1414600	transcript=PF3D7_1414600.1	-0.0554164	-0.165182	0.904719	0.387399	0.999115	-5.01586	PF3D7_1414600	mRNA-capping enzyme subunit alpha	Pgt1	No
PF3D7_1326900	transcript=PF3D7_1326900.1	-0.0445737	-2.69803	0.903587	0.38797	0.999115	-5.01666	PF3D7_1326900	conserved Plasmodium membrane protein, unknown function	N/A	No
PF3D7_0716800	transcript=PF3D7_0716800.1	0.0486231	3.82255	-0.903345	0.388092	0.999115	-5.01683	PF3D7_0716800	eukaryotic translation initiation factor 3 subunit I, putative	EIF3I	No
PF3D7_0904500	transcript=PF3D7_0904500.1	0.133996	-0.822561	-0.902784	0.388376	0.999115	-5.01722	PF3D7_0904500	prefoldin subunit 4, putative	N/A	No
PF3D7_0112200	transcript=PF3D7_0112200.1	-0.128538	0.464173	0.902351	0.388594	0.999115	-5.01752	PF3D7_0112200	multidrug resistance-associated protein 1	MRP1	No
PF3D7_0916400	transcript=PF3D7_0916400.1	0.469095	-1.31141	-0.901891	0.388827	0.999115	-5.01785	PF3D7_0916400	conserved Plasmodium protein, unknown function	N/A	No
PF3D7_1441600	transcript=PF3D7_1441600.1	-0.0434378	-1.07832	0.901517	0.389016	0.999115	-5.01811	PF3D7_1441600	acid cluster protein 33 homologue, putative	N/A	No
PF3D7_1359100	transcript=PF3D7_1359100.1	-0.0617613	-1.49496	0.901446	0.389052	0.999115	-5.01816	PF3D7_1359100	riboflavin kinase, putative	N/A	No
PF3D7_0717100	transcript=PF3D7_0717100.1	-0.0657691	-2.64039	0.899557	0.390008	0.999115	-5.01949	PF3D7_0717100	CRAL/TRIO domain-containing protein, putative	N/A	No
PF3D7_1441400	transcript=PF3D7_1441400.1	-0.037583	2.45752	0.899111	0.390234	0.999115	-5.0198	PF3D7_1441400	FACT complex subunit SSRP1, putative	FACT-S	No
PF3D7_0204300	transcript=PF3D7_0204300.1	-0.301874	-2.42122	0.898646	0.39047	0.999115	-5.02012	PF3D7_0204300	conserved Plasmodium protein, unknown function	N/A	No
PF3D7_1322800	transcript=PF3D7_1322800.1	0.0523058	-1.56608	-0.898643	0.390472	0.999115	-5.02013	PF3D7_1322800	respiratory chain complex 2 associated protein 2	C2AP2	No
PF3D7_1107500	transcript=PF3D7_1107500.1	0.0792216	-1.22669	-0.89848	0.390554	0.999115	-5.02024	PF3D7_1107500	prefoldin, putative	N/A	No
PF3D7_0915700	transcript=PF3D7_0915700.1	-0.309485	-2.79469	0.897771	0.390914	0.999115	-5.02074	PF3D7_0915700	cytochrome c oxidase subunit ApiCOX30, putative	ApiCOX30	No
PF3D7_0830400	transcript=PF3D7_0830400.1	0.039998	1.45459	-0.896841	0.391386	0.999115	-5.02139	PF3D7_0830400	CRA domain-containing protein, putative	N/A	No
PF3D7_0729500	transcript=PF3D7_0729500.1	0.0463385	-0.58013	-0.894516	0.392568	0.999115	-5.02301	PF3D7_0729500	N6-adenosine-methyltransferase MT-A70	MT-A70	No
PF3D7_1248700	transcript=PF3D7_1248700.1	0.0387778	0.791533	-0.894115	0.392773	0.999115	-5.02329	PF3D7_1248700	conserved protein, unknown function	N/A	No
PF3D7_0908300	transcript=PF3D7_0908300.1	-0.0562779	-1.88922	0.893411	0.393131	0.999115	-5.02378	PF3D7_0908300	conserved protein, unknown function	N/A	No
PF3D7_0713700	transcript=PF3D7_0713700.1	-0.0684095	1.56367	0.892634	0.393527	0.999115	-5.02432	PF3D7_0713700	conserved Plasmodium protein, unknown function	N/A	No
PF3D7_0110400	transcript=PF3D7_0110400.1	-0.0825242	-0.291855	0.892305	0.393695	0.999115	-5.02455	PF3D7_0110400	DNA-directed RNA polymerase II subunit RPB9, putative	RPB9	No
PF3D7_1410300	transcript=PF3D7_1410300.1	0.0541112	-0.992893	-0.890968	0.394377	0.999115	-5.02548	PF3D7_1410300	WD repeat-containing protein, putative	N/A	No
PF3D7_0307200	transcript=PF3D7_0307200.1	0.0791454	4.72496	-0.889919	0.394913	0.999115	-5.02621	PF3D7_0307200	60S ribosomal protein L7, putative	N/A	No
PF3D7_1447400	transcript=PF3D7_1447400.1	0.521988	-1.39291	-0.88903	0.395368	0.999115	-5.02683	PF3D7_1447400	conserved Plasmodium protein, unknown function	N/A	No
PF3D7_1407500	transcript=PF3D7_1407500.1	0.111121	1.33978	-0.88885	0.39546	0.999115	-5.02695	PF3D7_1407500	multifunctional methyltransferase subunit TRM112, putative	TRM112	No
PF3D7_1406000	transcript=PF3D7_1406000.1	-0.122181	-1.39527	0.886146	0.396845	0.999115	-5.02883	PF3D7_1406000	RNA-binding protein 8A, putative	RBM8A	No
PF3D7_0719000	transcript=PF3D7_0719000.1	0.0812154	0.43273	-0.88497	0.397449	0.999115	-5.02964	PF3D7_0719000	translation machinery-associated protein, putative	N/A	No
PF3D7_0924300	transcript=PF3D7_0924300.1	-0.0485487	-0.60225	0.884839	0.397516	0.999115	-5.02973	PF3D7_0924300	thiamine pyrophosphokinase	TPK	No
PF3D7_1470300	transcript=PF3D7_1470300.1	-0.114791	-1.64641	0.882387	0.398776	0.999115	-5.03142	PF3D7_1470300	conserved Plasmodium protein, unknown function	N/A	No
PF3D7_0816000	transcript=PF3D7_0816000.1	0.090308	0.382437	-0.881787	0.399085	0.999115	-5.03184	PF3D7_0816000	ribosome assembly protein RRB1, putative	RRB1	No
PF3D7_1358400	transcript=PF3D7_1358400.1	0.88667	-2.5091	-0.881077	0.399451	0.999115	-5.03233	PF3D7_1358400	conserved Plasmodium protein, unknown function	N/A	No
PF3D7_1449700	transcript=PF3D7_1449700.1	-0.0549365	-1.03731	0.881065	0.399457	0.999115	-5.03234	PF3D7_1449700	exosome complex exonuclease RRP6	RRP6	No
PF3D7_0927800	transcript=PF3D7_0927800.1	-0.41081	-2.24342	0.880929	0.399527	0.999115	-5.03243	PF3D7_0927800	cytochrome c oxidase subunit 5B, putative	COX5B	No
PF3D7_1016400	transcript=PF3D7_1016400.1	-0.0612319	0.314655	0.879373	0.400329	0.999115	-5.0335	PF3D7_1016400	serine/threonine protein kinase, FIKK family	FIKK10.1	No
PF3D7_0904700	transcript=PF3D7_0904700.1	-0.0904714	0.393759	0.878669	0.400693	0.999115	-5.03399	PF3D7_0904700	bacterial histone-like protein	HU	No
PF3D7_1457400	transcript=PF3D7_1457400.1	-0.205087	-2.63969	0.878342	0.400862	0.999115	-5.03421	PF3D7_1457400	conserved Plasmodium protein, unknown function	N/A	No
PF3D7_1450100	transcript=PF3D7_1450100.1	0.0377209	0.63389	-0.878252	0.400908	0.999115	-5.03427	PF3D7_1450100	signal recognition particle subunit SRP54	SRP54	No
PF3D7_0916700	transcript=PF3D7_0916700.1	0.0604808	3.67254	-0.876949	0.401582	0.999115	-5.03517	PF3D7_0916700	RNA-binding protein musashi, putative	HoMu	No
PF3D7_1463700	transcript=PF3D7_1463700.1	-0.170204	-2.62054	0.876701	0.40171	0.999115	-5.03534	PF3D7_1463700	cyclin 1	CYC1	No
PF3D7_1022800	transcript=PF3D7_1022800.1	-0.0910761	-1.16725	0.874993	0.402594	0.999115	-5.03651	PF3D7_1022800	4-hydroxy-3-methylbut-2-en-1-yl diphosphate synthase (ferredoxin)	ISPG	No
PF3D7_1103600	transcript=PF3D7_1103600.1	-0.0650287	-0.271471	0.873766	0.40323	0.999115	-5.03735	PF3D7_1103600	actin-like protein, putative	ALP2a	No
PF3D7_1466400	transcript=PF3D7_1466400.1	0.151113	-1.0791	-0.87289	0.403685	0.999115	-5.03795	PF3D7_1466400	AP2 domain transcription factor AP2-EXP	ApiAP2	No
PF3D7_0610900	transcript=PF3D7_0610900.1	-0.034073	1.84879	0.872405	0.403936	0.999115	-5.03828	PF3D7_0610900	transcription elongation factor SPT5, putative	SPT5	No
PF3D7_0818400	transcript=PF3D7_0818400.1	-0.110147	-0.553671	0.869451	0.405472	0.999115	-5.04029	PF3D7_0818400	rRNA-processing protein FCF1, putative	FCF1	No
PF3D7_1463300	transcript=PF3D7_1463300.1	-0.139902	-0.619601	0.869175	0.405616	0.999115	-5.04048	PF3D7_1463300	DNA polymerase alpha subunit B, putative	N/A	No
PF3D7_0523800	transcript=PF3D7_0523800.1	0.0624011	-1.42471	-0.868567	0.405933	0.999115	-5.0409	PF3D7_0523800	food vacuole resident transporter 1	FVRT1	No
PF3D7_0805400	transcript=PF3D7_0805400.1	-0.119408	-1.55303	0.868035	0.40621	0.999115	-5.04126	PF3D7_0805400	N-acetyltransferase, GNAT family, putative	N/A	No
PF3D7_1243600	transcript=PF3D7_1243600.1	0.0988406	2.64085	-0.867334	0.406575	0.999115	-5.04174	PF3D7_1243600	translation initiation factor SUI1, putative	N/A	No
PF3D7_0614900	transcript=PF3D7_0614900.1	0.286754	-2.6878	-0.866752	0.406879	0.999115	-5.04213	PF3D7_0614900	conserved Plasmodium membrane protein, unknown function	N/A	No
PF3D7_0921000	transcript=PF3D7_0921000.1	0.0444928	2.04721	-0.866383	0.407072	0.999115	-5.04238	PF3D7_0921000	ubiquitin-conjugating enzyme E2, putative	N/A	No
PF3D7_1324000	transcript=PF3D7_1324000.1	0.0545594	-2.55169	-0.866179	0.407179	0.999115	-5.04252	PF3D7_1324000	conserved Plasmodium protein, unknown function	N/A	No
PF3D7_1250500	transcript=PF3D7_1250500.1	0.276691	-1.20298	-0.865194	0.407693	0.999115	-5.04319	PF3D7_1250500	AP-3 complex subunit sigma, putative	N/A	No
PF3D7_1437500	transcript=PF3D7_1437500.1	-0.108608	-2.79054	0.864015	0.40831	0.999115	-5.04399	PF3D7_1437500	YrhK domain-containing protein, putative	N/A	No
PF3D7_0416700	transcript=PF3D7_0416700.1	0.0733345	-0.919216	-0.863755	0.408445	0.999115	-5.04417	PF3D7_0416700	CDGSH iron-sulfur domain-containing protein, putative	N/A	No
PF3D7_0310700	transcript=PF3D7_0310700.1	-0.0465287	0.273223	0.863592	0.408531	0.999115	-5.04428	PF3D7_0310700	trafficking protein particle complex subunit 4, putative	TRAPPC4	No
PF3D7_1417600	transcript=PF3D7_1417600.1	-0.0467078	-1.80562	0.863274	0.408697	0.999115	-5.04449	PF3D7_1417600	ookinete surface and oocyst capsule protein OSCP, putative	N/A	No
PF3D7_0210200	transcript=PF3D7_0210200.1	-0.102404	-1.75766	0.862962	0.408861	0.999115	-5.0447	PF3D7_0210200	conserved Plasmodium protein, unknown function	N/A	No
PF3D7_1235700	transcript=PF3D7_1235700.1	-0.046034	1.59713	0.862352	0.40918	0.999115	-5.04512	PF3D7_1235700	ATP synthase subunit beta, mitochondrial	N/A	No
PF3D7_1340600	transcript=PF3D7_1340600.1	0.0722969	2.245	-0.860975	0.409902	0.999115	-5.04605	PF3D7_1340600	RNA lariat debranching enzyme, putative	DBR1	No
PF3D7_0305200	transcript=PF3D7_0305200.1	0.041148	3.31078	-0.85857	0.411165	0.999115	-5.04767	PF3D7_0305200	GRIP domain-containing protein, putative	N/A	No
PF3D7_0318600	transcript=PF3D7_0318600.1	-0.0499058	-1.79594	0.8585	0.411202	0.999115	-5.04772	PF3D7_0318600	cleavage and polyadenylation specificity factor, putative	N/A	No
PF3D7_0422400	transcript=PF3D7_0422400.1	0.0623412	6.01694	-0.857925	0.411504	0.999115	-5.04811	PF3D7_0422400	40S ribosomal protein S19	RPS19	No
PF3D7_0414300	transcript=PF3D7_0414300.1	0.0602752	-0.972743	-0.85743	0.411765	0.999115	-5.04844	PF3D7_0414300	Rab5-interacting protein, putative	N/A	No
PF3D7_1465900	transcript=PF3D7_1465900.1	0.0543913	5.38628	-0.857247	0.411861	0.999115	-5.04856	PF3D7_1465900	40S ribosomal protein S3	N/A	No
PF3D7_1105700	transcript=PF3D7_1105700.1	-0.0361209	0.921981	0.856738	0.412129	0.999115	-5.04891	PF3D7_1105700	tRNA-splicing ligase RtcB, putative	RTCB	No
PF3D7_1422300	transcript=PF3D7_1422300.1	0.0430062	-1.05081	-0.855843	0.4126	0.999115	-5.04951	PF3D7_1422300	DnaJ protein, putative	N/A	No
PF3D7_0501200	transcript=PF3D7_0501200.1	-0.0439697	4.07218	0.855825	0.412609	0.999115	-5.04952	PF3D7_0501200	parasite-infected erythrocyte surface protein	PIESP2	No
PF3D7_0321500	transcript=PF3D7_0321500.1	-0.10665	-0.879743	0.85533	0.412871	0.999115	-5.04985	PF3D7_0321500	peptidase, putative	N/A	No
PF3D7_1451000	transcript=PF3D7_1451000.1	0.085141	-1.94554	-0.853936	0.413606	0.999115	-5.05079	PF3D7_1451000	ADP-ribosylation factor, putative	N/A	No
PF3D7_0912900	transcript=PF3D7_0912900.1	-0.0515498	1.94609	0.853319	0.413931	0.999115	-5.05121	PF3D7_0912900	26S proteasome regulatory subunit RPN8, putative	RPN8	No
PF3D7_0912100	transcript=PF3D7_0912100.1	0.0847493	-0.705784	-0.85324	0.413973	0.999115	-5.05126	PF3D7_0912100	zinc finger protein, putative	N/A	No
PF3D7_1355100	transcript=PF3D7_1355100.1	-0.144811	4.60765	0.851675	0.414801	0.999115	-5.05231	PF3D7_1355100	DNA replication licensing factor MCM6	MCM6	No
PF3D7_1327300	transcript=PF3D7_1327300.1	0.12187	-2.00129	-0.85066	0.415337	0.999115	-5.05299	PF3D7_1327300	subpellicular microtubule protein 3	SPM3	No
PF3D7_1355700	transcript=PF3D7_1355700.1	0.0648303	-0.393139	-0.849863	0.41576	0.999115	-5.05352	PF3D7_1355700	NLI interacting factor-like phosphatase, putative	NIF3	No
PF3D7_0212100	transcript=PF3D7_0212100.1	-0.0449794	-1.34012	0.849041	0.416195	0.999115	-5.05407	PF3D7_0212100	conserved Plasmodium protein, unknown function	N/A	No
PF3D7_0404300	transcript=PF3D7_0404300.1	-0.0320724	1.37586	0.847811	0.416847	0.999115	-5.05489	PF3D7_0404300	Ran-binding protein, putative	N/A	No
PF3D7_1224000	transcript=PF3D7_1224000.1	0.0443436	1.60409	-0.847351	0.417091	0.999115	-5.0552	PF3D7_1224000	GTP cyclohydrolase 1	GCH1	No
PF3D7_0524900	transcript=PF3D7_0524900.1	0.0759133	-1.04289	-0.847193	0.417175	0.999115	-5.0553	PF3D7_0524900	S-adenosyl-L-methionine-dependent tRNA 4-demethylwyosine synthase, putative	TYW1	No
PF3D7_0310900	transcript=PF3D7_0310900.1	0.0631514	-2.19715	-0.847004	0.417276	0.999115	-5.05543	PF3D7_0310900	conserved Plasmodium protein, unknown function	N/A	No
PF3D7_0921600	transcript=PF3D7_0921600.1	0.0408685	-1.04626	-0.845425	0.418115	0.999115	-5.05648	PF3D7_0921600	tetratricopeptide repeat protein, putative	N/A	No
PF3D7_0614500	transcript=PF3D7_0614500.1	0.0897273	5.29392	-0.844841	0.418425	0.999115	-5.05687	PF3D7_0614500	60S ribosomal protein L19	RPL19	No
PF3D7_1352800	transcript=PF3D7_1352800.1	-0.0522953	-0.409172	0.843681	0.419043	0.999115	-5.05764	PF3D7_1352800	vacuolar fusion protein MON1, putative	MON1	No
PF3D7_1456700	transcript=PF3D7_1456700.1	-0.0394923	1.04071	0.843536	0.41912	0.999115	-5.05774	PF3D7_1456700	conserved Plasmodium protein, unknown function	N/A	No
PF3D7_0932100	transcript=PF3D7_0932100.1	0.619474	-1.60387	-0.843047	0.41938	0.999115	-5.05806	PF3D7_0932100	protein MAM3, putative	N/A	No
PF3D7_0109400	transcript=PF3D7_0109400.1	0.125852	1.35457	-0.842663	0.419585	0.999115	-5.05832	PF3D7_0109400	tubulin-specific chaperone a, putative	N/A	No
PF3D7_1226500	transcript=PF3D7_1226500.1	-0.113208	-2.37543	0.842408	0.419721	0.999115	-5.05849	PF3D7_1226500	heptatricopeptide repeat and RAP domain-containing protein, putative	N/A	No
PF3D7_1360400	transcript=PF3D7_1360400.1	0.0487654	-1.29419	-0.841992	0.419943	0.999115	-5.05877	PF3D7_1360400	conserved Plasmodium protein, unknown function	N/A	No
PF3D7_1139200	transcript=PF3D7_1139200.1	0.0382034	-1.64375	-0.840796	0.420581	0.999115	-5.05956	PF3D7_1139200	VPS9 domain-containing protein, putative	N/A	No
PF3D7_0916600	transcript=PF3D7_0916600.1	0.05223	0.520606	-0.838429	0.421846	0.999115	-5.06113	PF3D7_0916600	methyltransferase, putative	N/A	No
PF3D7_1133700	transcript=PF3D7_1133700.1	-0.268857	-2.64619	0.838336	0.421896	0.999115	-5.06119	PF3D7_1133700	FHA domain-containing protein, putative	N/A	No
PF3D7_0408000	transcript=PF3D7_0408000.1	0.26831	-3.27455	-0.837591	0.422295	0.999115	-5.06168	PF3D7_0408000	conserved Plasmodium protein, unknown function	N/A	No
PF3D7_1450500	transcript=PF3D7_1450500.1	-0.374326	-1.45277	0.836796	0.42272	0.999115	-5.06221	PF3D7_1450500	conserved Plasmodium protein, unknown function	N/A	No
PF3D7_0704300	transcript=PF3D7_0704300.1	-0.204284	-1.58074	0.836148	0.423067	0.999115	-5.06263	PF3D7_0704300	basal complex protein BLEB	BLEB	No
PF3D7_1022600	transcript=PF3D7_1022600.1	0.0629054	1.81922	-0.835369	0.423486	0.999115	-5.06315	PF3D7_1022600	kelch protein K10	Kelch10	No
PF3D7_0910900	transcript=PF3D7_0910900.1	-0.166103	-1.18478	0.835083	0.423639	0.999115	-5.06334	PF3D7_0910900	DNA primase large subunit, putative	N/A	No
PF3D7_1331800	transcript=PF3D7_1331800.1	0.0702334	5.44137	-0.83455	0.423925	0.999115	-5.06369	PF3D7_1331800	60S ribosomal protein L23, putative	N/A	No
PF3D7_1202700	transcript=PF3D7_1202700.1	-0.0587249	-1.03631	0.833146	0.424679	0.999115	-5.06461	PF3D7_1202700	AATF domain-containing protein, putative	N/A	No
PF3D7_0114100	transcript=PF3D7_0114100.1	-0.214169	-1.48065	0.833052	0.42473	0.999115	-5.06467	PF3D7_0114100	Pfmc-2TM Maurer's cleft two transmembrane protein	MC-2TM	No
PF3D7_0720000	transcript=PF3D7_0720000.1	-0.242999	-0.992546	0.833032	0.42474	0.999115	-5.06469	PF3D7_0720000	exosome complex component CSL4, putative	CSL4	No
PF3D7_0315400	transcript=PF3D7_0315400.1	-0.14203	-1.47955	0.832808	0.42486	0.999115	-5.06483	PF3D7_0315400	conserved Plasmodium protein, unknown function	N/A	No
PF3D7_0217700	transcript=PF3D7_0217700.1	0.0515483	-0.785757	-0.832383	0.425089	0.999115	-5.06511	PF3D7_0217700	E2F-associated phosphoprotein, putative	N/A	No
PF3D7_0818900	transcript=PF3D7_0818900.1	0.0916085	7.86978	-0.831111	0.425774	0.999115	-5.06595	PF3D7_0818900	heat shock protein 70	HSP70	No
PF3D7_1221000	transcript=PF3D7_1221000.1	-0.0951711	-1.91117	0.830564	0.426068	0.999115	-5.06631	PF3D7_1221000	histone-lysine N-methyltransferase, H3 lysine-4 specific	SET10	No
PF3D7_0205700	transcript=PF3D7_0205700.1	-0.164184	-2.96047	0.829617	0.426578	0.999115	-5.06693	PF3D7_0205700	RNA-binding protein, putative	N/A	No
PF3D7_0413900	transcript=PF3D7_0413900.1	0.0339335	0.510309	-0.827482	0.42773	0.999115	-5.06833	PF3D7_0413900	ubiquitin carboxyl-terminal hydrolase 13, putative	USP13	No
PF3D7_0702500	transcript=PF3D7_0702500.1	-0.0615539	2.46127	0.827134	0.427918	0.999115	-5.06855	PF3D7_0702500	Plasmodium exported protein, unknown function	N/A	No
PF3D7_0906500	transcript=PF3D7_0906500.1	0.0905478	1.63605	-0.827122	0.427925	0.999115	-5.06856	PF3D7_0906500	arginase	N/A	No
PF3D7_0609000	transcript=PF3D7_0609000.1	-0.0318553	0.365052	0.825664	0.428712	0.999115	-5.06951	PF3D7_0609000	nucleoporin NUP637, putative	NUP637	No
PF3D7_0215000	transcript=PF3D7_0215000.1	0.0765845	-1.39611	-0.825196	0.428966	0.999115	-5.06982	PF3D7_0215000	acyl-CoA synthetase	ACS9	No
PF3D7_1402200	transcript=PF3D7_1402200.1	0.155493	-1.79521	-0.821872	0.430767	0.999115	-5.07199	PF3D7_1402200	cytochrome c oxidase subunit ApiCOX19, putative	ApiCOX19	No
PF3D7_0528200	transcript=PF3D7_0528200.1	-0.0379944	3.63324	0.821405	0.431021	0.999115	-5.07229	PF3D7_0528200	eukaryotic translation initiation factor 3 subunit E, putative	EIF3E	No
PF3D7_1413400	transcript=PF3D7_1413400.1	0.439213	-2.88297	-0.821121	0.431174	0.999115	-5.07247	PF3D7_1413400	30S ribosomal protein S9, putative	N/A	No
PF3D7_1027800	transcript=PF3D7_1027800.1	0.0722472	6.12852	-0.821103	0.431184	0.999115	-5.07249	PF3D7_1027800	60S ribosomal protein L3	RPL3	No
PF3D7_1464000	transcript=PF3D7_1464000.1	0.05216	-0.646224	-0.820932	0.431277	0.999115	-5.0726	PF3D7_1464000	YL1 nuclear protein, putative	N/A	No
PF3D7_1102500	transcript=PF3D7_1102500.1	0.109677	-0.0471393	-0.81975	0.431919	0.999115	-5.07336	PF3D7_1102500	gametocyte exported protein 2	GEXP02	No
PF3D7_1103100	transcript=PF3D7_1103100.1	0.13808	1.61203	-0.819335	0.432145	0.999115	-5.07363	PF3D7_1103100	60S acidic ribosomal protein P1, putative	RPP1	No
PF3D7_0308900	transcript=PF3D7_0308900.1	-0.0311176	1.34564	0.818236	0.432743	0.999115	-5.07435	PF3D7_0308900	splicing factor 3B subunit 1, putative	SF3B1	No
PF3D7_0925500	transcript=PF3D7_0925500.1	0.132475	0.206442	-0.817058	0.433384	0.999115	-5.07511	PF3D7_0925500	thioredoxin-like protein 2	TLP2	No
PF3D7_0911400	transcript=PF3D7_0911400.1	-0.0796253	-1.67716	0.816672	0.433594	0.999115	-5.07536	PF3D7_0911400	conserved Plasmodium protein, unknown function	N/A	No
PF3D7_0926100	transcript=PF3D7_0926100.1	0.254936	-3.76204	-0.816629	0.433618	0.999115	-5.07539	PF3D7_0926100	protein kinase, putative	N/A	No
PF3D7_1368700	transcript=PF3D7_1368700.1	-0.0482655	-2.70379	0.816312	0.433791	0.999115	-5.07559	PF3D7_1368700	mitochondrial carrier protein, putative	N/A	No
PF3D7_0913000	transcript=PF3D7_0913000.1	-0.106623	-0.126209	0.815015	0.434498	0.999115	-5.07643	PF3D7_0913000	conserved protein, unknown function	N/A	No
PF3D7_0623900	transcript=PF3D7_0623900.1	-0.137791	-0.401501	0.814978	0.434519	0.999115	-5.07645	PF3D7_0623900	ribonuclease H2 subunit A, putative	N/A	No
PF3D7_1004000	transcript=PF3D7_1004000.1	0.0642222	5.55547	-0.814012	0.435046	0.999115	-5.07708	PF3D7_1004000	60S ribosomal protein L13, putative	N/A	No
PF3D7_0306900	transcript=PF3D7_0306900.1	0.0762519	4.18309	-0.81378	0.435173	0.999115	-5.07723	PF3D7_0306900	40S ribosomal protein S23, putative	N/A	No
PF3D7_1241200	transcript=PF3D7_1241200.1	-0.0340903	1.02786	0.813582	0.435281	0.999115	-5.07735	PF3D7_1241200	nucleoporin NUP269, putative	NUP269	No
PF3D7_0527100	transcript=PF3D7_0527100.1	0.0960501	0.30049	-0.813198	0.435491	0.999115	-5.0776	PF3D7_0527100	ubiquitin-conjugating enzyme E2 13	UBC13	No
PF3D7_1008500	transcript=PF3D7_1008500.1	-0.252499	-3.21415	0.812779	0.43572	0.999115	-5.07787	PF3D7_1008500	protein GPR89, putative	N/A	No
PF3D7_0303700	transcript=PF3D7_0303700.1	-0.0400984	1.16491	0.811687	0.436317	0.999115	-5.07858	PF3D7_0303700	lipoamide acyltransferase component of branched-chain alpha-keto acid dehydrogenase complex	BCKDH-E2	No
PF3D7_0909300	transcript=PF3D7_0909300.1	0.144601	1.11623	-0.810678	0.43687	0.999115	-5.07922	PF3D7_0909300	apoptosis-related protein	ARP	No
PF3D7_1419400	transcript=PF3D7_1419400.1	0.0330813	0.49794	-0.810259	0.437099	0.999115	-5.07949	PF3D7_1419400	conserved Plasmodium membrane protein, unknown function	N/A	No
PF3D7_0933200	transcript=PF3D7_0933200.1	0.0805124	1.3729	-0.809625	0.437447	0.999115	-5.0799	PF3D7_0933200	calcyclin-binding protein, putative	N/A	No
PF3D7_0105600	transcript=PF3D7_0105600.1	-0.0325472	-0.945015	0.809597	0.437462	0.999115	-5.07992	PF3D7_0105600	FtsJ-like methyltransferase, putative	N/A	No
PF3D7_0610500	transcript=PF3D7_0610500.1	0.120918	-0.0513858	-0.809183	0.437689	0.999115	-5.08018	PF3D7_0610500	peptidyl-tRNA hydrolase PTRHD1, putative	N/A	No
PF3D7_0316900	transcript=PF3D7_0316900.1	-0.0713785	-1.16552	0.808873	0.437859	0.999115	-5.08038	PF3D7_0316900	E3 ubiquitin-protein ligase, putative	N/A	No
PF3D7_0910400	transcript=PF3D7_0910400.1	-0.0782877	-0.457926	0.80502	0.439976	0.999115	-5.08285	PF3D7_0910400	selenide water dikinase, putative	N/A	No
PF3D7_0601200	transcript=PF3D7_0601200.1	-0.147539	1.32863	0.804711	0.440146	0.999115	-5.08305	PF3D7_0601200	Pfmc-2TM Maurer's cleft two transmembrane protein	MC-2TM	No
PF3D7_0403600	transcript=PF3D7_0403600.1	-0.164613	-1.72685	0.803684	0.440712	0.999115	-5.0837	PF3D7_0403600	conserved Plasmodium protein, unknown function	N/A	No
PF3D7_0715500	transcript=PF3D7_0715500.1	0.0745334	-0.668583	-0.802159	0.441553	0.999115	-5.08468	PF3D7_0715500	ATP synthase subunit epsilon, mitochondrial, putative	N/A	No
PF3D7_0724700	transcript=PF3D7_0724700.1	-0.034215	-0.186754	0.801229	0.442065	0.999115	-5.08527	PF3D7_0724700	bromodomain protein 6, putative	BDP6	No
PF3D7_0612600	transcript=PF3D7_0612600.1	-0.0579644	-3.05619	0.800481	0.442479	0.999115	-5.08575	PF3D7_0612600	cytoplasmic tRNA 2-thiolation protein 1, putative	NCS6	No
PF3D7_0419900	transcript=PF3D7_0419900.1	-0.293254	-2.78748	0.800038	0.442723	0.999115	-5.08603	PF3D7_0419900	phosphatidylinositol 4-kinase, putative	N/A	No
PF3D7_0517000	transcript=PF3D7_0517000.1	0.0929556	5.83676	-0.799755	0.44288	0.999115	-5.08621	PF3D7_0517000	60S ribosomal protein L12, putative	N/A	No
PF3D7_1205100	transcript=PF3D7_1205100.1	0.0400551	-0.210192	-0.798967	0.443316	0.999115	-5.08671	PF3D7_1205100	O-phosphoseryl-tRNA(Sec) selenium transferase, putative	SEPSECS	No
PF3D7_1334100	transcript=PF3D7_1334100.1	-0.148843	-3.61486	0.79807	0.443812	0.999115	-5.08728	PF3D7_1334100	origin recognition complex subunit 4, putative	ORC4	No
PF3D7_0704000	transcript=PF3D7_0704000.1	0.0279001	-0.643511	-0.797362	0.444204	0.999115	-5.08773	PF3D7_0704000	conserved Plasmodium membrane protein, unknown function	N/A	No
PF3D7_1204300	transcript=PF3D7_1204300.1	0.0940926	5.77091	-0.797234	0.444275	0.999115	-5.08781	PF3D7_1204300	eukaryotic translation initiation factor 5A	EIF5A	No
PF3D7_0418200	transcript=PF3D7_0418200.1	0.0304099	3.35629	-0.796649	0.444599	0.999115	-5.08818	PF3D7_0418200	eukaryotic translation initiation factor 3 subunit M, putative	EIF3M	No
PF3D7_0505500	transcript=PF3D7_0505500.1	-0.107287	1.12608	0.794928	0.445554	0.999115	-5.08927	PF3D7_0505500	DNA mismatch repair protein MSH6, putative	MSH6	No
PF3D7_1021100	transcript=PF3D7_1021100.1	0.0423247	0.200617	-0.794775	0.445638	0.999115	-5.08936	PF3D7_1021100	conserved Plasmodium protein, unknown function	N/A	No
PF3D7_0606000	transcript=PF3D7_0606000.1	0.0760225	-0.570343	-0.793292	0.446462	0.999115	-5.0903	PF3D7_0606000	protein KIC1	KIC1	No
PF3D7_1452200	transcript=PF3D7_1452200.1	-0.0431975	-1.58588	0.792387	0.446965	0.999115	-5.09087	PF3D7_1452200	aminomethyltransferase, putative	N/A	No
PF3D7_0304400	transcript=PF3D7_0304400.1	0.105753	1.46286	-0.791261	0.447591	0.999115	-5.09158	PF3D7_0304400	60S ribosomal protein L44	RPL44	No
PF3D7_1205300	transcript=PF3D7_1205300.1	-0.0861186	-2.03698	0.790863	0.447813	0.999115	-5.09183	PF3D7_1205300	conserved Plasmodium protein, unknown function	N/A	No
PF3D7_1437600	transcript=PF3D7_1437600.1	0.0721315	-3.85508	-0.790093	0.448242	0.999115	-5.09232	PF3D7_1437600	conserved protein, unknown function	N/A	No
PF3D7_0804800	transcript=PF3D7_0804800.1	-0.0759648	0.813665	0.789854	0.448375	0.999115	-5.09247	PF3D7_0804800	peptidyl-prolyl cis-trans isomerase	CYP24	No
PF3D7_1016300	transcript=PF3D7_1016300.1	-0.112642	3.07954	0.789459	0.448595	0.999115	-5.09271	PF3D7_1016300	GBP130 protein	GBP130	No
PF3D7_0520900	transcript=PF3D7_0520900.1	0.0687019	4.79914	-0.788429	0.44917	0.999115	-5.09336	PF3D7_0520900	adenosylhomocysteinase	SAHH	No
PF3D7_1357900	transcript=PF3D7_1357900.1	0.0916441	3.55887	-0.787825	0.449507	0.999115	-5.09374	PF3D7_1357900	pyrroline-5-carboxylate reductase, putative	N/A	No
PF3D7_1463500	transcript=PF3D7_1463500.1	-0.0466506	-0.657099	0.787204	0.449853	0.999115	-5.09413	PF3D7_1463500	fam-a protein	N/A	No
PF3D7_0805700	transcript=PF3D7_0805700.1	-0.132057	-1.61675	0.787096	0.449914	0.999115	-5.0942	PF3D7_0805700	serine/threonine protein kinase, FIKK family	FIKK8	No
PF3D7_0316600	transcript=PF3D7_0316600.1	0.0428078	3.21268	-0.78707	0.449928	0.999115	-5.09421	PF3D7_0316600	formate-nitrite transporter	FNT	No
PF3D7_1224600	transcript=PF3D7_1224600.1	-0.134347	-3.1193	0.786916	0.450014	0.999115	-5.09431	PF3D7_1224600	cytochrome c heme lyase, putative	CCHL	No
PF3D7_0321900	transcript=PF3D7_0321900.1	-0.109259	-2.57625	0.786438	0.450281	0.999115	-5.09461	PF3D7_0321900	cyclic amine resistance locus protein	CARL	No
PF3D7_0317200	transcript=PF3D7_0317200.1	-0.0938505	-2.46683	0.785121	0.451018	0.999115	-5.09544	PF3D7_0317200	cdc2-related protein kinase 4	CRK4	No
PF3D7_0310400	transcript=PF3D7_0310400.1	-0.121549	0.201312	0.784724	0.45124	0.999115	-5.09568	PF3D7_0310400	parasite-infected erythrocyte surface protein	PIESP1	No
PF3D7_1027400	transcript=PF3D7_1027400.1	0.0750161	1.24105	-0.784142	0.451566	0.999115	-5.09605	PF3D7_1027400	DNA-directed RNA polymerase II subunit RPB7, putative	RPB7	No
PF3D7_0918300	transcript=PF3D7_0918300.1	0.0460037	2.60394	-0.783263	0.452058	0.999115	-5.0966	PF3D7_0918300	eukaryotic translation initiation factor 3 subunit F, putative	EIF3F	No
PF3D7_1232200	transcript=PF3D7_1232200.1	-0.0638804	-0.132613	0.783222	0.452081	0.999115	-5.09662	PF3D7_1232200	dihydrolipoyl dehydrogenase, mitochondrial	LPD1	No
PF3D7_0507100	transcript=PF3D7_0507100.1	0.0767849	5.67756	-0.781879	0.452834	0.999115	-5.09746	PF3D7_0507100	60S ribosomal protein L4	RPL4	No
PF3D7_0503400	transcript=PF3D7_0503400.1	0.0651822	3.00636	-0.77942	0.454214	0.999115	-5.09899	PF3D7_0503400	actin-depolymerizing factor 1	ADF1	No
PF3D7_1408600	transcript=PF3D7_1408600.1	0.0769717	5.23719	-0.777932	0.455051	0.999115	-5.09992	PF3D7_1408600	40S ribosomal protein S8e, putative	N/A	No
PF3D7_0630900	transcript=PF3D7_0630900.1	-0.0692226	0.0631008	0.777631	0.45522	0.999115	-5.1001	PF3D7_0630900	ATP-dependent RNA helicase HAS1	HAS1	No
PF3D7_0531100	transcript=PF3D7_0531100.1	-0.506741	-1.39467	0.776723	0.455732	0.999115	-5.10067	PF3D7_0531100	conserved Plasmodium protein, unknown function	N/A	No
PF3D7_1449500	transcript=PF3D7_1449500.1	-0.0638284	0.646884	0.776692	0.455749	0.999115	-5.10069	PF3D7_1449500	AP2 domain transcription factor AP2-O5, putative	ApiAP2	No
PF3D7_1405200	transcript=PF3D7_1405200.1	0.0797922	-0.678572	-0.773691	0.457442	0.999115	-5.10254	PF3D7_1405200	trafficking protein particle complex subunit 1, putative	BET5	No
PF3D7_0717700	transcript=PF3D7_0717700.1	0.0703288	2.60573	-0.773265	0.457682	0.999115	-5.10281	PF3D7_0717700	serine--tRNA ligase, putative	N/A	No
PF3D7_1363200	transcript=PF3D7_1363200.1	-0.0293319	-0.373867	0.771868	0.458472	0.999115	-5.10367	PF3D7_1363200	bifunctional polynucleotide phosphatase/kinase	PNKP	No
PF3D7_0807100	transcript=PF3D7_0807100.1	0.479028	-1.80741	-0.771711	0.458561	0.999115	-5.10376	PF3D7_0807100	DNA helicase PSH3	PSH3	No
PF3D7_1442400	transcript=PF3D7_1442400.1	0.0681178	-0.820097	-0.770638	0.459167	0.999115	-5.10443	PF3D7_1442400	protein KIC9	KIC9	No
PF3D7_0928600	transcript=PF3D7_0928600.1	0.132163	-0.82785	-0.768606	0.460319	0.999115	-5.10568	PF3D7_0928600	conserved Plasmodium protein, unknown function	N/A	No
PF3D7_0212300	transcript=PF3D7_0212300.1	-0.0373858	2.23181	0.76859	0.460328	0.999115	-5.10569	PF3D7_0212300	eukaryotic peptide chain release factor subunit 1, putative	ERF1	No
PF3D7_1222300	transcript=PF3D7_1222300.1	0.0333279	4.76514	-0.768042	0.460638	0.999115	-5.10602	PF3D7_1222300	endoplasmin, putative	GRP94	No
PF3D7_0823100	transcript=PF3D7_0823100.1	0.0381486	0.12955	-0.767548	0.460919	0.999115	-5.10633	PF3D7_0823100	RWD domain-containing protein, putative	N/A	No
PF3D7_1441200	transcript=PF3D7_1441200.1	0.0799523	5.17778	-0.76679	0.461349	0.999115	-5.10679	PF3D7_1441200	60S ribosomal protein L1, putative	N/A	No
PF3D7_1469700	transcript=PF3D7_1469700.1	-0.0486443	-0.0156362	0.765811	0.461905	0.999115	-5.10739	PF3D7_1469700	mediator of RNA polymerase II transcription subunit 6, putative	MED6	No
PF3D7_1235200	transcript=PF3D7_1235200.1	0.555716	-0.997036	-0.765763	0.461932	0.999115	-5.10742	PF3D7_1235200	V-type K+-independent H+-translocating inorganic pyrophosphatase	VP2	No
PF3D7_0810600	transcript=PF3D7_0810600.1	-0.0468734	3.29008	0.765342	0.462171	0.999115	-5.10768	PF3D7_0810600	ATP-dependent RNA helicase DBP1, putative	DBP1	No
PF3D7_1438700	transcript=PF3D7_1438700.1	-0.145874	-0.0532834	0.765191	0.462257	0.999115	-5.10777	PF3D7_1438700	DNA primase small subunit	N/A	No
PF3D7_0725200	transcript=PF3D7_0725200.1	0.118633	-0.369434	-0.764845	0.462454	0.999115	-5.10798	PF3D7_0725200	mago nashi protein homologue, putative	N/A	No
PF3D7_0107800	transcript=PF3D7_0107800.1	-0.111354	-1.35587	0.764652	0.462564	0.999115	-5.1081	PF3D7_0107800	double-strand break repair protein MRE11	MRE11	No
PF3D7_0318900	transcript=PF3D7_0318900.1	-0.0507655	0.782041	0.764421	0.462695	0.999115	-5.10824	PF3D7_0318900	PAT complex subunit CCDC47, putative	N/A	No
PF3D7_1351700	transcript=PF3D7_1351700.1	0.586842	-0.201564	-0.76439	0.462713	0.999115	-5.10826	PF3D7_1351700	inner membrane complex protein 1f	IMC1f	No
PF3D7_1405100	transcript=PF3D7_1405100.1	-0.0797891	-2.34767	0.76223	0.463943	0.999115	-5.10958	PF3D7_1405100	GTPase-activating protein, putative	N/A	No
PF3D7_1229000	transcript=PF3D7_1229000.1	0.0483966	-1.8618	-0.760162	0.465122	0.999115	-5.11084	PF3D7_1229000	conserved Plasmodium membrane protein, unknown function	N/A	No
PF3D7_0406200	transcript=PF3D7_0406200.1	0.0575151	0.332242	-0.760104	0.465155	0.999115	-5.11087	PF3D7_0406200	parasitophorous vacuole membrane protein S16	Pfs16	No
PF3D7_1242300	transcript=PF3D7_1242300.1	0.201945	-3.2445	-0.759993	0.465218	0.999115	-5.11094	PF3D7_1242300	conserved Plasmodium membrane protein, unknown function	N/A	No
PF3D7_1243400	transcript=PF3D7_1243400.1	0.407091	-1.16464	-0.759039	0.465763	0.999115	-5.11152	PF3D7_1243400	conserved Plasmodium protein, unknown function	N/A	No
PF3D7_0915900	transcript=PF3D7_0915900.1	-0.0805425	-1.53844	0.756563	0.467179	0.999115	-5.11302	PF3D7_0915900	conserved Plasmodium protein, unknown function	N/A	No
PF3D7_0212400	transcript=PF3D7_0212400.1	-0.0366838	0.274262	0.755618	0.46772	0.999115	-5.1136	PF3D7_0212400	nucleoporin NUP390, putative	NUP390	No
PF3D7_0625400	transcript=PF3D7_0625400.1	0.0531289	0.200845	-0.755234	0.46794	0.999115	-5.11383	PF3D7_0625400	conserved Plasmodium protein, unknown function	N/A	No
PF3D7_0623500	transcript=PF3D7_0623500.1	0.0503647	-0.35007	-0.754511	0.468354	0.999115	-5.11427	PF3D7_0623500	superoxide dismutase [Fe]	SOD2	No
PF3D7_1438600	transcript=PF3D7_1438600.1	0.0409707	1.09891	-0.753524	0.46892	0.999115	-5.11486	PF3D7_1438600	Golgi to ER traffic protein 4	GET4	No
PF3D7_1451800	transcript=PF3D7_1451800.1	-0.0568093	1.65274	0.753472	0.46895	0.999115	-5.11489	PF3D7_1451800	sortilin	SORTLR	No
PF3D7_0406700	transcript=PF3D7_0406700.1	0.118652	-1.20123	-0.753111	0.469157	0.999115	-5.11511	PF3D7_0406700	KLRAQ domain-containing protein, putative	N/A	No
PF3D7_0104300	transcript=PF3D7_0104300.1	0.0561942	-0.431189	-0.752547	0.469481	0.999115	-5.11545	PF3D7_0104300	ubiquitin carboxyl-terminal hydrolase 1, putative	UBP1	No
PF3D7_1369500	transcript=PF3D7_1369500.1	-0.046724	1.92235	0.749594	0.471178	0.999115	-5.11723	PF3D7_1369500	nuclear cap-binding protein subunit 1, putative	N/A	No
PF3D7_0306000	transcript=PF3D7_0306000.1	-0.207792	-2.4733	0.749261	0.47137	0.999115	-5.11743	PF3D7_0306000	cytochrome b-c1 complex subunit 8, putative	QCR8	No
PF3D7_0728000	transcript=PF3D7_0728000.1	0.0369891	3.1407	-0.74886	0.471601	0.999115	-5.11767	PF3D7_0728000	eukaryotic translation initiation factor 2 subunit alpha	eIF2alpha	No
PF3D7_1443100	transcript=PF3D7_1443100.1	-0.0429144	-1.42821	0.748609	0.471746	0.999115	-5.11782	PF3D7_1443100	apicomplexan kinetochore protein 9, putative	AKIT9	No
PF3D7_1468700	transcript=PF3D7_1468700.1	0.0440241	6.46952	-0.747542	0.472361	0.999115	-5.11846	PF3D7_1468700	eukaryotic initiation factor 4A	eIF4A	No
PF3D7_1002200	transcript=PF3D7_1002200.1	-0.061351	-3.62935	0.747052	0.472643	0.999115	-5.11876	PF3D7_1002200	tryptophan-rich antigen 3	PArt	No
PF3D7_0814000	transcript=PF3D7_0814000.1	0.0669169	5.32921	-0.7463	0.473077	0.999115	-5.11921	PF3D7_0814000	60S ribosomal protein L13-2, putative	N/A	No
PF3D7_0108800	transcript=PF3D7_0108800.1	-0.0646925	-0.0445886	0.745946	0.473281	0.999115	-5.11942	PF3D7_0108800	mitochondrial carrier protein, putative	N/A	No
PF3D7_1360900	transcript=PF3D7_1360900.1	-0.0323243	1.86779	0.745891	0.473313	0.999115	-5.11945	PF3D7_1360900	RNA-binding protein, putative	N/A	No
PF3D7_0209800	transcript=PF3D7_0209800.1	0.0286869	5.32887	-0.745267	0.473673	0.999115	-5.11983	PF3D7_0209800	ATP-dependent RNA helicase UAP56	UAP56	No
PF3D7_0710300	transcript=PF3D7_0710300.1	0.0499215	0.236464	-0.744008	0.474401	0.999115	-5.12058	PF3D7_0710300	conserved protein, unknown function	N/A	No
PF3D7_0725300	transcript=PF3D7_0725300.1	-0.0498771	0.934968	0.743871	0.47448	0.999115	-5.12066	PF3D7_0725300	WD repeat-containing protein, putative	N/A	No
PF3D7_1418900	transcript=PF3D7_1418900.1	-0.0735148	-0.575165	0.743505	0.474692	0.999115	-5.12088	PF3D7_1418900	ATP-dependent RNA helicase DBP4, putative	DBP4	No
PF3D7_0611000	transcript=PF3D7_0611000.1	0.353489	-1.95805	-0.743174	0.474883	0.999115	-5.12108	PF3D7_0611000	SNARE associated Golgi protein, putative	N/A	No
PF3D7_1463000	transcript=PF3D7_1463000.1	0.0701774	-0.975565	-0.743154	0.474895	0.999115	-5.12109	PF3D7_1463000	mediator of RNA polymerase II transcription subunit 20, putative	MED20	No
PF3D7_0308600	transcript=PF3D7_0308600.1	0.0268735	0.0970665	-0.743035	0.474963	0.999115	-5.12116	PF3D7_0308600	pre-mRNA-processing factor 19, putative	PRPF19	No
PF3D7_0526500	transcript=PF3D7_0526500.1	-0.0321573	0.484561	0.74205	0.475533	0.999115	-5.12175	PF3D7_0526500	Suf domain-containing protein, putative	N/A	No
PF3D7_0216400	transcript=PF3D7_0216400.1	-0.0371498	-5.33885e-06	0.742033	0.475543	0.999115	-5.12176	PF3D7_0216400	vacuolar protein sorting-associated protein 45	VPS45	No
PF3D7_1127300	transcript=PF3D7_1127300.1	0.0610279	-0.824489	-0.741826	0.475663	0.999115	-5.12188	PF3D7_1127300	tRNA (guanine-N(7)-)-methyltransferase, putative	N/A	No
PF3D7_1123100	transcript=PF3D7_1123100.1	0.0454654	-0.743939	-0.740473	0.476447	0.999115	-5.12269	PF3D7_1123100	calcium-dependent protein kinase 7	CDPK7	No
PF3D7_1250300	transcript=PF3D7_1250300.1	-0.0305646	-0.236779	0.739709	0.476889	0.999115	-5.12314	PF3D7_1250300	vacuolar protein sorting-associated protein 26, putative	VPS26	No
PF3D7_0206200	transcript=PF3D7_0206200.1	0.559881	-1.52979	-0.739378	0.477082	0.999115	-5.12334	PF3D7_0206200	pantothenate transporter	PAT	No
PF3D7_1232100	transcript=PF3D7_1232100.1	-0.0458556	2.89499	0.739015	0.477292	0.999115	-5.12355	PF3D7_1232100	60 kDa chaperonin	CPN60	No
PF3D7_1417200	transcript=PF3D7_1417200.1	0.0272201	0.689978	-0.738744	0.47745	0.999115	-5.12371	PF3D7_1417200	CCR4-NOT transcription complex subunit NOT1, putative	NOT1	No
PF3D7_0215800	transcript=PF3D7_0215800.1	-0.100806	-2.0404	0.737191	0.478351	0.999115	-5.12464	PF3D7_0215800	origin recognition complex subunit 5	ORC5	No
PF3D7_1149100	transcript=PF3D7_1149100.1	-0.0947288	-2.85214	0.735838	0.479138	0.999115	-5.12544	PF3D7_1149100	Plasmodium exported protein, unknown function	N/A	No
PF3D7_0933900	transcript=PF3D7_0933900.1	-0.168107	-3.23082	0.73505	0.479596	0.999115	-5.1259	PF3D7_0933900	Fip1 domain-containing protein, putative	N/A	No
PF3D7_1451500	transcript=PF3D7_1451500.1	-0.0732403	-1.2481	0.735001	0.479625	0.999115	-5.12593	PF3D7_1451500	pre-mRNA-splicing factor CWF18, putative	N/A	No
PF3D7_1310600	transcript=PF3D7_1310600.1	0.106927	-0.500911	-0.734955	0.479652	0.999115	-5.12596	PF3D7_1310600	ras-related protein Rab-5B	RAB5b	No
PF3D7_0614300	transcript=PF3D7_0614300.1	-0.0580003	0.261147	0.734903	0.479682	0.999115	-5.12599	PF3D7_0614300	major facilitator superfamily-related transporter, putative	MFR1	No
PF3D7_1325000	transcript=PF3D7_1325000.1	0.0976053	1.94641	-0.734857	0.479709	0.999115	-5.12602	PF3D7_1325000	U6 snRNA-associated Sm-like protein LSm6, putative	LSM6	No
PF3D7_1320500	transcript=PF3D7_1320500.1	0.0523624	-2.64308	-0.733568	0.48046	0.999115	-5.12678	PF3D7_1320500	SNARE protein, putative	SNAP23	No
PF3D7_0408500	transcript=PF3D7_0408500.1	-0.0556055	0.340865	0.732969	0.480809	0.999115	-5.12713	PF3D7_0408500	flap endonuclease 1	FEN1	No
PF3D7_1212900	transcript=PF3D7_1212900.1	0.0495842	-0.943374	-0.732386	0.481149	0.999115	-5.12747	PF3D7_1212900	bromodomain protein 2, putative	BDP2	No
PF3D7_1351000	transcript=PF3D7_1351000.1	0.0338591	-0.553566	-0.731819	0.481479	0.999115	-5.12781	PF3D7_1351000	phosphatidylinositol transfer protein, putative	N/A	No
PF3D7_1321300	transcript=PF3D7_1321300.1	0.0480273	-0.970479	-0.731218	0.48183	0.999115	-5.12816	PF3D7_1321300	conserved Plasmodium membrane protein, unknown function	N/A	No
PF3D7_1122400	transcript=PF3D7_1122400.1	-0.0338083	0.559019	0.730358	0.482332	0.999115	-5.12867	PF3D7_1122400	conserved Plasmodium protein, unknown function	N/A	No
PF3D7_1302900	transcript=PF3D7_1302900.1	-0.123275	-1.70192	0.729152	0.483037	0.999115	-5.12938	PF3D7_1302900	conserved protein, unknown function	N/A	No
PF3D7_1233900	transcript=PF3D7_1233900.1	-0.0514564	-1.2742	0.728887	0.483192	0.999115	-5.12953	PF3D7_1233900	sentrin-specific protease 1	SENP1	No
PF3D7_1248100	transcript=PF3D7_1248100.1	0.0521884	-0.523274	-0.727546	0.483976	0.999115	-5.13032	PF3D7_1248100	methyltransferase, putative	N/A	No
PF3D7_1241700	transcript=PF3D7_1241700.1	-0.0511243	1.51009	0.727119	0.484227	0.999115	-5.13057	PF3D7_1241700	replication factor C subunit 4, putative	RFC4	No
PF3D7_0709200	transcript=PF3D7_0709200.1	-0.0731109	-4.65139	0.726314	0.484698	0.999115	-5.13104	PF3D7_0709200	glutaredoxin-like protein	GLP3	No
PF3D7_1421200	transcript=PF3D7_1421200.1	0.0567043	5.76098	-0.724376	0.485834	0.999115	-5.13217	PF3D7_1421200	40S ribosomal protein S25	RPS25	No
PF3D7_1029200	transcript=PF3D7_1029200.1	0.0486955	0.369373	-0.724279	0.485891	0.999115	-5.13223	PF3D7_1029200	WD repeat-containing protein, putative	N/A	No
PF3D7_0511500	transcript=PF3D7_0511500.1	0.0589408	1.48622	-0.724232	0.485919	0.999115	-5.13226	PF3D7_0511500	RNA pseudouridylate synthase, putative	N/A	No
PF3D7_1460300	transcript=PF3D7_1460300.1	0.0808147	6.04429	-0.724174	0.485953	0.999115	-5.13229	PF3D7_1460300	60S ribosomal protein L29, putative	RPL29	No
PF3D7_0920700	transcript=PF3D7_0920700.1	0.0802405	0.584293	-0.723867	0.486133	0.999115	-5.13247	PF3D7_0920700	CRAL/TRIO domain-containing protein, putative	N/A	No
PF3D7_1225300	transcript=PF3D7_1225300.1	0.081997	-2.59186	-0.723733	0.486212	0.999115	-5.13255	PF3D7_1225300	rRNA-processing protein FCF1, putative	N/A	No
PF3D7_0109800	transcript=PF3D7_0109800.1	0.0597177	1.77531	-0.722278	0.487067	0.999115	-5.13339	PF3D7_0109800	phenylalanine--tRNA ligase alpha subunit	cPheRS	No
PF3D7_1424100	transcript=PF3D7_1424100.1	0.0707245	6.19781	-0.720532	0.488093	0.999115	-5.13441	PF3D7_1424100	60S ribosomal protein L5, putative	RPL5	No
PF3D7_0823200	transcript=PF3D7_0823200.1	0.0715457	3.21978	-0.720185	0.488297	0.999115	-5.13461	PF3D7_0823200	RNA-binding protein	N/A	No
PF3D7_0936000	transcript=PF3D7_0936000.1	0.0797052	3.55714	-0.719433	0.48874	0.999115	-5.13505	PF3D7_0936000	ring-exported protein 2	REX2	No
PF3D7_1237800	transcript=PF3D7_1237800.1	0.0929738	-0.0457372	-0.719072	0.488953	0.999115	-5.13526	PF3D7_1237800	ubiquitin-like modifier HUB1, putative	HUB1	No
PF3D7_0202400	transcript=PF3D7_0202400.1	-0.0738717	2.48371	0.718983	0.489006	0.999115	-5.13531	PF3D7_0202400	translation-enhancing factor	PTEF	No
PF3D7_1404500	transcript=PF3D7_1404500.1	-0.0774184	0.151078	0.718899	0.489055	0.999115	-5.13536	PF3D7_1404500	rRNA biogenesis protein RRP5, putative	RRP5	No
PF3D7_1129800	transcript=PF3D7_1129800.1	-0.0847525	-1.71109	0.716798	0.490294	0.999115	-5.13657	PF3D7_1129800	Brr1 domain-containing protein	N/A	No
PF3D7_1306900	transcript=PF3D7_1306900.1	0.0590613	0.191114	-0.715532	0.491041	0.999115	-5.13731	PF3D7_1306900	U1 small nuclear ribonucleoprotein A, putative	SNRPA	No
PF3D7_1424400	transcript=PF3D7_1424400.1	0.0640009	5.48099	-0.715516	0.491051	0.999115	-5.13731	PF3D7_1424400	60S ribosomal protein L7-3, putative	N/A	No
PF3D7_0819000	transcript=PF3D7_0819000.1	-0.0298155	-0.641689	0.713834	0.492045	0.999115	-5.13828	PF3D7_0819000	ribonuclease, putative	N/A	No
PF3D7_1207100	transcript=PF3D7_1207100.1	0.0662338	-0.267486	-0.713254	0.492388	0.999115	-5.13862	PF3D7_1207100	pre-rRNA-processing protein ESF1, putative	N/A	No
PF3D7_1129100	transcript=PF3D7_1129100.1	-0.0432557	4.32723	0.71249	0.49284	0.999115	-5.13906	PF3D7_1129100	parasitophorous vacuolar protein 1	PV1	No
PF3D7_1338300	transcript=PF3D7_1338300.1	0.0516771	4.8068	-0.711833	0.493229	0.999115	-5.13944	PF3D7_1338300	elongation factor 1-gamma, putative	EF-1gamma	No
PF3D7_0520400	transcript=PF3D7_0520400.1	0.0372621	0.91757	-0.711459	0.493451	0.999115	-5.13965	PF3D7_0520400	single-stranded DNA-binding protein, putative	N/A	No
PF3D7_0404900	transcript=PF3D7_0404900.1	0.497239	-1.3219	-0.710354	0.494106	0.999115	-5.14029	PF3D7_0404900	6-cysteine protein P41	P41	No
PF3D7_0804300	transcript=PF3D7_0804300.1	0.262578	-2.69398	-0.709729	0.494477	0.999115	-5.14064	PF3D7_0804300	zinc finger protein, putative	N/A	No
PF3D7_0704600	transcript=PF3D7_0704600.1	-0.0273932	0.0128675	0.709686	0.494502	0.999115	-5.14067	PF3D7_0704600	HECT-type E3 ubiquitin ligase UT	UT	No
PF3D7_1225700	transcript=PF3D7_1225700.1	0.0264044	0.678081	-0.709033	0.49489	0.999115	-5.14104	PF3D7_1225700	VAC14 domain-containing protein, putative	N/A	No
PF3D7_1432700	transcript=PF3D7_1432700.1	-0.054228	-0.246745	0.708091	0.495449	0.999115	-5.14158	PF3D7_1432700	protein-L-isoaspartate(D-aspartate) O-methyltransferase, putative	N/A	No
PF3D7_1310300	transcript=PF3D7_1310300.1	0.0775639	-2.16697	-0.70766	0.495705	0.999115	-5.14183	PF3D7_1310300	zinc finger protein, putative	N/A	No
PF3D7_0216600	transcript=PF3D7_0216600.1	-0.0579095	-2.62901	0.703992	0.497888	0.999115	-5.14392	PF3D7_0216600	sugar transporter, putative	N/A	No
PF3D7_1210100	transcript=PF3D7_1210100.1	0.0500985	-0.626908	-0.703925	0.497927	0.999115	-5.14396	PF3D7_1210100	syntaxin, Qa-SNARE family	SYN2	No
PF3D7_1109900	transcript=PF3D7_1109900.1	0.0971871	4.46159	-0.703662	0.498084	0.999115	-5.14411	PF3D7_1109900	60S ribosomal protein L36	RPL36	No
PF3D7_1223700	transcript=PF3D7_1223700.1	-0.0623733	1.83287	0.702285	0.498905	0.999115	-5.14489	PF3D7_1223700	vacuolar iron transporter	VIT	No
PF3D7_1460700	transcript=PF3D7_1460700.1	0.0568959	5.71425	-0.701388	0.499441	0.999115	-5.1454	PF3D7_1460700	60S ribosomal protein L27	RPL27	No
PF3D7_0905100	transcript=PF3D7_0905100.1	0.024863	0.352819	-0.701359	0.499458	0.999115	-5.14542	PF3D7_0905100	nucleoporin NUP221, putative	NUP221	No
PF3D7_1467200	transcript=PF3D7_1467200.1	0.0541295	-2.51859	-0.701353	0.499462	0.999115	-5.14542	PF3D7_1467200	WD repeat-containing protein 79, putative	WDR79	No
PF3D7_1419600	transcript=PF3D7_1419600.1	0.122062	-2.07573	-0.698798	0.500988	0.999115	-5.14687	PF3D7_1419600	conserved Plasmodium protein, unknown function	N/A	No
PF3D7_1360700	transcript=PF3D7_1360700.1	0.0312997	-1.2529	-0.697321	0.501872	0.999115	-5.1477	PF3D7_1360700	E3 SUMO-protein ligase PIAS, putative	PIAS	No
PF3D7_0219900	transcript=PF3D7_0219900.1	0.144587	-0.702572	-0.69555	0.502933	0.999115	-5.1487	PF3D7_0219900	Plasmodium exported protein, unknown function	N/A	No
PF3D7_1122100	transcript=PF3D7_1122100.1	-0.0667404	0.420924	0.695008	0.503258	0.999115	-5.14901	PF3D7_1122100	GPI transamidase component GPI16, putative	GPI16	No
PF3D7_0512700	transcript=PF3D7_0512700.1	0.0724741	1.72161	-0.694462	0.503586	0.999115	-5.14931	PF3D7_0512700	orotate phosphoribosyltransferase	OPRT	No
PF3D7_0214100	transcript=PF3D7_0214100.1	0.0325771	1.7639	-0.691922	0.505111	0.999115	-5.15074	PF3D7_0214100	protein transport protein SEC31	SEC31	No
PF3D7_1313800	transcript=PF3D7_1313800.1	0.0418287	0.882492	-0.688216	0.507341	0.999115	-5.15281	PF3D7_1313800	conserved Plasmodium membrane protein, unknown function	N/A	No
PF3D7_0307700	transcript=PF3D7_0307700.1	-0.0800446	-2.8997	0.687845	0.507566	0.999115	-5.15302	PF3D7_0307700	apicomplexan kinetochore protein 10, putative	AKIT10	No
PF3D7_1034400	transcript=PF3D7_1034400.1	-0.0457219	-1.09644	0.687802	0.507591	0.999115	-5.15304	PF3D7_1034400	flavoprotein subunit of succinate dehydrogenase	SDHA	No
PF3D7_1037300	transcript=PF3D7_1037300.1	-0.0322679	4.84401	0.687676	0.507667	0.999115	-5.15311	PF3D7_1037300	ADP,ATP carrier protein 1	AAC1	No
PF3D7_1328400	transcript=PF3D7_1328400.1	-0.044875	-2.7987	0.687359	0.507858	0.999115	-5.15329	PF3D7_1328400	conserved protein, unknown function	N/A	No
PF3D7_1221900	transcript=PF3D7_1221900.1	0.0730004	0.524657	-0.687154	0.507982	0.999115	-5.1534	PF3D7_1221900	conserved Plasmodium membrane protein, unknown function	N/A	No
PF3D7_0113200	transcript=PF3D7_0113200.1	-0.0713887	-2.56202	0.687133	0.507995	0.999115	-5.15342	PF3D7_0113200	Plasmodium exported protein, unknown function	N/A	No
PF3D7_0523400	transcript=PF3D7_0523400.1	-0.0698792	1.90083	0.684106	0.509823	0.999115	-5.1551	PF3D7_0523400	DnaJ protein, putative	N/A	No
PF3D7_1434100	transcript=PF3D7_1434100.1	-0.0603785	-1.02325	0.682617	0.510723	0.999115	-5.15592	PF3D7_1434100	queuine tRNA-ribosyltransferase, putative	N/A	No
PF3D7_0321200	transcript=PF3D7_0321200.1	-0.0791232	-3.27371	0.682239	0.510952	0.999115	-5.15613	PF3D7_0321200	UDP-N-acetylglucosamine--dolichyl-phosphate N-acetylglucosaminephosphotransferase, putative	ALG7	No
PF3D7_0616200	transcript=PF3D7_0616200.1	-0.0863665	-1.23327	0.681659	0.511303	0.999115	-5.15645	PF3D7_0616200	kinetochore protein NDC80	NDC80	No
PF3D7_0903900	transcript=PF3D7_0903900.1	0.0850196	4.2324	-0.681252	0.511549	0.999115	-5.15668	PF3D7_0903900	60S ribosomal protein L32	RPL32	No
PF3D7_1125900	transcript=PF3D7_1125900.1	0.0680768	-0.14554	-0.681015	0.511693	0.999115	-5.15681	PF3D7_1125900	XTBD domain-containing protein, putative	N/A	No
PF3D7_1130200	transcript=PF3D7_1130200.1	0.055325	5.65657	-0.679292	0.512738	0.999115	-5.15776	PF3D7_1130200	60S ribosomal protein P0	PfP0	No
PF3D7_1312800	transcript=PF3D7_1312800.1	0.359599	-2.53499	-0.678001	0.513521	0.999115	-5.15847	PF3D7_1312800	protein AAP2	AAP2	No
PF3D7_0401800	transcript=PF3D7_0401800.1	-0.0858934	3.1019	0.676827	0.514234	0.999115	-5.15912	PF3D7_0401800	Plasmodium exported protein (PHISTb), unknown function	PfD80	No
PF3D7_0801500	transcript=PF3D7_0801500.1	-0.0403866	-0.563585	0.67373	0.516118	0.999115	-5.16082	PF3D7_0801500	nucleolar protein 10, putative	NOL10	No
PF3D7_1456500	transcript=PF3D7_1456500.1	-0.0894345	-0.427983	0.673406	0.516316	0.999115	-5.16099	PF3D7_1456500	STAG domain-containing protein, putative	N/A	No
PF3D7_1010200	transcript=PF3D7_1010200.1	-0.0355163	-0.290492	0.67252	0.516856	0.999115	-5.16148	PF3D7_1010200	DNA2/NAM7 helicase, putative	N/A	No
PF3D7_0514200	transcript=PF3D7_0514200.1	-0.0625023	-1.71813	0.670542	0.518062	0.999115	-5.16256	PF3D7_0514200	conserved Plasmodium protein, unknown function	N/A	No
PF3D7_1251500	transcript=PF3D7_1251500.1	-0.0640686	1.43485	0.670401	0.518148	0.999115	-5.16264	PF3D7_1251500	ATP-dependent RNA helicase DRS1, putative	DRS1	No
PF3D7_1133600	transcript=PF3D7_1133600.1	0.0798992	-3.94602	-0.66947	0.518717	0.999115	-5.16314	PF3D7_1133600	conserved Plasmodium protein, unknown function	N/A	No
PF3D7_0607400	transcript=PF3D7_0607400.1	0.0437057	0.682217	-0.669463	0.518721	0.999115	-5.16315	PF3D7_0607400	G-protein associated signal transduction protein, putative	N/A	No
PF3D7_1341200	transcript=PF3D7_1341200.1	0.0613351	5.92874	-0.668732	0.519168	0.999115	-5.16354	PF3D7_1341200	60S ribosomal protein L18, putative	N/A	No
PF3D7_0302900	transcript=PF3D7_0302900.1	-0.0337777	2.88259	0.667613	0.519852	0.999115	-5.16415	PF3D7_0302900	exportin-1, putative	N/A	No
PF3D7_1310400	transcript=PF3D7_1310400.1	-0.0316322	-2.47596	0.667155	0.520132	0.999115	-5.1644	PF3D7_1310400	conserved Plasmodium protein, unknown function	N/A	No
PF3D7_1311300	transcript=PF3D7_1311300.1	0.0361286	-1.03894	-0.666706	0.520407	0.999115	-5.16464	PF3D7_1311300	ATP synthase subunit gamma, mitochondrial	N/A	No
PF3D7_0710200	transcript=PF3D7_0710200.1	-0.0729473	0.909362	0.666147	0.520749	0.999115	-5.16495	PF3D7_0710200	conserved Plasmodium protein, unknown function	N/A	No
PF3D7_1330400	transcript=PF3D7_1330400.1	0.0910371	2.34318	-0.665653	0.521051	0.999115	-5.16522	PF3D7_1330400	ER lumen protein retaining receptor 1, putative	N/A	No
PF3D7_0103300	transcript=PF3D7_0103300.1	0.0329056	-1.30449	-0.665013	0.521444	0.999115	-5.16556	PF3D7_0103300	conserved protein, unknown function	N/A	No
PF3D7_0320700	transcript=PF3D7_0320700.1	0.0909669	1.8285	-0.664672	0.521652	0.999115	-5.16575	PF3D7_0320700	signal peptidase complex subunit 2	SPC25	No
PF3D7_1359600	transcript=PF3D7_1359600.1	-0.0542651	-0.64792	0.664249	0.521912	0.999115	-5.16597	PF3D7_1359600	conserved Plasmodium protein, unknown function	N/A	No
PF3D7_0920500	transcript=PF3D7_0920500.1	0.0951047	-1.52985	-0.664166	0.521962	0.999115	-5.16602	PF3D7_0920500	ADP-ribosylation factor, putative	N/A	No
PF3D7_0419800	transcript=PF3D7_0419800.1	0.0457896	1.48774	-0.663448	0.522403	0.999115	-5.16641	PF3D7_0419800	60S ribosomal protein L7ae/L30e, putative	N/A	No
PF3D7_0532100	transcript=PF3D7_0532100.1	-0.104709	3.93968	0.663152	0.522585	0.999115	-5.16657	PF3D7_0532100	early transcribed membrane protein 5	ETRAMP5	No
PF3D7_1323400	transcript=PF3D7_1323400.1	0.0653006	4.8529	-0.662399	0.523046	0.999115	-5.16697	PF3D7_1323400	60S ribosomal protein L23	RPL23	No
PF3D7_1144500	transcript=PF3D7_1144500.1	-0.0346178	1.14086	0.661817	0.523404	0.999115	-5.16729	PF3D7_1144500	SUMO-activating enzyme subunit 1	AOS1	No
PF3D7_0208700	transcript=PF3D7_0208700.1	0.0740453	-1.80005	-0.661653	0.523505	0.999115	-5.16738	PF3D7_0208700	SHS2 domain-containing protein, putative	N/A	No
PF3D7_0831700	transcript=PF3D7_0831700.1	0.0838153	7.76651	-0.661614	0.523528	0.999115	-5.1674	PF3D7_0831700	heat shock protein 70	HSP70x	No
PF3D7_0719300	transcript=PF3D7_0719300.1	0.0332784	0.384329	-0.661345	0.523694	0.999115	-5.16754	PF3D7_0719300	actin-related protein ARP6	ARP6	No
PF3D7_1346300	transcript=PF3D7_1346300.1	0.0600188	4.27746	-0.661014	0.523897	0.999115	-5.16772	PF3D7_1346300	DNA/RNA-binding protein Alba 2	ALBA2	No
PF3D7_0405200	transcript=PF3D7_0405200.1	0.403879	-2.17344	-0.660668	0.52411	0.999115	-5.16791	PF3D7_0405200	protein CERLI2	CERLI2	No
PF3D7_1344100	transcript=PF3D7_1344100.1	0.0302264	-0.857966	-0.659963	0.524543	0.999115	-5.16829	PF3D7_1344100	TLD domain-containing protein, putative	N/A	No
PF3D7_0807200	transcript=PF3D7_0807200.1	0.0347726	0.860864	-0.659512	0.524821	0.999115	-5.16853	PF3D7_0807200	conserved Plasmodium membrane protein, unknown function	N/A	No
PF3D7_1033500	transcript=PF3D7_1033500.1	-0.0377668	0.0549786	0.659161	0.525037	0.999115	-5.16872	PF3D7_1033500	WD repeat-containing protein 70, putative	WDR70	No
PF3D7_1419000	transcript=PF3D7_1419000.1	0.243053	-2.69789	-0.658655	0.525348	0.999115	-5.16899	PF3D7_1419000	conserved Plasmodium protein, unknown function	N/A	No
PF3D7_0816200	transcript=PF3D7_0816200.1	-0.0977785	-1.65823	0.65745	0.52609	0.999115	-5.16963	PF3D7_0816200	vacuolar protein sorting-associated protein 2, putative	VPS2	No
PF3D7_0915200	transcript=PF3D7_0915200.1	-0.110822	-2.43232	0.657397	0.526123	0.999115	-5.16966	PF3D7_0915200	ribonuclease H2 subunit C, putative	N/A	No
PF3D7_0722400	transcript=PF3D7_0722400.1	0.0375139	3.29395	-0.656909	0.526423	0.999115	-5.16992	PF3D7_0722400	Obg-like ATPase 1, putative	OLA1	No
PF3D7_1112400	transcript=PF3D7_1112400.1	-0.0434619	-0.628069	0.654586	0.527856	0.999115	-5.17116	PF3D7_1112400	nucleic acid binding protein, putative	N/A	No
PF3D7_0505700	transcript=PF3D7_0505700.1	0.0712913	1.48651	-0.654198	0.528095	0.999115	-5.17137	PF3D7_0505700	conserved Plasmodium membrane protein, unknown function	N/A	No
PF3D7_0922200	transcript=PF3D7_0922200.1	0.0718266	6.28184	-0.654023	0.528204	0.999115	-5.17146	PF3D7_0922200	S-adenosylmethionine synthetase	SAMS	No
PF3D7_0927100	transcript=PF3D7_0927100.1	-0.0806687	-0.643836	0.653632	0.528445	0.999115	-5.17167	PF3D7_0927100	conserved protein, unknown function	N/A	No
PF3D7_0715200	transcript=PF3D7_0715200.1	0.0776246	-2.47774	-0.653016	0.528826	0.999115	-5.172	PF3D7_0715200	conserved Plasmodium protein, unknown function	N/A	No
PF3D7_0715800	transcript=PF3D7_0715800.1	-0.0672589	-0.390973	0.64884	0.531409	0.999115	-5.17422	PF3D7_0715800	drug/metabolite transporter DMT1, putative	DMT1	No
PF3D7_1453900	transcript=PF3D7_1453900.1	-0.0749896	-2.52848	0.647232	0.532406	0.999115	-5.17507	PF3D7_1453900	conserved Plasmodium protein, unknown function	N/A	No
PF3D7_0618300	transcript=PF3D7_0618300.1	0.0636893	5.80979	-0.646833	0.532654	0.999115	-5.17528	PF3D7_0618300	60S ribosomal protein L27a, putative	N/A	No
PF3D7_1430400	transcript=PF3D7_1430400.1	0.283096	-2.11614	-0.646056	0.533137	0.999115	-5.17569	PF3D7_1430400	autophagy protein 5, putative	ATG5	No
PF3D7_0825500	transcript=PF3D7_0825500.1	-0.0480832	-0.180759	0.645835	0.533274	0.999115	-5.17581	PF3D7_0825500	protein KRI1, putative	KRI1	No
PF3D7_1249500	transcript=PF3D7_1249500.1	0.0823937	-0.647232	-0.645632	0.5334	0.999115	-5.17591	PF3D7_1249500	protein CutA, putative	N/A	No
PF3D7_0503000	transcript=PF3D7_0503000.1	-0.123043	-4.27441	0.645273	0.533623	0.999115	-5.1761	PF3D7_0503000	50S ribosomal protein L28, apicoplast, putative	N/A	No
PF3D7_1405400	transcript=PF3D7_1405400.1	0.0595865	-1.98005	-0.644865	0.533877	0.999115	-5.17632	PF3D7_1405400	DNA mismatch repair protein, putative	MutS	No
PF3D7_1353700	transcript=PF3D7_1353700.1	-0.0677479	-0.0430785	0.644466	0.534124	0.999115	-5.17653	PF3D7_1353700	reactive oxygen species modulator 1, putative	ROMO1	No
PF3D7_1402100	transcript=PF3D7_1402100.1	-0.0384432	-2.22689	0.644386	0.534174	0.999115	-5.17657	PF3D7_1402100	pseudouridine synthase, putative	N/A	No
PF3D7_0617100	transcript=PF3D7_0617100.1	0.0538075	0.849951	-0.643905	0.534473	0.999115	-5.17682	PF3D7_0617100	AP-2 complex subunit alpha, putative	N/A	No
PF3D7_1303200	transcript=PF3D7_1303200.1	-0.062832	0.327515	0.64367	0.534619	0.999115	-5.17694	PF3D7_1303200	SNARE protein, putative	VAMP8	No
PF3D7_0423100	transcript=PF3D7_0423100.1	-0.0711301	-3.74366	0.642878	0.535112	0.999115	-5.17736	PF3D7_0423100	AP-4 complex subunit sigma, putative	N/A	No
PF3D7_0218200	transcript=PF3D7_0218200.1	0.0511178	-1.6213	-0.642304	0.535469	0.999115	-5.17766	PF3D7_0218200	SUZ domain-containing protein, putative	N/A	No
PF3D7_1301700	transcript=PF3D7_1301700.1	0.0655548	1.21568	-0.641684	0.535855	0.999115	-5.17799	PF3D7_1301700	CX3CL1-binding protein 2	CBP2	No
PF3D7_1110200	transcript=PF3D7_1110200.1	0.0356178	0.491402	-0.641678	0.535859	0.999115	-5.17799	PF3D7_1110200	pre-mRNA-processing factor 6, putative	PRPF6	No
PF3D7_1314600	transcript=PF3D7_1314600.1	0.065418	-0.369669	-0.639996	0.536906	0.999115	-5.17887	PF3D7_1314600	lipoate-protein ligase 1	LipL1	No
PF3D7_1311400	transcript=PF3D7_1311400.1	-0.0229795	1.40618	0.639518	0.537204	0.999115	-5.17912	PF3D7_1311400	AP-1 complex subunit mu-1	AP1M1	No
PF3D7_0936600	transcript=PF3D7_0936600.1	0.152252	-2.34741	-0.639364	0.537301	0.999115	-5.1792	PF3D7_0936600	gametocyte exported protein 5	GEXP5	No
PF3D7_0928200	transcript=PF3D7_0928200.1	-0.0423383	0.0162785	0.639319	0.537329	0.999115	-5.17922	PF3D7_0928200	conserved Plasmodium protein, unknown function	N/A	No
PF3D7_0828300	transcript=PF3D7_0828300.1	0.0450183	0.0943711	-0.639066	0.537487	0.999115	-5.17936	PF3D7_0828300	conserved protein, unknown function	N/A	No
PF3D7_1120100	transcript=PF3D7_1120100.1	0.0836932	5.36884	-0.637129	0.538696	0.999115	-5.18037	PF3D7_1120100	phosphoglycerate mutase, putative	PGM1	No
PF3D7_1312700	transcript=PF3D7_1312700.1	-0.073872	1.57367	0.63693	0.53882	0.999115	-5.18047	PF3D7_1312700	conserved Plasmodium protein, unknown function	N/A	No
PF3D7_1431300	transcript=PF3D7_1431300.1	0.0471812	0.253072	-0.636154	0.539305	0.999115	-5.18087	PF3D7_1431300	large subunit GTPase 1, putative	LSG1	No
PF3D7_0807300	transcript=PF3D7_0807300.1	-0.0351225	2.78351	0.634777	0.540166	0.999115	-5.18159	PF3D7_0807300	ras-related protein Rab-18	RAB18	No
PF3D7_1354400	transcript=PF3D7_1354400.1	0.0709308	1.37035	-0.634541	0.540314	0.999115	-5.18171	PF3D7_1354400	V-type proton ATPase 21 kDa proteolipid subunit, putative	N/A	No
PF3D7_0812400	transcript=PF3D7_0812400.1	-0.0360885	3.87081	0.634203	0.540525	0.999115	-5.18189	PF3D7_0812400	karyopherin alpha	KARalpha	No
PF3D7_1228300	transcript=PF3D7_1228300.1	-0.125272	-2.23397	0.631212	0.542399	0.999115	-5.18343	PF3D7_1228300	NIMA related kinase 1	NEK1	No
PF3D7_0504000	transcript=PF3D7_0504000.1	-0.0300355	-0.0122136	0.63108	0.542482	0.999115	-5.1835	PF3D7_0504000	cation transporting P-ATPase	ATPase3	No
PF3D7_0202100	transcript=PF3D7_0202100.1	0.180654	-2.49406	-0.63065	0.542752	0.999115	-5.18372	PF3D7_0202100	liver stage associated protein 2	LSAP2	No
PF3D7_1233600	transcript=PF3D7_1233600.1	-0.0219015	1.45279	0.630349	0.542941	0.999115	-5.18388	PF3D7_1233600	asparagine and aspartate rich protein 1	AARP1	No
PF3D7_0424500	transcript=PF3D7_0424500.1	0.0368066	0.0400851	-0.630153	0.543063	0.999115	-5.18398	PF3D7_0424500	serine/threonine protein kinase, FIKK family	FIKK4.1	No
PF3D7_0715900	transcript=PF3D7_0715900.1	0.0681043	-0.637485	-0.629196	0.543664	0.999115	-5.18447	PF3D7_0715900	cation diffusion facilitator family protein, putative	CDF	No
PF3D7_1310000	transcript=PF3D7_1310000.1	-0.0403969	-1.14374	0.628724	0.543961	0.999115	-5.18472	PF3D7_1310000	ATP synthase subunit O, mitochondrial, putative	OSCP	No
PF3D7_0417200	transcript=PF3D7_0417200.1	-0.0711289	2.89029	0.628248	0.54426	0.999115	-5.18496	PF3D7_0417200	bifunctional dihydrofolate reductase-thymidylate synthase	DHFR-TS	No
PF3D7_1140100	transcript=PF3D7_1140100.1	-0.0661352	1.66584	0.627618	0.544655	0.999115	-5.18528	PF3D7_1140100	V-type proton ATPase subunit F, putative	N/A	No
PF3D7_0821700	transcript=PF3D7_0821700.1	0.0558645	4.54427	-0.627313	0.544847	0.999115	-5.18544	PF3D7_0821700	60S ribosomal protein L22, putative	N/A	No
PF3D7_0824600	transcript=PF3D7_0824600.1	0.0564156	-0.0875318	-0.627192	0.544923	0.999115	-5.1855	PF3D7_0824600	Fe-S cluster assembly protein DRE2, putative	DRE2	No
PF3D7_1315900	transcript=PF3D7_1315900.1	0.0425579	1.40836	-0.626768	0.54519	0.999115	-5.18572	PF3D7_1315900	exportin-T, putative	N/A	No
PF3D7_1149000	transcript=PF3D7_1149000.1	-0.102387	3.97759	0.62676	0.545195	0.999115	-5.18573	PF3D7_1149000	antigen 332, DBL-like protein	Pf332	No
PF3D7_1462700	transcript=PF3D7_1462700.1	-0.0910189	-1.60974	0.625749	0.545831	0.999115	-5.18624	PF3D7_1462700	cytochrome c1, heme protein, mitochondrial, putative	CYT1	No
PF3D7_0323700	transcript=PF3D7_0323700.1	-0.111828	-2.57573	0.625674	0.545879	0.999115	-5.18628	PF3D7_0323700	U4/U6.U5 tri-snRNP-associated protein 1, putative	SART1	No
PF3D7_1028300	transcript=PF3D7_1028300.1	0.0523732	0.0892756	-0.625309	0.546108	0.999115	-5.18647	PF3D7_1028300	rRNA-processing protein EBP2, putative	EBP2	No
PF3D7_1107400	transcript=PF3D7_1107400.1	-0.0786095	-0.799493	0.624951	0.546334	0.999115	-5.18665	PF3D7_1107400	DNA repair protein RAD51	RAD51	No
PF3D7_1474500	transcript=PF3D7_1474500.1	-0.0280024	1.06475	0.624946	0.546337	0.999115	-5.18665	PF3D7_1474500	splicing factor 3A subunit 1, putative	SF3A1	No
PF3D7_0508700	transcript=PF3D7_0508700.1	-0.034244	0.266769	0.623623	0.54717	0.999115	-5.18733	PF3D7_0508700	pre-mRNA-processing ATP-dependent RNA helicase PRP5, putative	PRP5	No
PF3D7_1121600	transcript=PF3D7_1121600.1	-0.0635564	4.53379	0.623231	0.547418	0.999115	-5.18753	PF3D7_1121600	exported protein 1	EXP1	No
PF3D7_1244100	transcript=PF3D7_1244100.1	0.0312181	0.917946	-0.623229	0.547419	0.999115	-5.18753	PF3D7_1244100	N-alpha-acetyltransferase 15, NatA auxiliary subunit, putative	N/A	No
PF3D7_0826700	transcript=PF3D7_0826700.1	0.0470491	5.71698	-0.621499	0.54851	0.999115	-5.18841	PF3D7_0826700	receptor for activated c kinase	RACK1	No
PF3D7_1433500	transcript=PF3D7_1433500.1	-0.0463296	1.83102	0.621158	0.548725	0.999115	-5.18859	PF3D7_1433500	DNA topoisomerase 2	TOP2	No
PF3D7_0405000	transcript=PF3D7_0405000.1	0.0402025	0.273341	-0.620249	0.5493	0.999115	-5.18905	PF3D7_0405000	ATP-dependent RNA helicase DDX51, putative	DDX51	No
PF3D7_0525400	transcript=PF3D7_0525400.1	0.0569086	-0.873993	-0.619771	0.549601	0.999115	-5.18929	PF3D7_0525400	7-helix-1 protein	N/A	No
PF3D7_0301300	transcript=PF3D7_0301300.1	0.0396821	-1.3737	-0.61976	0.549608	0.999115	-5.1893	PF3D7_0301300	epoxide hydrolase 1	EH1	No
PF3D7_0403700	transcript=PF3D7_0403700.1	0.0236195	0.0490716	-0.619474	0.549789	0.999115	-5.18944	PF3D7_0403700	pre-mRNA-splicing factor CLF1, putative	CLF1	No
PF3D7_0409800	transcript=PF3D7_0409800.1	-0.0404555	-0.64441	0.619467	0.549794	0.999115	-5.18945	PF3D7_0409800	zinc finger protein, putative	N/A	No
PF3D7_1203200	transcript=PF3D7_1203200.1	0.0510361	-0.185783	-0.61896	0.550114	0.999115	-5.1897	PF3D7_1203200	signal recognition particle subunit SRP14	SRP14	No
PF3D7_1337900	transcript=PF3D7_1337900.1	-0.0826274	-4.28608	0.618584	0.550352	0.999115	-5.1899	PF3D7_1337900	conserved Plasmodium protein, unknown function	N/A	No
PF3D7_0511000	transcript=PF3D7_0511000.1	0.0794199	4.00379	-0.617929	0.550766	0.999115	-5.19023	PF3D7_0511000	translationally-controlled tumor protein homolog	TCTP	No
PF3D7_1030000	transcript=PF3D7_1030000.1	-0.0762049	-0.00245064	0.617096	0.551293	0.999115	-5.19065	PF3D7_1030000	transcription elongation factor SPT4, putative	SPT4	No
PF3D7_0903200	transcript=PF3D7_0903200.1	-0.0319529	2.64966	0.617063	0.551314	0.999115	-5.19067	PF3D7_0903200	ras-related protein RAB7	RAB7	No
PF3D7_0516700	transcript=PF3D7_0516700.1	0.0464469	0.41322	-0.615125	0.552542	0.999115	-5.19164	PF3D7_0516700	ubiquitin carboxyl-terminal hydrolase 2, putative	N/A	No
PF3D7_1314900	transcript=PF3D7_1314900.1	-0.0599113	-2.27747	0.614526	0.552922	0.999115	-5.19195	PF3D7_1314900	general transcription factor IIH subunit 2	P44	No
PF3D7_1103700	transcript=PF3D7_1103700.1	0.0283872	2.15325	-0.614106	0.553188	0.999115	-5.19216	PF3D7_1103700	casein kinase II beta chain	CK2beta1	No
PF3D7_1227600	transcript=PF3D7_1227600.1	-0.0497802	-1.01549	0.613902	0.553317	0.999115	-5.19226	PF3D7_1227600	kinetochore protein SPC24, putative	SPC24	No
PF3D7_1353400	transcript=PF3D7_1353400.1	0.0431738	-1.59459	-0.61334	0.553674	0.999115	-5.19254	PF3D7_1353400	Ran-binding protein, putative	N/A	No
PF3D7_1220500	transcript=PF3D7_1220500.1	-0.0849519	-2.43932	0.611508	0.554837	0.999115	-5.19346	PF3D7_1220500	ribosome biogenesis protein TSR3, putative	TSR3	No
PF3D7_0111500	transcript=PF3D7_0111500.1	0.0286831	2.2622	-0.611155	0.555061	0.999115	-5.19364	PF3D7_0111500	UMP-CMP kinase, putative	N/A	No
PF3D7_0904000	transcript=PF3D7_0904000.1	0.0456502	1.20757	-0.611057	0.555124	0.999115	-5.19369	PF3D7_0904000	GTPase-activating protein, putative	N/A	No
PF3D7_0824400	transcript=PF3D7_0824400.1	-0.0567592	1.49791	0.610217	0.555657	0.999115	-5.19411	PF3D7_0824400	nucleoside transporter 2	NT2	No
PF3D7_1326800	transcript=PF3D7_1326800.1	-0.0533475	-1.86047	0.609932	0.555839	0.999115	-5.19425	PF3D7_1326800	syntaxin, Qa-SNARE family	SYN18	No
PF3D7_0911200	transcript=PF3D7_0911200.1	-0.0624593	-0.694384	0.60845	0.556782	0.999115	-5.19499	PF3D7_0911200	spindle and kinetochore-associated protein 1, putative	SKA1	No
PF3D7_1342400	transcript=PF3D7_1342400.1	0.0315792	1.62147	-0.607924	0.557117	0.999115	-5.19526	PF3D7_1342400	casein kinase II beta chain	CK2beta2	No
PF3D7_1346500	transcript=PF3D7_1346500.1	-0.0292308	-1.19259	0.606703	0.557894	0.999115	-5.19587	PF3D7_1346500	conserved Plasmodium protein, unknown function	N/A	No
PF3D7_0629100	transcript=PF3D7_0629100.1	-0.0215607	1.37772	0.605545	0.558632	0.999115	-5.19644	PF3D7_0629100	nicotinate phosphoribosyltransferase, putative	NAPRT	No
PF3D7_1124400	transcript=PF3D7_1124400.1	-0.0416585	0.563593	0.605048	0.55895	0.999115	-5.19669	PF3D7_1124400	U6 snRNA-associated Sm-like protein LSm1, putative	LSM1	No
PF3D7_1342700	transcript=PF3D7_1342700.1	0.0755434	-1.75793	-0.604611	0.559228	0.999115	-5.19691	PF3D7_1342700	DNA-directed RNA polymerases I, II, and III subunit RPABC4, putative	RPB12	No
PF3D7_0301600	transcript=PF3D7_0301600.1	-0.0464656	-3.10598	0.604423	0.559348	0.999115	-5.197	PF3D7_0301600	Plasmodium exported protein (hyp1), unknown function	GEXP21	No
PF3D7_1342000	transcript=PF3D7_1342000.1	0.0570165	5.35804	-0.603771	0.559765	0.999115	-5.19732	PF3D7_1342000	40S ribosomal protein S6	N/A	No
PF3D7_1119600	transcript=PF3D7_1119600.1	-0.0413218	0.50441	0.602598	0.560514	0.999115	-5.1979	PF3D7_1119600	ATP-dependent zinc metalloprotease FTSH, putative	N/A	No
PF3D7_1237400	transcript=PF3D7_1237400.1	-0.0477504	-0.408236	0.601542	0.561189	0.999115	-5.19843	PF3D7_1237400	hydrolase, putative	N/A	No
PF3D7_1017400	transcript=PF3D7_1017400.1	0.037401	1.06203	-0.601488	0.561223	0.999115	-5.19845	PF3D7_1017400	phosphomannomutase	HAD5	No
PF3D7_1422800	transcript=PF3D7_1422800.1	0.0241907	0.61269	-0.60133	0.561324	0.999115	-5.19853	PF3D7_1422800	actin-related protein ARP4	ARP4	No
PF3D7_1116300	transcript=PF3D7_1116300.1	0.0435228	0.602906	-0.601069	0.561491	0.999115	-5.19866	PF3D7_1116300	peptidyl-prolyl cis-trans isomerase	CYP19C	No
PF3D7_0519900	transcript=PF3D7_0519900.1	-0.0369891	-1.61461	0.599323	0.562609	0.999115	-5.19952	PF3D7_0519900	conserved protein, unknown function	N/A	No
PF3D7_0629200	transcript=PF3D7_0629200.1	0.0314189	2.28145	-0.598675	0.563023	0.999115	-5.19984	PF3D7_0629200	DnaJ protein, putative	N/A	No
PF3D7_0917700	transcript=PF3D7_0917700.1	-0.0296764	-1.82491	0.59815	0.56336	0.999115	-5.2001	PF3D7_0917700	GPN-loop GTPase, putative	N/A	No
PF3D7_1201100	transcript=PF3D7_1201100.1	-0.0542704	-0.149582	0.597791	0.56359	0.999115	-5.20028	PF3D7_1201100	RESA-like protein with PHIST and DnaJ domains	N/A	No
PF3D7_0218600	transcript=PF3D7_0218600.1	-0.0246741	-1.76964	0.595488	0.565067	0.999115	-5.2014	PF3D7_0218600	patatin-like phospholipase 4	PNPLA4	No
PF3D7_1327800	transcript=PF3D7_1327800.1	-0.0270619	2.02538	0.594709	0.565568	0.999115	-5.20179	PF3D7_1327800	ribose-phosphate pyrophosphokinase, putative	N/A	No
PF3D7_1219100	transcript=PF3D7_1219100.1	-0.0372402	2.69035	0.589287	0.569055	0.999115	-5.20443	PF3D7_1219100	clathrin heavy chain, putative	CHC	No
PF3D7_1412900	transcript=PF3D7_1412900.1	0.0436365	-0.285406	-0.588752	0.5694	0.999115	-5.20469	PF3D7_1412900	ubiquitin-conjugating enzyme E2, putative	N/A	No
PF3D7_1033600	transcript=PF3D7_1033600.1	-0.0259225	0.605939	0.586904	0.570592	0.999115	-5.20558	PF3D7_1033600	pre-mRNA-splicing factor CEF1, putative	CEF1	No
PF3D7_1205600	transcript=PF3D7_1205600.1	0.0585341	2.34094	-0.586817	0.570648	0.999115	-5.20562	PF3D7_1205600	tetratricopeptide repeat protein, putative	N/A	No
PF3D7_0902800	transcript=PF3D7_0902800.1	-0.0815484	-1.49742	0.586425	0.570901	0.999115	-5.20581	PF3D7_0902800	serine repeat antigen 9	SERA9	No
PF3D7_0608800	transcript=PF3D7_0608800.1	0.0747535	7.70696	-0.586293	0.570986	0.999115	-5.20588	PF3D7_0608800	ornithine aminotransferase	OAT	No
PF3D7_0406100	transcript=PF3D7_0406100.1	-0.0569505	3.07298	0.58595	0.571208	0.999115	-5.20604	PF3D7_0406100	V-type proton ATPase subunit B	N/A	No
PF3D7_1362300	transcript=PF3D7_1362300.1	0.0304481	0.242561	-0.585626	0.571417	0.999115	-5.2062	PF3D7_1362300	transmembrane and coiled-coil domain-containing protein 1, putative	TMCO1	No
PF3D7_0935100	transcript=PF3D7_0935100.1	-0.0433995	-0.339692	0.585307	0.571623	0.999115	-5.20635	PF3D7_0935100	protein kish, putative	KSH1	No
PF3D7_1458600	transcript=PF3D7_1458600.1	-0.0255866	-1.20792	0.58506	0.571783	0.999115	-5.20647	PF3D7_1458600	zinc finger protein, putative	N/A	No
PF3D7_1437100	transcript=PF3D7_1437100.1	-0.200839	-3.20952	0.584802	0.571949	0.999115	-5.20659	PF3D7_1437100	conserved protein, unknown function	N/A	No
PF3D7_0322000	transcript=PF3D7_0322000.1	0.0842726	5.84271	-0.583673	0.57268	0.999115	-5.20714	PF3D7_0322000	peptidyl-prolyl cis-trans isomerase	CYP19A	No
PF3D7_1326300	transcript=PF3D7_1326300.1	-0.0484468	-1.62726	0.583083	0.573061	0.999115	-5.20742	PF3D7_1326300	RNA-binding protein, putative	N/A	No
PF3D7_0729100	transcript=PF3D7_0729100.1	-0.0325105	-0.474781	0.583027	0.573097	0.999115	-5.20745	PF3D7_0729100	apicomplexan kinetochore protein 8, putative	AKIT8	No
PF3D7_0508100	transcript=PF3D7_0508100.1	-0.219782	-2.07075	0.581385	0.57416	0.999115	-5.20824	PF3D7_0508100	SET domain protein, putative	SET9	No
PF3D7_0615600	transcript=PF3D7_0615600.1	0.0217803	1.34474	-0.581018	0.574398	0.999115	-5.20841	PF3D7_0615600	zinc finger protein, putative	N/A	No
PF3D7_1364200	transcript=PF3D7_1364200.1	-0.0439504	-0.736926	0.580635	0.574646	0.999115	-5.2086	PF3D7_1364200	nucleoporin NUP205, putative	NUP205	No
PF3D7_1024500	transcript=PF3D7_1024500.1	-0.0961221	-1.37189	0.579843	0.575159	0.999115	-5.20897	PF3D7_1024500	conserved Plasmodium protein, unknown function	N/A	No
PF3D7_0820000	transcript=PF3D7_0820000.1	-0.0347247	-1.38721	0.57961	0.57531	0.999115	-5.20909	PF3D7_0820000	Snf2-related CBP activator, putative	SRCAP	No
PF3D7_0623600	transcript=PF3D7_0623600.1	-0.0368811	-1.85105	0.579249	0.575544	0.999115	-5.20926	PF3D7_0623600	splicing factor-like protein 1, putative	N/A	No
PF3D7_0417500	transcript=PF3D7_0417500.1	0.0706568	1.12695	-0.578802	0.575834	0.999115	-5.20947	PF3D7_0417500	memo-like protein	N/A	No
PF3D7_1423000	transcript=PF3D7_1423000.1	-0.0553018	-0.421651	0.578726	0.575883	0.999115	-5.20951	PF3D7_1423000	nucleolar GTP-binding protein 2, putative	NOG2	No
PF3D7_0309300	transcript=PF3D7_0309300.1	0.024592	0.381075	-0.578676	0.575915	0.999115	-5.20953	PF3D7_0309300	N2227-like protein, putative	N/A	No
PF3D7_0815600	transcript=PF3D7_0815600.1	-0.0216026	1.86149	0.577768	0.576505	0.999115	-5.20996	PF3D7_0815600	eukaryotic translation initiation factor 3 subunit G, putative	EIF3G	No
PF3D7_1104100	transcript=PF3D7_1104100.1	-0.0714196	0.557972	0.577512	0.576671	0.999115	-5.21009	PF3D7_1104100	syntaxin, Qa-SNARE family	SYN13	No
PF3D7_0220200	transcript=PF3D7_0220200.1	0.0814563	-1.02127	-0.577353	0.576774	0.999115	-5.21016	PF3D7_0220200	Plasmodium exported protein, unknown function	N/A	No
PF3D7_1434300	transcript=PF3D7_1434300.1	0.0691981	3.39942	-0.577017	0.576992	0.999115	-5.21032	PF3D7_1434300	Hsp70/Hsp90 organizing protein	HOP	No
PF3D7_0706400	transcript=PF3D7_0706400.1	0.104697	1.42545	-0.57652	0.577315	0.999115	-5.21056	PF3D7_0706400	60S ribosomal protein L37	RPL37	No
PF3D7_1025100	transcript=PF3D7_1025100.1	0.0667148	-1.38307	-0.574478	0.578642	0.999115	-5.21153	PF3D7_1025100	glutamine--fructose-6-phosphate aminotransferase [isomerizing], putative	GFPT	No
PF3D7_0831500	transcript=PF3D7_0831500.1	-0.148225	-3.28387	0.573683	0.57916	0.999115	-5.2119	PF3D7_0831500	Plasmodium exported protein (PHIST), unknown function	N/A	No
PF3D7_1016500	transcript=PF3D7_1016500.1	-0.0665344	-2.80598	0.573636	0.57919	0.999115	-5.21193	PF3D7_1016500	Plasmodium exported protein (PHISTc), unknown function	N/A	No
PF3D7_1433600	transcript=PF3D7_1433600.1	0.0740141	-0.479752	-0.573134	0.579516	0.999115	-5.21216	PF3D7_1433600	signal peptidase complex subunit SPC1, putative	SPC1	No
PF3D7_0104100	transcript=PF3D7_0104100.1	0.292264	-2.62033	-0.573112	0.579531	0.999115	-5.21217	PF3D7_0104100	protein E140, putative	N/A	No
PF3D7_0808300	transcript=PF3D7_0808300.1	0.0612835	2.40898	-0.572026	0.580238	0.999115	-5.21269	PF3D7_0808300	ubiquitin regulatory protein, putative	N/A	No
PF3D7_0113900	transcript=PF3D7_0113900.1	0.0515913	2.34004	-0.571536	0.580557	0.999115	-5.21292	PF3D7_0113900	CX3CL1-binding protein 1	CBP1	No
PF3D7_1138700	transcript=PF3D7_1138700.1	0.073145	-1.33144	-0.571422	0.580631	0.999115	-5.21297	PF3D7_1138700	protein KIC5	KIC5	No
PF3D7_0709000	transcript=PF3D7_0709000.1	0.0286382	4.22198	-0.571162	0.580801	0.999115	-5.21309	PF3D7_0709000	chloroquine resistance transporter	CRT	No
PF3D7_1239900	transcript=PF3D7_1239900.1	0.0469567	-1.58449	-0.570339	0.581337	0.999115	-5.21348	PF3D7_1239900	vacuolar protein sorting-associated protein 16, putative	VPS16	No
PF3D7_0624400	transcript=PF3D7_0624400.1	-0.0301867	-0.0977431	0.569689	0.581761	0.999115	-5.21379	PF3D7_0624400	conserved protein, unknown function	N/A	No
PF3D7_1449800	transcript=PF3D7_1449800.1	0.10631	-1.54202	-0.569517	0.581874	0.999115	-5.21387	PF3D7_1449800	conserved protein, unknown function	N/A	No
PF3D7_0207400	transcript=PF3D7_0207400.1	-0.11664	-2.77357	0.568587	0.58248	0.999115	-5.21431	PF3D7_0207400	serine repeat antigen 7	SERA7	No
PF3D7_0529300	transcript=PF3D7_0529300.1	0.041003	-1.06236	-0.567367	0.583277	0.999115	-5.21488	PF3D7_0529300	apicoplast TIC22 protein	TIC22	No
PF3D7_1358900	transcript=PF3D7_1358900.1	0.0278266	0.886714	-0.566988	0.583524	0.999115	-5.21505	PF3D7_1358900	GTP-binding protein, putative	N/A	No
PF3D7_0708100	transcript=PF3D7_0708100.1	0.102177	-0.129543	-0.565529	0.584478	0.999115	-5.21574	PF3D7_0708100	DNA-directed RNA polymerases I, II, and III subunit RPABC5, putative	RPB10	No
PF3D7_0623100	transcript=PF3D7_0623100.1	0.0342148	0.284713	-0.564767	0.584977	0.999115	-5.21609	PF3D7_0623100	nuclear polyadenylated RNA-binding protein NAB2, putative	NAB2	No
PF3D7_1213900	transcript=PF3D7_1213900.1	0.022842	0.225175	-0.563362	0.585896	0.999115	-5.21675	PF3D7_1213900	W2 domain-containing protein, putative	N/A	No
PF3D7_1415400	transcript=PF3D7_1415400.1	0.0490541	-0.808064	-0.562914	0.586189	0.999115	-5.21696	PF3D7_1415400	Btz domain-containing protein, putative	N/A	No
PF3D7_0415600	transcript=PF3D7_0415600.1	-0.0395576	0.761708	0.562002	0.586787	0.999115	-5.21738	PF3D7_0415600	GTP:AMP phosphotransferase	GAK	No
PF3D7_0928500	transcript=PF3D7_0928500.1	-0.0770021	-0.164459	0.561931	0.586833	0.999115	-5.21741	PF3D7_0928500	conserved Plasmodium protein, unknown function	N/A	No
PF3D7_1345900	transcript=PF3D7_1345900.1	-0.0540538	0.414699	0.561853	0.586884	0.999115	-5.21745	PF3D7_1345900	kinetochore protein SPC25, putative	SPC25	No
PF3D7_0910300	transcript=PF3D7_0910300.1	-0.0280056	-0.0142192	0.561327	0.587229	0.999115	-5.21769	PF3D7_0910300	conserved protein, unknown function	N/A	No
PF3D7_1427500	transcript=PF3D7_1427500.1	-0.0770445	-0.0160473	0.561022	0.587429	0.999115	-5.21783	PF3D7_1427500	DNA mismatch repair protein MSH2, putative	MSH2-1	No
PF3D7_1453700	transcript=PF3D7_1453700.1	0.0742263	4.62193	-0.560448	0.587805	0.999115	-5.2181	PF3D7_1453700	HSP90 co-chaperone p23	P23	No
PF3D7_1143400	transcript=PF3D7_1143400.1	0.0475351	2.86823	-0.559774	0.588248	0.999115	-5.21841	PF3D7_1143400	translation initiation factor eIF-1A, putative	N/A	No
PF3D7_1436900	transcript=PF3D7_1436900.1	0.0585603	-0.0745525	-0.55905	0.588723	0.999115	-5.21875	PF3D7_1436900	histidine triad protein, putative	N/A	No
PF3D7_1343000	transcript=PF3D7_1343000.1	-0.0727302	5.27694	0.558406	0.589145	0.999115	-5.21904	PF3D7_1343000	phosphoethanolamine N-methyltransferase	PMT	No
PF3D7_1252300	transcript=PF3D7_1252300.1	-0.214062	-2.95917	0.558253	0.589246	0.999115	-5.21912	PF3D7_1252300	conserved Plasmodium protein, unknown function	N/A	No
PF3D7_1246300	transcript=PF3D7_1246300.1	0.0862209	-0.64106	-0.557979	0.589426	0.999115	-5.21924	PF3D7_1246300	protein KIC4	KIC4	No
PF3D7_1420400	transcript=PF3D7_1420400.1	0.0431522	2.08538	-0.557575	0.589692	0.999115	-5.21943	PF3D7_1420400	glycine--tRNA ligase	GlyRS	No
PF3D7_1230800	transcript=PF3D7_1230800.1	-0.0284731	2.31174	0.556971	0.590088	0.999115	-5.21971	PF3D7_1230800	pre-mRNA-splicing regulator WTAP, putative	WTAP	No
PF3D7_1006800	transcript=PF3D7_1006800.1	0.0349841	5.11605	-0.555854	0.590823	0.999115	-5.22022	PF3D7_1006800	G-strand-binding protein 2	GBP2	No
PF3D7_0716200	transcript=PF3D7_0716200.1	0.0557454	2.14501	-0.555055	0.591349	0.999115	-5.22059	PF3D7_0716200	PDCD2 domain-containing protein, putative	N/A	No
PF3D7_1456900	transcript=PF3D7_1456900.1	0.0545645	-0.136546	-0.554144	0.591948	0.999115	-5.221	PF3D7_1456900	conserved protein, unknown function	N/A	No
PF3D7_1360300	transcript=PF3D7_1360300.1	-0.0637044	-2.411	0.553165	0.592593	0.999115	-5.22145	PF3D7_1360300	conserved Plasmodium protein, unknown function	N/A	No
PF3D7_0810300	transcript=PF3D7_0810300.1	0.0945717	0.622366	-0.55293	0.592747	0.999115	-5.22156	PF3D7_0810300	protein phosphatase PPM5, putative	PPM5	No
PF3D7_1011200	transcript=PF3D7_1011200.1	-0.0540666	0.664565	0.551133	0.593932	0.999115	-5.22238	PF3D7_1011200	BET1-like protein, putative	BET1	No
PF3D7_1014900	transcript=PF3D7_1014900.1	-0.0810732	-2.68817	0.550989	0.594027	0.999115	-5.22245	PF3D7_1014900	protein KIC8	KIC8	No
PF3D7_1420000	transcript=PF3D7_1420000.1	0.0267161	-1.37413	-0.550459	0.594376	0.999115	-5.22269	PF3D7_1420000	splicing factor 3B subunit 4, putative	SF3B4	No
PF3D7_0905800	transcript=PF3D7_0905800.1	-0.044795	-0.428284	0.549937	0.594721	0.999115	-5.22293	PF3D7_0905800	TFIIS domain-containing protein	N/A	No
PF3D7_1036700	transcript=PF3D7_1036700.1	0.0840933	-1.63041	-0.549767	0.594833	0.999115	-5.223	PF3D7_1036700	phosducin-like protein 2, putative	PhLP2	No
PF3D7_0903700	transcript=PF3D7_0903700.1	-0.027526	3.00241	0.548409	0.59573	0.999115	-5.22362	PF3D7_0903700	alpha tubulin 1	N/A	No
PF3D7_0709500	transcript=PF3D7_0709500.1	0.0403933	-0.730233	-0.548274	0.595819	0.999115	-5.22368	PF3D7_0709500	nucleic acid-binding protein, putative	N/A	No
PF3D7_0104500	transcript=PF3D7_0104500.1	0.0506271	0.571484	-0.548017	0.595989	0.999115	-5.2238	PF3D7_0104500	conserved protein, unknown function	N/A	No
PF3D7_1469800	transcript=PF3D7_1469800.1	-0.0522052	-1.90644	0.547421	0.596383	0.999115	-5.22407	PF3D7_1469800	mediator of RNA polymerase II transcription subunit 22, putative	MED22	No
PF3D7_1209900	transcript=PF3D7_1209900.1	-0.0455456	-2.10344	0.546642	0.596898	0.999115	-5.22442	PF3D7_1209900	ABC transporter B family member 7, putative	ABCB7	No
PF3D7_1128400	transcript=PF3D7_1128400.1	0.0342867	1.48688	-0.544888	0.598058	0.999115	-5.22521	PF3D7_1128400	bifunctional farnesyl/geranylgeranyl diphosphate synthase	FPPS/GGPPS	No
PF3D7_0807800	transcript=PF3D7_0807800.1	-0.0422575	2.00067	0.544884	0.598061	0.999115	-5.22522	PF3D7_0807800	26S proteasome regulatory subunit RPN10, putative	RPN10	No
PF3D7_0218000	transcript=PF3D7_0218000.1	-0.0457819	1.96358	0.54488	0.598064	0.999115	-5.22522	PF3D7_0218000	replication factor C subunit 2, putative	RFC2	No
PF3D7_0612800	transcript=PF3D7_0612800.1	-0.0498375	-1.58641	0.543723	0.59883	0.999115	-5.22574	PF3D7_0612800	6-cysteine protein P12p	P12p	No
PF3D7_1410900	transcript=PF3D7_1410900.1	-0.0523493	-0.433345	0.543717	0.598834	0.999115	-5.22574	PF3D7_1410900	ribosome maturation protein SBDS, putative	N/A	No
PF3D7_0507700	transcript=PF3D7_0507700.1	-0.0229832	1.38433	0.543648	0.598879	0.999115	-5.22577	PF3D7_0507700	nuclear protein localization protein 4, putative	NPL4	No
PF3D7_0906300	transcript=PF3D7_0906300.1	0.0612389	-1.48436	-0.543283	0.599121	0.999115	-5.22594	PF3D7_0906300	Maf-like protein, putative	N/A	No
PF3D7_1367700	transcript=PF3D7_1367700.1	0.0532982	1.64126	-0.543173	0.599194	0.999115	-5.22599	PF3D7_1367700	alanine--tRNA ligase	AlaRS	No
PF3D7_1307000	transcript=PF3D7_1307000.1	-0.0416387	-0.282013	0.542918	0.599363	0.999115	-5.2261	PF3D7_1307000	exosome complex component RRP40, putative	RRP40	No
PF3D7_1006200	transcript=PF3D7_1006200.1	0.0652288	5.87714	-0.542626	0.599556	0.999115	-5.22623	PF3D7_1006200	DNA/RNA-binding protein Alba 3	ALBA3	No
PF3D7_1411200	transcript=PF3D7_1411200.1	0.129739	-0.963262	-0.54237	0.599726	0.999115	-5.22635	PF3D7_1411200	rhomboid protease ROM8	ROM8	No
PF3D7_0106400	transcript=PF3D7_0106400.1	0.0805697	0.568119	-0.541771	0.600124	0.999115	-5.22662	PF3D7_0106400	pre-rRNA-processing protein TSR2, putative	N/A	No
PF3D7_1332800	transcript=PF3D7_1332800.1	-0.0289515	0.579994	0.54071	0.600827	0.999115	-5.22709	PF3D7_1332800	eukaryotic translation initiation factor 6, putative	N/A	No
PF3D7_1110500	transcript=PF3D7_1110500.1	-0.0235831	0.372758	0.540575	0.600917	0.999115	-5.22715	PF3D7_1110500	vacuolar protein sorting-associated protein 35, putative	VPS35	No
PF3D7_1428800	transcript=PF3D7_1428800.1	-0.0453013	-1.44519	0.540445	0.601003	0.999115	-5.22721	PF3D7_1428800	transcription initiation TFIID-like, putative	N/A	No
PF3D7_1324400	transcript=PF3D7_1324400.1	-0.094981	-0.626417	0.540331	0.601079	0.999115	-5.22726	PF3D7_1324400	PRELI domain-containing protein, putative	PRELID	No
PF3D7_1423800	transcript=PF3D7_1423800.1	-0.0287058	-0.779726	0.540309	0.601093	0.999115	-5.22727	PF3D7_1423800	vacuolar protein sorting-associated protein 3, putative	VPS3	No
PF3D7_1217900	transcript=PF3D7_1217900.1	0.0260644	-0.711902	-0.54023	0.601146	0.999115	-5.22731	PF3D7_1217900	PPPDE peptidase domain-containing protein, putative	N/A	No
PF3D7_1310500	transcript=PF3D7_1310500.1	-0.0251092	1.40333	0.539523	0.601615	0.999115	-5.22762	PF3D7_1310500	ER membrane protein complex subunit 7, putative	EMC7	No
PF3D7_0830500	transcript=PF3D7_0830500.1	0.0424594	1.49341	-0.539008	0.601957	0.999115	-5.22785	PF3D7_0830500	sporozoite and liver stage tryptophan-rich protein, putative	TryThrA	No
PF3D7_0702400	transcript=PF3D7_0702400.1	-0.0318655	2.5263	0.538878	0.602044	0.999115	-5.22791	PF3D7_0702400	small exported membrane protein 1	SEMP1	No
PF3D7_1012300	transcript=PF3D7_1012300.1	0.12594	-0.627665	-0.538796	0.602098	0.999115	-5.22795	PF3D7_1012300	cytochrome b-c1 complex subunit 7, putative	QCR7	No
PF3D7_0204700	transcript=PF3D7_0204700.1	0.0233222	2.82211	-0.537837	0.602735	0.999115	-5.22838	PF3D7_0204700	hexose transporter	HT1	No
PF3D7_1130700	transcript=PF3D7_1130700.1	-0.0824606	0.299783	0.537537	0.602935	0.999115	-5.22851	PF3D7_1130700	structural maintenance of chromosomes protein 1	SMC1	No
PF3D7_1417900	transcript=PF3D7_1417900.1	-0.0358196	-1.14775	0.53675	0.603458	0.999115	-5.22886	PF3D7_1417900	ATP synthase-associated protein, putative	ATPTG9	No
PF3D7_1462900	transcript=PF3D7_1462900.1	0.0209837	-0.82681	-0.536082	0.603902	0.999115	-5.22916	PF3D7_1462900	AAA ATPase, putative	N/A	No
PF3D7_1445600	transcript=PF3D7_1445600.1	0.0462515	-1.8167	-0.535239	0.604464	0.999115	-5.22953	PF3D7_1445600	RNA-binding protein, putative	N/A	No
PF3D7_1346200	transcript=PF3D7_1346200.1	-0.0450876	-2.53976	0.53523	0.604469	0.999115	-5.22954	PF3D7_1346200	nuclear import protein MOG1, putative	N/A	No
PF3D7_1360100	transcript=PF3D7_1360100.1	0.0553879	-0.590726	-0.53317	0.605842	0.999115	-5.23045	PF3D7_1360100	RNA-binding protein, putative	RRM1	No
PF3D7_0621200	transcript=PF3D7_0621200.1	0.059483	4.0191	-0.532436	0.606331	0.999115	-5.23077	PF3D7_0621200	pyridoxine biosynthesis protein PDX1	PDX1	No
PF3D7_0907700	transcript=PF3D7_0907700.1	0.0480773	2.49043	-0.532083	0.606566	0.999115	-5.23093	PF3D7_0907700	proteasome activator 28	PA28	No
PF3D7_1202900	transcript=PF3D7_1202900.1	0.0650488	2.17707	-0.532018	0.606609	0.999115	-5.23096	PF3D7_1202900	high mobility group protein B1	HMGB1	No
PF3D7_1218000	transcript=PF3D7_1218000.1	0.375508	-1.27586	-0.531723	0.606806	0.999115	-5.23109	PF3D7_1218000	thrombospondin-related apical membrane protein	TRAMP	No
PF3D7_1410000	transcript=PF3D7_1410000.1	-0.0280457	0.564401	0.531666	0.606844	0.999115	-5.23111	PF3D7_1410000	ER membrane protein complex subunit 2, putative	EMC2	No
PF3D7_0413700	transcript=PF3D7_0413700.1	0.0204906	1.19515	-0.531374	0.607039	0.999115	-5.23124	PF3D7_0413700	lysine decarboxylase-like protein, putative	N/A	No
PF3D7_1414000	transcript=PF3D7_1414000.1	0.0459688	0.763278	-0.530707	0.607484	0.999115	-5.23154	PF3D7_1414000	26S proteasome regulatory subunit RPN13, putative	RPN13	No
PF3D7_0820200	transcript=PF3D7_0820200.1	-0.0384271	-1.86069	0.530254	0.607786	0.999115	-5.23174	PF3D7_0820200	phosphatidylglycerophosphate synthase	PGPS	No
PF3D7_0318100	transcript=PF3D7_0318100.1	-0.0481414	0.800757	0.529797	0.608092	0.999115	-5.23194	PF3D7_0318100	stomatin-like protein, putative	STOML	No
PF3D7_0721800	transcript=PF3D7_0721800.1	-0.071923	-1.24218	0.529642	0.608194	0.999115	-5.232	PF3D7_0721800	conserved Plasmodium protein, unknown function	N/A	No
PF3D7_1136800	transcript=PF3D7_1136800.1	0.0485885	-0.442682	-0.529297	0.608425	0.999115	-5.23216	PF3D7_1136800	DnaJ protein, putative	N/A	No
PF3D7_1111200	transcript=PF3D7_1111200.1	-0.0214303	-1.74736	0.528247	0.609127	0.999115	-5.23262	PF3D7_1111200	transcription elongation regulator 1-like protein, putative	N/A	No
PF3D7_0715600	transcript=PF3D7_0715600.1	-0.0485078	-0.997485	0.527968	0.609313	0.999115	-5.23274	PF3D7_0715600	GTP-binding translation elongation factor tu family protein, putative	N/A	No
PF3D7_0520000	transcript=PF3D7_0520000.1	0.0393633	5.55639	-0.52776	0.609452	0.999115	-5.23283	PF3D7_0520000	40S ribosomal protein S9, putative	RPS9	No
PF3D7_1124800	transcript=PF3D7_1124800.1	0.046369	0.434806	-0.527633	0.609537	0.999115	-5.23289	PF3D7_1124800	ribosome biogenesis regulatory protein, putative	RRS1	No
PF3D7_0310200	transcript=PF3D7_0310200.1	-0.0706405	-2.02761	0.527179	0.60984	0.999115	-5.23308	PF3D7_0310200	phd finger protein, putative	N/A	No
PF3D7_1355300	transcript=PF3D7_1355300.1	-0.0333258	0.145726	0.526914	0.610018	0.999115	-5.2332	PF3D7_1355300	histone-lysine N-methyltransferase, putative	SET6	No
PF3D7_0716300	transcript=PF3D7_0716300.1	-0.0847275	0.573062	0.526908	0.610022	0.999115	-5.2332	PF3D7_0716300	conserved protein, unknown function	N/A	No
PF3D7_1117100	transcript=PF3D7_1117100.1	0.0249945	2.96912	-0.526514	0.610285	0.999115	-5.23338	PF3D7_1117100	ubiquitin carboxyl-terminal hydrolase UCH54	UCH54	No
PF3D7_1106000	transcript=PF3D7_1106000.1	-0.0237587	2.54528	0.526084	0.610573	0.999115	-5.23356	PF3D7_1106000	RuvB-like helicase 2	RUVB2	No
PF3D7_0214900	transcript=PF3D7_0214900.1	0.353663	-2.4965	-0.525372	0.61105	0.999115	-5.23387	PF3D7_0214900	rhoptry neck protein 6	RON6	No
PF3D7_1145100	transcript=PF3D7_1145100.1	-0.0272676	2.07511	0.525226	0.611147	0.999115	-5.23394	PF3D7_1145100	coatomer subunit gamma, putative	SEC21	No
PF3D7_0402400	transcript=PF3D7_0402400.1	-0.0746125	0.0741101	0.524588	0.611574	0.999115	-5.23422	PF3D7_0402400	Plasmodium exported protein, unknown function	GEXP18	No
PF3D7_1443700	transcript=PF3D7_1443700.1	-0.0498415	-1.43754	0.52439	0.611707	0.999115	-5.2343	PF3D7_1443700	dephospho-CoA kinase	DPCK	No
PF3D7_1341900	transcript=PF3D7_1341900.1	-0.052096	0.972672	0.524079	0.611916	0.999115	-5.23444	PF3D7_1341900	V-type proton ATPase subunit D, putative	N/A	No
PF3D7_1442900	transcript=PF3D7_1442900.1	-0.0215741	2.22725	0.523648	0.612204	0.999115	-5.23462	PF3D7_1442900	Sec7 domain-containing protein ARFGEF, putative	ARFGEF	No
PF3D7_1229400	transcript=PF3D7_1229400.1	0.0845726	6.01776	-0.522953	0.61267	0.999115	-5.23493	PF3D7_1229400	macrophage migration inhibitory factor	MIF	No
PF3D7_0319900	transcript=PF3D7_0319900.1	0.0306629	0.578756	-0.522848	0.61274	0.999115	-5.23497	PF3D7_0319900	conserved protein, unknown function	N/A	No
PF3D7_1006500	transcript=PF3D7_1006500.1	-0.0574547	-2.1075	0.522515	0.612963	0.999115	-5.23512	PF3D7_1006500	conserved Plasmodium protein, unknown function	N/A	No
PF3D7_1452700	transcript=PF3D7_1452700.1	0.0391263	-1.57141	-0.522187	0.613183	0.999115	-5.23526	PF3D7_1452700	U1 snRNP-associated protein, putative	N/A	No
PF3D7_1317000	transcript=PF3D7_1317000.1	0.0271457	-0.298816	-0.521639	0.613551	0.999115	-5.2355	PF3D7_1317000	U4/U6.U5 tri-snRNP-associated protein 2, putative	USP39	No
PF3D7_1025000	transcript=PF3D7_1025000.1	0.0723803	0.361245	-0.521356	0.613741	0.999115	-5.23562	PF3D7_1025000	Eps15-like protein	EPS15	No
PF3D7_0602200	transcript=PF3D7_0602200.1	0.0552874	1.81735	-0.520533	0.614293	0.999115	-5.23598	PF3D7_0602200	MYND-type zinc finger protein, putative	N/A	No
PF3D7_1317600	transcript=PF3D7_1317600.1	-0.0312263	-3.5804	0.520309	0.614443	0.999115	-5.23607	PF3D7_1317600	conserved Plasmodium protein, unknown function	N/A	No
PF3D7_0907200	transcript=PF3D7_0907200.1	0.0379383	-0.827871	-0.519275	0.615138	0.999115	-5.23652	PF3D7_0907200	GTPase-activating protein, putative	N/A	No
PF3D7_1004200	transcript=PF3D7_1004200.1	0.0699872	-1.26188	-0.517763	0.616154	0.999115	-5.23717	PF3D7_1004200	WD repeat-containing protein, putative	N/A	No
PF3D7_1473100	transcript=PF3D7_1473100.1	-0.0219807	-1.26981	0.51749	0.616337	0.999115	-5.23729	PF3D7_1473100	GTPase-activating protein, putative	N/A	No
PF3D7_1237100	transcript=PF3D7_1237100.1	0.0871587	-3.17583	-0.515599	0.61761	0.999115	-5.2381	PF3D7_1237100	conserved Plasmodium protein, unknown function	N/A	No
PF3D7_1352100	transcript=PF3D7_1352100.1	-0.0413692	-0.838694	0.514618	0.61827	0.999115	-5.23852	PF3D7_1352100	ABC transporter B family member 6, putative	ABCB6	No
PF3D7_0704700	transcript=PF3D7_0704700.1	0.0507461	-1.55391	-0.514562	0.618307	0.999115	-5.23854	PF3D7_0704700	phosphopantetheine adenylyltransferase, putative	PPAT	No
PF3D7_1027100	transcript=PF3D7_1027100.1	-0.0502067	-0.293277	0.514321	0.61847	0.999115	-5.23865	PF3D7_1027100	U3 small nucleolar ribonucleoprotein protein MPP10, putative	MPP10	No
PF3D7_1303400	transcript=PF3D7_1303400.1	-0.0829303	-4.70457	0.513488	0.619031	0.999115	-5.239	PF3D7_1303400	LisH domain-containing protein, putative	LisH	No
PF3D7_1127000	transcript=PF3D7_1127000.1	-0.038803	1.93727	0.513443	0.619061	0.999115	-5.23902	PF3D7_1127000	protein phosphatase, putative	N/A	No
PF3D7_0612100	transcript=PF3D7_0612100.1	0.0228531	2.9424	-0.513261	0.619184	0.999115	-5.2391	PF3D7_0612100	eukaryotic translation initiation factor 3 subunit L, putative	EIF3L	No
PF3D7_1114100	transcript=PF3D7_1114100.1	0.0899233	-1.46017	-0.511847	0.620138	0.999115	-5.2397	PF3D7_1114100	rhomboid protease ROM1	ROM1	No
PF3D7_0220000	transcript=PF3D7_0220000.1	-0.0349739	1.56261	0.511841	0.620141	0.999115	-5.2397	PF3D7_0220000	liver stage antigen 3	LSA3	No
PF3D7_0727900	transcript=PF3D7_0727900.1	0.0263282	-0.744567	-0.511362	0.620464	0.999115	-5.23991	PF3D7_0727900	conserved Plasmodium protein, unknown function	N/A	No
PF3D7_0801000	transcript=PF3D7_0801000.1	-0.0291684	1.9835	0.511312	0.620498	0.999115	-5.23993	PF3D7_0801000	Plasmodium exported protein (PHISTc)	N/A	No
PF3D7_1336800	transcript=PF3D7_1336800.1	0.0473468	0.980246	-0.510543	0.621017	0.999115	-5.24026	PF3D7_1336800	nuclear movement protein, putative	NUDC	No
PF3D7_0219600	transcript=PF3D7_0219600.1	-0.0627506	1.34025	0.509836	0.621494	0.999115	-5.24056	PF3D7_0219600	replication factor C subunit 1	RFC1	No
PF3D7_1009400	transcript=PF3D7_1009400.1	0.0429863	-0.537608	-0.509579	0.621668	0.999115	-5.24067	PF3D7_1009400	zinc finger protein, putative	ZNF2	No
PF3D7_1127800	transcript=PF3D7_1127800.1	-0.0624721	-0.0952458	0.508181	0.622612	0.999115	-5.24126	PF3D7_1127800	TFIIS central domain-containing protein, putative	N/A	No
PF3D7_1412100	transcript=PF3D7_1412100.1	-0.0819926	0.337957	0.50766	0.622964	0.999115	-5.24148	PF3D7_1412100	mini-chromosome maintenance complex-binding protein	MCMBP	No
PF3D7_1416300	transcript=PF3D7_1416300.1	-0.130169	-2.70295	0.507106	0.623339	0.999115	-5.24171	PF3D7_1416300	N-acyl-phosphatidylethanolamine-hydrolyzing phospholipase D, putative	N/A	No
PF3D7_1132600	transcript=PF3D7_1132600.1	0.0232278	-0.718418	-0.506715	0.623604	0.999115	-5.24188	PF3D7_1132600	pre-mRNA-splicing factor 38A, putative	PRP38A	No
PF3D7_0921200	transcript=PF3D7_0921200.1	0.0248344	0.095838	-0.505579	0.624372	0.999115	-5.24236	PF3D7_0921200	conserved Plasmodium membrane protein, unknown function	N/A	No
PF3D7_1136400	transcript=PF3D7_1136400.1	-0.0186668	1.5319	0.505383	0.624504	0.999115	-5.24244	PF3D7_1136400	signal recognition particle subunit SRP72, putative	SRP72	No
PF3D7_0935200	transcript=PF3D7_0935200.1	-0.0248117	-0.658225	0.504193	0.62531	0.999115	-5.24294	PF3D7_0935200	vacuolar protein sorting-associated protein 33, putative	VPS33	No
PF3D7_0936800	transcript=PF3D7_0936800.1	0.0586963	3.97143	-0.503511	0.625772	0.999115	-5.24322	PF3D7_0936800	Plasmodium exported protein (PHISTc), unknown function	N/A	No
PF3D7_1105600	transcript=PF3D7_1105600.1	0.0354344	2.89591	-0.501962	0.626822	0.999115	-5.24387	PF3D7_1105600	translocon component PTEX88	PTEX88	No
PF3D7_1302600	transcript=PF3D7_1302600.1	0.0581228	-0.272821	-0.501775	0.626949	0.999115	-5.24395	PF3D7_1302600	deoxyhypusine hydroxylase	DOHH	No
PF3D7_1128200	transcript=PF3D7_1128200.1	0.0664861	2.70246	-0.501599	0.627069	0.999115	-5.24402	PF3D7_1128200	multiprotein-bridging factor 1, putative	MBF1	No
PF3D7_1410600	transcript=PF3D7_1410600.1	0.0232447	4.53451	-0.501417	0.627192	0.999115	-5.2441	PF3D7_1410600	eukaryotic translation initiation factor 2 subunit gamma, putative	eIF2gamma	No
PF3D7_1307200	transcript=PF3D7_1307200.1	-0.0443821	0.220435	0.500746	0.627647	0.999115	-5.24438	PF3D7_1307200	DnaJ protein, putative	N/A	No
PF3D7_1408700	transcript=PF3D7_1408700.1	-0.0471568	-0.771002	0.500604	0.627743	0.999115	-5.24444	PF3D7_1408700	conserved protein, unknown function	N/A	No
PF3D7_1131000	transcript=PF3D7_1131000.1	0.0340786	-1.46193	-0.500168	0.628039	0.999115	-5.24462	PF3D7_1131000	RNA-binding protein s1, putative	N/A	No
PF3D7_0925700	transcript=PF3D7_0925700.1	-0.0225598	-0.924262	0.499239	0.62867	0.999115	-5.24501	PF3D7_0925700	histone deacetylase 1	HDAC1	No
PF3D7_1358000	transcript=PF3D7_1358000.1	0.0499187	-1.75421	-0.498327	0.62929	0.999115	-5.24539	PF3D7_1358000	patatin-like phospholipase 2	PNPLA2	No
PF3D7_1127600	transcript=PF3D7_1127600.1	0.0282552	1.82756	-0.497885	0.62959	0.999115	-5.24557	PF3D7_1127600	CRAL/TRIO domain-containing protein, putative	N/A	No
PF3D7_0607000	transcript=PF3D7_0607000.1	0.0214553	2.40887	-0.49695	0.630226	0.999115	-5.24596	PF3D7_0607000	translation initiation factor IF-2, putative	N/A	No
PF3D7_1465300	transcript=PF3D7_1465300.1	-0.0503216	-0.0627208	0.496599	0.630464	0.999115	-5.2461	PF3D7_1465300	ribonuclease Z, putative	N/A	No
PF3D7_0826600	transcript=PF3D7_0826600.1	-0.0461437	-2.10825	0.496357	0.630628	0.999115	-5.2462	PF3D7_0826600	SNARE protein, putative	VAMP7	No
PF3D7_0813000	transcript=PF3D7_0813000.1	0.0263998	1.03281	-0.496024	0.630855	0.999115	-5.24634	PF3D7_0813000	protein KIC7	KIC7	No
PF3D7_1440700	transcript=PF3D7_1440700.1	-0.0383413	-0.882098	0.4952	0.631416	0.999115	-5.24668	PF3D7_1440700	AP-3 complex subunit mu, putative	AP3M	No
PF3D7_1401100	transcript=PF3D7_1401100.1	-0.0654597	-0.603323	0.495003	0.63155	0.999115	-5.24676	PF3D7_1401100	HSPA8-interacting J protein	A8IJP	No
PF3D7_0519600	transcript=PF3D7_0519600.1	-0.0184418	-0.481377	0.493129	0.632826	0.999115	-5.24753	PF3D7_0519600	zinc finger protein, putative	N/A	No
PF3D7_0614200	transcript=PF3D7_0614200.1	-0.0470749	-2.82514	0.492119	0.633514	0.999115	-5.24795	PF3D7_0614200	cytosolic Fe-S cluster assembly factor NAR1, putative	NAR1	No
PF3D7_0912400	transcript=PF3D7_0912400.1	-0.0413913	3.13038	0.491807	0.633727	0.999115	-5.24808	PF3D7_0912400	alkaline phosphatase, putative	N/A	No
PF3D7_0717400	transcript=PF3D7_0717400.1	-0.0458272	0.0330947	0.491615	0.633858	0.999115	-5.24816	PF3D7_0717400	queuine tRNA-ribosyltransferase, putative	N/A	No
PF3D7_0721000	transcript=PF3D7_0721000.1	0.0689878	-0.451832	-0.491421	0.63399	0.999115	-5.24823	PF3D7_0721000	conserved Plasmodium membrane protein, unknown function	N/A	No
PF3D7_1134500	transcript=PF3D7_1134500.1	-0.0345494	-1.47573	0.490394	0.63469	0.999115	-5.24865	PF3D7_1134500	alpha/beta hydrolase, putative	N/A	No
PF3D7_1226700	transcript=PF3D7_1226700.1	0.0391705	0.0623906	-0.490218	0.634811	0.999115	-5.24873	PF3D7_1226700	U3 small nucleolar RNA-interacting protein 2, putative	RRP9	No
PF3D7_1129400	transcript=PF3D7_1129400.1	0.0335888	0.942643	-0.489482	0.635313	0.999115	-5.24903	PF3D7_1129400	RNA cytosine C(5)-methyltransferase, putative	NSUN3	No
PF3D7_0302100	transcript=PF3D7_0302100.1	0.0215145	0.311623	-0.488718	0.635835	0.999115	-5.24934	PF3D7_0302100	serine/threonine protein kinase	SRPK1	No
PF3D7_1250200	transcript=PF3D7_1250200.1	0.0826722	-1.92042	-0.488491	0.63599	0.999115	-5.24943	PF3D7_1250200	CSC1-like protein, putative	N/A	No
PF3D7_1134200	transcript=PF3D7_1134200.1	0.0498613	0.680645	-0.48823	0.636168	0.999115	-5.24954	PF3D7_1134200	conserved Plasmodium protein, unknown function	N/A	No
PF3D7_1107200	transcript=PF3D7_1107200.1	-0.0386636	0.061597	0.48795	0.636359	0.999115	-5.24965	PF3D7_1107200	vacuolar fusion protein CCZ1, putative	N/A	No
PF3D7_0711400	transcript=PF3D7_0711400.1	0.0272562	-1.55264	-0.487918	0.636381	0.999115	-5.24967	PF3D7_0711400	histone deacetylase complex subunit SAP18, putative	SAP18	No
PF3D7_0713400	transcript=PF3D7_0713400.1	0.0676179	0.159003	-0.487678	0.636545	0.999115	-5.24976	PF3D7_0713400	GPCR-like receptor SR25	SR25	No
PF3D7_0829200	transcript=PF3D7_0829200.1	-0.0263486	2.36481	0.486646	0.637251	0.999115	-5.25018	PF3D7_0829200	prohibitin 1	PHB1	No
PF3D7_1223200	transcript=PF3D7_1223200.1	0.101781	0.276588	-0.485563	0.637991	0.999115	-5.25062	PF3D7_1223200	nucleus export protein BRR6, putative	N/A	No
PF3D7_0625700	transcript=PF3D7_0625700.1	0.0446172	-1.23539	-0.485273	0.638189	0.999115	-5.25074	PF3D7_0625700	conserved protein, unknown function	N/A	No
PF3D7_0207600	transcript=PF3D7_0207600.1	-0.193042	-0.0603646	0.484389	0.638794	0.999115	-5.2511	PF3D7_0207600	serine repeat antigen 5	SERA5	No
PF3D7_0710800	transcript=PF3D7_0710800.1	-0.0556853	-3.07138	0.484257	0.638885	0.999115	-5.25115	PF3D7_0710800	protein transport protein USE1, putative	USE1	No
PF3D7_1308000	transcript=PF3D7_1308000.1	0.347809	-0.48192	-0.484164	0.638948	0.999115	-5.25119	PF3D7_1308000	conserved Plasmodium membrane protein, unknown function	N/A	No
PF3D7_0505800	transcript=PF3D7_0505800.1	0.0658827	3.93158	-0.48398	0.639074	0.999115	-5.25126	PF3D7_0505800	small ubiquitin-related modifier	SUMO	No
PF3D7_1338700	transcript=PF3D7_1338700.1	-0.0810533	-0.989371	0.483966	0.639084	0.999115	-5.25127	PF3D7_1338700	conserved protein, unknown function	N/A	No
PF3D7_0931800	transcript=PF3D7_0931800.1	0.0626228	1.67229	-0.483392	0.639477	0.999115	-5.2515	PF3D7_0931800	proteasome subunit beta type-6, putative	N/A	No
PF3D7_0720900	transcript=PF3D7_0720900.1	-0.139856	-2.99798	0.482415	0.640146	0.999115	-5.25189	PF3D7_0720900	tetratricopeptide repeat protein, putative	N/A	No
PF3D7_1472300	transcript=PF3D7_1472300.1	0.0698557	-2.01966	-0.481994	0.640434	0.999115	-5.25206	PF3D7_1472300	conserved protein, unknown function	N/A	No
PF3D7_1303800	transcript=PF3D7_1303800.1	0.0434538	-2.00446	-0.480999	0.641116	0.999115	-5.25246	PF3D7_1303800	conserved Plasmodium protein, unknown function	N/A	No
PF3D7_1205700	transcript=PF3D7_1205700.1	0.0511348	-0.867047	-0.480657	0.641351	0.999115	-5.2526	PF3D7_1205700	targeted glyoxalase II	tGLO2	No
PF3D7_0906200	transcript=PF3D7_0906200.1	0.0377695	-1.24712	-0.479959	0.641829	0.999115	-5.25288	PF3D7_0906200	conserved Plasmodium protein, unknown function	N/A	No
PF3D7_0410600	transcript=PF3D7_0410600.1	-0.0501399	1.45891	0.479592	0.642082	0.999115	-5.25303	PF3D7_0410600	armadillo-type repeat protein ATRP	ATRP	No
PF3D7_1430600	transcript=PF3D7_1430600.1	0.0456191	-4.2288	-0.479026	0.64247	0.999115	-5.25325	PF3D7_1430600	endonuclease/exonuclease/phosphatase family protein, putative	N/A	No
PF3D7_1314500	transcript=PF3D7_1314500.1	-0.0323381	-0.8373	0.478854	0.642588	0.999115	-5.25332	PF3D7_1314500	transmembrane emp24 domain-containing protein, putative	N/A	No
PF3D7_0710700	transcript=PF3D7_0710700.1	0.0573838	-0.572913	-0.478562	0.642789	0.999115	-5.25344	PF3D7_0710700	conserved Plasmodium protein, unknown function	N/A	No
PF3D7_1364100	transcript=PF3D7_1364100.1	-0.0809844	0.681409	0.478343	0.642939	0.999115	-5.25353	PF3D7_1364100	6-cysteine protein P92	P92	No
PF3D7_1146000	transcript=PF3D7_1146000.1	0.0331103	0.532988	-0.477745	0.643349	0.999115	-5.25376	PF3D7_1146000	ribosome assembly protein 4, putative	RSA4	No
PF3D7_1251100	transcript=PF3D7_1251100.1	0.116444	-0.999903	-0.477733	0.643358	0.999115	-5.25377	PF3D7_1251100	conserved Plasmodium protein, unknown function	N/A	No
PF3D7_0803600	transcript=PF3D7_0803600.1	0.0779443	-1.19736	-0.47772	0.643367	0.999115	-5.25377	PF3D7_0803600	GRAM domain-containing protein, putative	N/A	No
PF3D7_1106500	transcript=PF3D7_1106500.1	-0.0735075	-2.5179	0.47747	0.643538	0.999115	-5.25387	PF3D7_1106500	conserved Plasmodium protein, unknown function	N/A	No
PF3D7_1113400	transcript=PF3D7_1113400.1	0.0481064	1.81692	-0.476925	0.643913	0.999115	-5.25409	PF3D7_1113400	ubiquitin domain-containing protein DSK2, putative	DSK2	No
PF3D7_0524300	transcript=PF3D7_0524300.1	0.0381139	-0.830566	-0.476192	0.644417	0.999115	-5.25438	PF3D7_0524300	alpha- and gamma-adaptin-binding protein p34, putative	N/A	No
PF3D7_0422100	transcript=PF3D7_0422100.1	-0.0351147	1.55713	0.476007	0.644544	0.999115	-5.25446	PF3D7_0422100	transmembrane emp24 domain-containing protein, putative	N/A	No
PF3D7_0518600	transcript=PF3D7_0518600.1	-0.0860761	-2.16951	0.475788	0.644695	0.999115	-5.25454	PF3D7_0518600	WD repeat-containing protein 26, putative	WDR26	No
PF3D7_1028700	transcript=PF3D7_1028700.1	0.268826	-3.50309	-0.475515	0.644882	0.999115	-5.25465	PF3D7_1028700	merozoite TRAP-like protein	MTRAP	No
PF3D7_1315000	transcript=PF3D7_1315000.1	-0.0346183	-0.152211	0.475397	0.644963	0.999115	-5.2547	PF3D7_1315000	conserved protein, unknown function	N/A	No
PF3D7_1306400	transcript=PF3D7_1306400.1	-0.0395916	1.51429	0.475129	0.645147	0.999115	-5.25481	PF3D7_1306400	26S protease regulatory subunit 10B, putative	RPT4	No
PF3D7_0606900	transcript=PF3D7_0606900.1	0.020923	1.2373	-0.473921	0.645978	0.999115	-5.25528	PF3D7_0606900	glutaredoxin-like protein	GLP2	No
PF3D7_1215400	transcript=PF3D7_1215400.1	-0.0807487	-2.21353	0.473733	0.646108	0.999115	-5.25536	PF3D7_1215400	conserved Plasmodium protein, unknown function	N/A	No
PF3D7_1414800	transcript=PF3D7_1414800.1	0.027405	2.00137	-0.473552	0.646232	0.999115	-5.25543	PF3D7_1414800	small nuclear ribonucleoprotein-associated protein B, putative	SMB1	No
PF3D7_0935000	transcript=PF3D7_0935000.1	-0.030375	-0.36941	0.472704	0.646816	0.999115	-5.25577	PF3D7_0935000	U2 small nuclear ribonucleoprotein B'', putative	SNRPB2	No
PF3D7_1319400	transcript=PF3D7_1319400.1	-0.0488316	0.654617	0.472656	0.646849	0.999115	-5.25578	PF3D7_1319400	conserved protein, unknown function	N/A	No
PF3D7_1426900	transcript=PF3D7_1426900.1	-0.135417	-1.75847	0.47206	0.64726	0.999115	-5.25602	PF3D7_1426900	cytochrome b-c1 complex subunit 6, putative	QCR6	No
PF3D7_1148000	transcript=PF3D7_1148000.1	-0.0504045	-0.345502	0.472013	0.647292	0.999115	-5.25604	PF3D7_1148000	serine/threonine protein kinase, putative	N/A	No
PF3D7_0512200	transcript=PF3D7_0512200.1	-0.0589593	1.36959	0.471813	0.64743	0.999115	-5.25612	PF3D7_0512200	glutathione synthetase	GS	No
PF3D7_1356200	transcript=PF3D7_1356200.1	-0.0319844	1.33058	0.470191	0.648548	0.999115	-5.25676	PF3D7_1356200	mitochondrial import inner membrane translocase subunit TIM23, putative	TIM23	No
PF3D7_0513300	transcript=PF3D7_0513300.1	0.0727068	5.20697	-0.47009	0.648617	0.999115	-5.2568	PF3D7_0513300	purine nucleoside phosphorylase	PNP	No
PF3D7_1124900	transcript=PF3D7_1124900.1	-0.0790343	4.23479	0.469681	0.648899	0.999115	-5.25696	PF3D7_1124900	60S ribosomal protein L35, putative	RPL35	No
PF3D7_0822800	transcript=PF3D7_0822800.1	0.0235222	1.03434	-0.469059	0.649328	0.999115	-5.2572	PF3D7_0822800	U5 small nuclear ribonucleoprotein 40 kDa protein, putative	SNRNP40	No
PF3D7_0514600	transcript=PF3D7_0514600.1	-0.0507383	-0.154948	0.468438	0.649757	0.999115	-5.25744	PF3D7_0514600	ribose-5-phosphate isomerase, putative	N/A	No
PF3D7_1119200	transcript=PF3D7_1119200.1	0.0460913	-0.0276239	-0.468381	0.649796	0.999115	-5.25747	PF3D7_1119200	conserved protein, unknown function	N/A	No
PF3D7_1310800	transcript=PF3D7_1310800.1	-0.0384625	0.0106719	0.46584	0.651551	0.999115	-5.25846	PF3D7_1310800	tetratricopeptide repeat protein, putative	N/A	No
PF3D7_1221200	transcript=PF3D7_1221200.1	0.050107	1.35337	-0.465694	0.651652	0.999115	-5.25852	PF3D7_1221200	conserved Plasmodium protein, unknown function	N/A	No
PF3D7_1143800	transcript=PF3D7_1143800.1	0.0313556	-0.26253	-0.465563	0.651742	0.999115	-5.25857	PF3D7_1143800	oocyst capsule protein Cap93, putative	CAP93	No
PF3D7_0410800	transcript=PF3D7_0410800.1	-0.0391391	-0.734659	0.464369	0.652567	0.999115	-5.25903	PF3D7_0410800	apicomplexan kinetochore protein 3, putative	AKIT3	No
PF3D7_0424600	transcript=PF3D7_0424600.1	0.0337857	4.65606	-0.464075	0.652771	0.999115	-5.25914	PF3D7_0424600	Plasmodium exported protein (PHISTb)	N/A	No
PF3D7_0603100	transcript=PF3D7_0603100.1	0.0338773	-0.628139	-0.463311	0.653299	0.999115	-5.25944	PF3D7_0603100	RNA-binding protein, putative	N/A	No
PF3D7_0822100	transcript=PF3D7_0822100.1	0.0324672	-1.98075	-0.463052	0.653479	0.999115	-5.25954	PF3D7_0822100	mediator of RNA polymerase II transcription subunit 7, putative	MED7	No
PF3D7_0621700	transcript=PF3D7_0621700.1	0.0651002	-3.35356	-0.462724	0.653705	0.999115	-5.25967	PF3D7_0621700	RAP protein, putative	N/A	No
PF3D7_1110400	transcript=PF3D7_1110400.1	0.0290222	1.39122	-0.462615	0.653781	0.999115	-5.25971	PF3D7_1110400	RNA-binding protein, putative	N/A	No
PF3D7_1313700	transcript=PF3D7_1313700.1	0.0562358	0.240555	-0.462561	0.653818	0.999115	-5.25973	PF3D7_1313700	Maf-like protein, putative	N/A	No
PF3D7_1140200	transcript=PF3D7_1140200.1	-0.0427167	1.05293	0.462023	0.654191	0.999115	-5.25994	PF3D7_1140200	conserved Plasmodium protein, unknown function	N/A	No
PF3D7_1452600	transcript=PF3D7_1452600.1	-0.03495	2.23852	0.461374	0.65464	0.999115	-5.26019	PF3D7_1452600	conserved Plasmodium protein, unknown function	N/A	No
PF3D7_1210600	transcript=PF3D7_1210600.1	0.0184356	0.473206	-0.461219	0.654747	0.999115	-5.26025	PF3D7_1210600	kelch protein, putative	N/A	No
PF3D7_0629800	transcript=PF3D7_0629800.1	-0.0318045	-0.0501795	0.460588	0.655184	0.999115	-5.26049	PF3D7_0629800	cullin-2	N/A	No
PF3D7_1458000	transcript=PF3D7_1458000.1	-0.0194341	1.40228	0.460012	0.655583	0.999115	-5.26072	PF3D7_1458000	cysteine proteinase falcipain 1	FP1	No
PF3D7_1451300	transcript=PF3D7_1451300.1	-0.0631626	-1.79039	0.459779	0.655745	0.999115	-5.26081	PF3D7_1451300	E3 SUMO-protein ligase NSE2, putative	NSE2	No
PF3D7_0417300	transcript=PF3D7_0417300.1	0.0192556	0.344804	-0.459071	0.656236	0.999115	-5.26108	PF3D7_0417300	LETM1-like protein, putative	N/A	No
PF3D7_1404900	transcript=PF3D7_1404900.1	0.0701857	2.87795	-0.458661	0.65652	0.999115	-5.26123	PF3D7_1404900	conserved Plasmodium protein, unknown function	N/A	No
PF3D7_1133100	transcript=PF3D7_1133100.1	0.0347016	0.867584	-0.458067	0.656932	0.999115	-5.26146	PF3D7_1133100	conserved Plasmodium protein, unknown function	N/A	No
PF3D7_0923200	transcript=PF3D7_0923200.1	-0.0209958	-0.904782	0.45774	0.657159	0.999115	-5.26159	PF3D7_0923200	nitric oxide synthase, putative	NOS	No
PF3D7_1014300	transcript=PF3D7_1014300.1	-0.0292319	-2.13431	0.457415	0.657384	0.999115	-5.26171	PF3D7_1014300	SPRY domain-containing protein, putative	N/A	No
PF3D7_1026000	transcript=PF3D7_1026000.1	-0.0311111	0.160886	0.45733	0.657443	0.999115	-5.26174	PF3D7_1026000	conserved Plasmodium protein, unknown function	N/A	No
PF3D7_0608900	transcript=PF3D7_0608900.1	-0.0571645	-2.35232	0.456667	0.657903	0.999115	-5.262	PF3D7_0608900	conserved Plasmodium protein, unknown function	N/A	No
PF3D7_1342100	transcript=PF3D7_1342100.1	0.0785173	0.567289	-0.455654	0.658607	0.999115	-5.26239	PF3D7_1342100	aconitate hydratase	IRP	No
PF3D7_1036900	transcript=PF3D7_1036900.1	-0.03127	1.3323	0.455613	0.658635	0.999115	-5.2624	PF3D7_1036900	conserved Plasmodium protein, unknown function	N/A	No
PF3D7_0215300	transcript=PF3D7_0215300.1	0.0274768	-1.3665	-0.455518	0.658701	0.999115	-5.26244	PF3D7_0215300	acyl-CoA synthetase	ACS8	No
PF3D7_0934800	transcript=PF3D7_0934800.1	0.0675422	2.3134	-0.455447	0.658751	0.999115	-5.26246	PF3D7_0934800	cAMP-dependent protein kinase catalytic subunit	PKAc	No
PF3D7_0816600	transcript=PF3D7_0816600.1	-0.0213997	1.78247	0.455351	0.658817	0.999115	-5.2625	PF3D7_0816600	chaperone protein ClpB1	ClpB1	No
PF3D7_0804900	transcript=PF3D7_0804900.1	0.0215676	0.412464	-0.455188	0.65893	0.999115	-5.26256	PF3D7_0804900	GTPase-activating protein, putative	N/A	No
PF3D7_0302200	transcript=PF3D7_0302200.1	0.0680857	-2.37937	-0.454945	0.659099	0.999115	-5.26266	PF3D7_0302200	cytoadherence linked asexual protein 3.2	CLAG3.2	No
PF3D7_1103400	transcript=PF3D7_1103400.1	-0.0370097	-2.3419	0.45487	0.659151	0.999115	-5.26268	PF3D7_1103400	iron-sulfur cluster assembly protein SufD	SufD	No
PF3D7_0912800	transcript=PF3D7_0912800.1	0.0322102	0.0138694	-0.454418	0.659465	0.999115	-5.26286	PF3D7_0912800	tRNA (adenine(58)-N(1))-methyltransferase non-catalytic subunit TRM6, putative	GCD10	No
PF3D7_0203000	transcript=PF3D7_0203000.1	-0.0609872	-1.84331	0.454204	0.659614	0.999115	-5.26294	PF3D7_0203000	repetitive organellar protein, putative	ROPE	No
PF3D7_0501000	transcript=PF3D7_0501000.1	0.030675	3.92514	-0.453849	0.659861	0.999115	-5.26307	PF3D7_0501000	Plasmodium exported protein, unknown function	N/A	No
PF3D7_0213900	transcript=PF3D7_0213900.1	0.0521348	-2.20789	-0.45229	0.660945	0.999115	-5.26366	PF3D7_0213900	RTR1 domain-containing protein, putative	N/A	No
PF3D7_0812100	transcript=PF3D7_0812100.1	-0.0237085	1.61435	0.45215	0.661042	0.999115	-5.26372	PF3D7_0812100	proteasome activator complex subunit 4, putative	N/A	No
PF3D7_0415300	transcript=PF3D7_0415300.1	0.0174729	0.138167	-0.45153	0.661473	0.999115	-5.26395	PF3D7_0415300	cdc2-related protein kinase 3	CRK3	No
PF3D7_0719900	transcript=PF3D7_0719900.1	-0.0451745	-1.49717	0.450697	0.662053	0.999115	-5.26427	PF3D7_0719900	conserved Plasmodium membrane protein, unknown function	N/A	No
PF3D7_0624600	transcript=PF3D7_0624600.1	0.0193906	0.954847	-0.449575	0.662835	0.999115	-5.26469	PF3D7_0624600	ISWI chromatin-remodeling complex ATPase	ISWI	No
PF3D7_0204900	transcript=PF3D7_0204900.1	0.0582818	-1.02678	-0.449511	0.662879	0.999115	-5.26471	PF3D7_0204900	2-methoxy-6-polyprenyl-1,4-benzoquinol methylase, mitochondrial, putative	COQ5	No
PF3D7_1439300	transcript=PF3D7_1439300.1	0.0447503	-0.5291	-0.449141	0.663137	0.999115	-5.26485	PF3D7_1439300	Sad1/UNC domain-containing protein, putative	N/A	No
PF3D7_0730200	transcript=PF3D7_0730200.1	-0.0207484	1.29892	0.449113	0.663157	0.999115	-5.26486	PF3D7_0730200	AP-4 complex subunit beta, putative	N/A	No
PF3D7_1473500	transcript=PF3D7_1473500.1	0.0555923	-1.34104	-0.448837	0.663349	0.999115	-5.26497	PF3D7_1473500	conserved Plasmodium protein, unknown function	N/A	No
PF3D7_1352400	transcript=PF3D7_1352400.1	-0.037934	2.01651	0.447837	0.664046	0.999115	-5.26534	PF3D7_1352400	nucleoporin NUP176, putative	NUP176	No
PF3D7_0416400	transcript=PF3D7_0416400.1	-0.0493291	0.0917335	0.446785	0.664779	0.999115	-5.26574	PF3D7_0416400	histone acetyltransferase, putative	HAT1	No
PF3D7_1316800	transcript=PF3D7_1316800.1	-0.0393862	-1.07198	0.446759	0.664797	0.999115	-5.26575	PF3D7_1316800	protein transport protein SEC20, putative	SEC20	No
PF3D7_1107300	transcript=PF3D7_1107300.1	0.020757	2.01889	-0.446753	0.664802	0.999115	-5.26575	PF3D7_1107300	polyadenylate-binding protein-interacting protein 1, putative	PAIP1	No
PF3D7_0525000	transcript=PF3D7_0525000.1	0.140443	-2.24386	-0.446487	0.664987	0.999115	-5.26585	PF3D7_0525000	zinc finger protein, putative	N/A	No
PF3D7_1425200	transcript=PF3D7_1425200.1	-0.0229102	-1.60811	0.446331	0.665096	0.999115	-5.26591	PF3D7_1425200	enoyl-CoA hydratase, putative	N/A	No
PF3D7_0706500	transcript=PF3D7_0706500.1	0.0220111	0.183201	-0.446321	0.665103	0.999115	-5.26591	PF3D7_0706500	conserved Plasmodium protein, unknown function	N/A	No
PF3D7_1320000	transcript=PF3D7_1320000.1	0.0307689	1.93992	-0.444716	0.666223	0.999115	-5.26651	PF3D7_1320000	golgi protein 1	GP1	No
PF3D7_1458900	transcript=PF3D7_1458900.1	-0.0685084	-1.85336	0.444388	0.666452	0.999115	-5.26663	PF3D7_1458900	golgi apparatus membrane protein TVP23, putative	TVP23	No
PF3D7_1222500	transcript=PF3D7_1222500.1	0.0538969	-2.54607	-0.444367	0.666467	0.999115	-5.26664	PF3D7_1222500	diphthine--ammonia ligase, putative	DPH6	No
PF3D7_0629900	transcript=PF3D7_0629900.1	0.0410422	0.903397	-0.444328	0.666494	0.999115	-5.26666	PF3D7_0629900	CRAL/TRIO domain-containing protein, putative	N/A	No
PF3D7_0303300	transcript=PF3D7_0303300.1	-0.0616037	0.683304	0.443966	0.666747	0.999115	-5.26679	PF3D7_0303300	DNA-directed RNA polymerases I, II, and III subunit RPABC2, putative	RPB6	No
PF3D7_0815200	transcript=PF3D7_0815200.1	0.0208472	2.83051	-0.441769	0.668282	0.999115	-5.26761	PF3D7_0815200	importin subunit beta, putative	N/A	No
PF3D7_0522800	transcript=PF3D7_0522800.1	0.0316253	0.147169	-0.441499	0.668471	0.999115	-5.26771	PF3D7_0522800	pre-mRNA-splicing factor BUD31, putative	BUD31	No
PF3D7_0202200	transcript=PF3D7_0202200.1	0.0344937	0.275025	-0.441091	0.668757	0.999115	-5.26786	PF3D7_0202200	EMP1-trafficking protein	PTP1	No
PF3D7_0614400	transcript=PF3D7_0614400.1	0.0301822	-0.186763	-0.439754	0.669691	0.999115	-5.26835	PF3D7_0614400	pre-mRNA-splicing factor CWF7, putative	CWF7	No
PF3D7_1128900	transcript=PF3D7_1128900.1	-0.273089	-2.34248	0.439634	0.669776	0.999115	-5.26839	PF3D7_1128900	conserved protein, unknown function	N/A	No
PF3D7_1142500	transcript=PF3D7_1142500.1	0.0542617	3.51628	-0.43925	0.670044	0.999115	-5.26854	PF3D7_1142500	60S ribosomal protein L28	RPL28	No
PF3D7_1004300	transcript=PF3D7_1004300.1	-0.0402542	0.670075	0.438825	0.670342	0.999115	-5.26869	PF3D7_1004300	RING finger E3 ubiquitin-protein ligase	RFUL	No
PF3D7_1412500	transcript=PF3D7_1412500.1	0.0207755	3.23615	-0.438816	0.670348	0.999115	-5.2687	PF3D7_1412500	actin II	ACT2	No
PF3D7_1031800	transcript=PF3D7_1031800.1	-0.20909	-3.71985	0.437654	0.671162	0.999115	-5.26912	PF3D7_1031800	conserved protein, unknown function	N/A	No
PF3D7_0613500	transcript=PF3D7_0613500.1	-0.0235134	-1.42526	0.437531	0.671248	0.999115	-5.26917	PF3D7_0613500	AP-3 complex subunit beta, putative	N/A	No
PF3D7_0929900	transcript=PF3D7_0929900.1	0.0427461	-1.82019	-0.437433	0.671317	0.999115	-5.2692	PF3D7_0929900	conserved Plasmodium protein, unknown function	N/A	No
PF3D7_1129200	transcript=PF3D7_1129200.1	-0.0195432	1.38492	0.43742	0.671326	0.999115	-5.26921	PF3D7_1129200	26S proteasome regulatory subunit RPN7, putative	RPN7	No
PF3D7_1148900	transcript=PF3D7_1148900.1	-0.0457746	-0.656398	0.437084	0.671561	0.999115	-5.26933	PF3D7_1148900	Plasmodium exported protein, unknown function	N/A	No
PF3D7_1118200	transcript=PF3D7_1118200.1	-0.0815945	3.35179	0.436802	0.671759	0.999115	-5.26944	PF3D7_1118200	heat shock protein 90, putative	N/A	No
PF3D7_0307100	transcript=PF3D7_0307100.1	0.048183	4.50834	-0.436068	0.672273	0.999115	-5.2697	PF3D7_0307100	40S ribosomal protein S12, putative	RPS12	No
PF3D7_0313400	transcript=PF3D7_0313400.1	-0.0267529	-2.66947	0.436038	0.672295	0.999115	-5.26972	PF3D7_0313400	conserved Plasmodium protein, unknown function	N/A	No
PF3D7_1036800	transcript=PF3D7_1036800.1	0.0506844	-0.0226498	-0.435974	0.672339	0.999115	-5.26974	PF3D7_1036800	acetyl-CoA transporter 1, putative	AT1	No
PF3D7_0603000	transcript=PF3D7_0603000.1	-0.0418009	-1.42388	0.435967	0.672344	0.999115	-5.26974	PF3D7_0603000	SDE2 domain-containing protein, putative	N/A	No
PF3D7_1368600	transcript=PF3D7_1368600.1	0.0398266	1.00886	-0.435939	0.672364	0.999115	-5.26975	PF3D7_1368600	mitochondrial import inner membrane translocase subunit TIM9, putative	TIM9	No
PF3D7_0411100	transcript=PF3D7_0411100.1	-0.0312932	-1.86777	0.435801	0.672461	0.999115	-5.2698	PF3D7_0411100	mediator of RNA polymerase II transcription subunit 8, putative	MED8	No
PF3D7_1366400	transcript=PF3D7_1366400.1	0.0566702	-0.269841	-0.435597	0.672604	0.999115	-5.26988	PF3D7_1366400	rhoptry protein RHOP148	RHOP148	No
PF3D7_1436300	transcript=PF3D7_1436300.1	-0.0258922	1.93813	0.434772	0.673182	0.999115	-5.27018	PF3D7_1436300	translocon component PTEX150	PTEX150	No
PF3D7_0723800	transcript=PF3D7_0723800.1	-0.0606186	-0.0427407	0.434591	0.673309	0.999115	-5.27024	PF3D7_0723800	apicomplexan kinetochore protein 1, putative	AKIT1	No
PF3D7_0310600	transcript=PF3D7_0310600.1	0.0306476	1.22626	-0.43456	0.673331	0.999115	-5.27026	PF3D7_0310600	eukaryotic translation initiation factor 3 subunit K, putative	EIF3K	No
PF3D7_1441500	transcript=PF3D7_1441500.1	-0.0476228	-0.5735	0.434459	0.673402	0.999115	-5.27029	PF3D7_1441500	conserved Plasmodium protein, unknown function	N/A	No
PF3D7_0419200	transcript=PF3D7_0419200.1	0.0473429	-1.22611	-0.433113	0.674347	0.999115	-5.27078	PF3D7_0419200	protein transport protein GOT1, putative	GOT1	No
PF3D7_1128100	transcript=PF3D7_1128100.1	0.0504245	1.31861	-0.432605	0.674703	0.999115	-5.27097	PF3D7_1128100	prefoldin subunit 5, putative	PCS5	No
PF3D7_1478600	transcript=PF3D7_1478600.1	-0.0412947	-1.38838	0.432272	0.674937	0.999115	-5.27109	PF3D7_1478600	EMP1-trafficking protein	PTP3	No
PF3D7_0823700	transcript=PF3D7_0823700.1	0.0237313	-0.0131212	-0.430788	0.67598	0.999115	-5.27163	PF3D7_0823700	mitochondrial import receptor subunit TOM7, putative	TOM7	No
PF3D7_0903600	transcript=PF3D7_0903600.1	0.181615	-1.01813	-0.430147	0.67643	0.999115	-5.27186	PF3D7_0903600	protein hook, putative	N/A	No
PF3D7_0512000	transcript=PF3D7_0512000.1	0.0737553	0.283664	-0.429316	0.677014	0.999115	-5.27216	PF3D7_0512000	prefoldin subunit 6	PFD6	No
PF3D7_0723400	transcript=PF3D7_0723400.1	-0.028309	-1.36642	0.428836	0.677352	0.999115	-5.27233	PF3D7_0723400	conserved Plasmodium protein, unknown function	N/A	No
PF3D7_1032100	transcript=PF3D7_1032100.1	0.0184779	-0.306293	-0.428093	0.677875	0.999115	-5.2726	PF3D7_1032100	mRNA-decapping enzyme subunit 1, putative	DCP1	No
PF3D7_0917500	transcript=PF3D7_0917500.1	-0.0540926	-0.0467937	0.427857	0.678041	0.999115	-5.27268	PF3D7_0917500	conserved protein, unknown function	N/A	No
PF3D7_1015100	transcript=PF3D7_1015100.1	-0.0331219	-2.1686	0.427803	0.678079	0.999115	-5.2727	PF3D7_1015100	CWC16 domain-containing protein, putative	N/A	No
PF3D7_1441700	transcript=PF3D7_1441700.1	-0.0365474	-4.33553	0.42748	0.678306	0.999115	-5.27282	PF3D7_1441700	mitochondrial inner membrane protease ATP23, putative	ATP23	No
PF3D7_1111300	transcript=PF3D7_1111300.1	-0.0745595	-1.66789	0.427436	0.678337	0.999115	-5.27283	PF3D7_1111300	protein transport protein BOS1, putative	BOS1	No
PF3D7_1015300	transcript=PF3D7_1015300.1	0.0462036	0.516681	-0.42644	0.679039	0.999115	-5.27319	PF3D7_1015300	methionine aminopeptidase 1b, putative	METAP1b	No
PF3D7_1132400	transcript=PF3D7_1132400.1	0.0424562	-2.99953	-0.424777	0.68021	0.999115	-5.27378	PF3D7_1132400	transporter, putative	N/A	No
PF3D7_0724400	transcript=PF3D7_0724400.1	-0.067961	-0.758649	0.424689	0.680272	0.999115	-5.27382	PF3D7_0724400	mitochondrial import inner membrane translocase subunit TIM14, putative	PAM18	No
PF3D7_0520800	transcript=PF3D7_0520800.1	-0.0783488	-1.64061	0.424511	0.680397	0.999115	-5.27388	PF3D7_0520800	conserved protein, unknown function	N/A	No
PF3D7_0108000	transcript=PF3D7_0108000.1	-0.070779	2.96836	0.423455	0.681142	0.999115	-5.27426	PF3D7_0108000	proteasome subunit beta type-3, putative	N/A	No
PF3D7_1201900	transcript=PF3D7_1201900.1	-0.0498864	-0.820144	0.423284	0.681262	0.999115	-5.27432	PF3D7_1201900	conserved protein, unknown function	N/A	No
PF3D7_1142800	transcript=PF3D7_1142800.1	-0.0425028	-1.07966	0.42302	0.681449	0.999115	-5.27441	PF3D7_1142800	ATP synthase-associated protein, putative	ATPTG6	No
PF3D7_0934700	transcript=PF3D7_0934700.1	0.0254871	-0.600357	-0.422528	0.681796	0.999115	-5.27459	PF3D7_0934700	UBX domain-containing protein, putative	N/A	No
PF3D7_1363400	transcript=PF3D7_1363400.1	-0.03389	-0.21729	0.422388	0.681895	0.999115	-5.27463	PF3D7_1363400	polyubiquitin binding protein, putative	DOA1	No
PF3D7_0828900	transcript=PF3D7_0828900.1	0.0655994	-0.867131	-0.422296	0.681959	0.999115	-5.27467	PF3D7_0828900	conserved protein, unknown function	N/A	No
PF3D7_1235300	transcript=PF3D7_1235300.1	-0.0247863	-0.367535	0.421762	0.682336	0.999115	-5.27486	PF3D7_1235300	CCR4-NOT transcription complex subunit 4, putative	NOT4	No
PF3D7_0102900	transcript=PF3D7_0102900.1	0.0339034	3.53002	-0.42176	0.682338	0.999115	-5.27486	PF3D7_0102900	aspartate--tRNA ligase	N/A	No
PF3D7_0410400	transcript=PF3D7_0410400.1	-0.0220502	-0.392511	0.421288	0.682671	0.999115	-5.27502	PF3D7_0410400	exosome complex component RRP4	RRP4	No
PF3D7_1478100	transcript=PF3D7_1478100.1	-0.0431384	-0.925269	0.42115	0.682768	0.999115	-5.27507	PF3D7_1478100	Plasmodium exported protein (hyp13), unknown function	N/A	No
PF3D7_0729400	transcript=PF3D7_0729400.1	0.0414633	0.551422	-0.42101	0.682867	0.999115	-5.27512	PF3D7_0729400	ribosome biogenesis protein BRX1, putative	N/A	No
PF3D7_1031500	transcript=PF3D7_1031500.1	-0.0473943	-2.7738	0.419734	0.683768	0.999115	-5.27557	PF3D7_1031500	ATP-dependent DNA helicase DDX3X	DDX3X	No
PF3D7_1246200	transcript=PF3D7_1246200.1	0.0770309	5.56616	-0.41939	0.684011	0.999115	-5.2757	PF3D7_1246200	actin I	ACT1	No
PF3D7_1015800	transcript=PF3D7_1015800.1	0.0862246	1.99807	-0.419301	0.684074	0.999115	-5.27573	PF3D7_1015800	ribonucleoside-diphosphate reductase small chain, putative	RNR R2e2	No
PF3D7_0309500	transcript=PF3D7_0309500.1	-0.0315601	2.93159	0.419258	0.684105	0.999115	-5.27574	PF3D7_0309500	asparagine synthetase [glutamine-hydrolyzing], putative	AS	No
PF3D7_0824900	transcript=PF3D7_0824900.1	0.0295653	-0.794791	-0.419089	0.684224	0.999115	-5.2758	PF3D7_0824900	conserved Plasmodium protein, unknown function	N/A	No
PF3D7_1100800	transcript=PF3D7_1100800.1	-0.117362	-2.54569	0.418723	0.684482	0.999115	-5.27593	PF3D7_1100800	Pfmc-2TM Maurer's cleft two transmembrane protein	MC-2TM	No
PF3D7_1249300	transcript=PF3D7_1249300.1	-0.0344256	-1.56636	0.417087	0.685639	0.999115	-5.2765	PF3D7_1249300	protein phosphatase PPM4, putative	PPM4	No
PF3D7_1426800	transcript=PF3D7_1426800.1	-0.0211188	0.570379	0.416881	0.685785	0.999115	-5.27658	PF3D7_1426800	conserved Plasmodium protein, unknown function	N/A	No
PF3D7_1369400	transcript=PF3D7_1369400.1	-0.0175917	-0.150062	0.415418	0.68682	0.999115	-5.27709	PF3D7_1369400	conserved Plasmodium protein, unknown function	N/A	No
PF3D7_1030200	transcript=PF3D7_1030200.1	0.217239	-1.42712	-0.415159	0.687003	0.999115	-5.27718	PF3D7_1030200	claudin-like apicomplexan microneme protein, putative	CLAMP	No
PF3D7_1034900	transcript=PF3D7_1034900.1	0.033178	3.67735	-0.414853	0.68722	0.999115	-5.27729	PF3D7_1034900	methionine--tRNA ligase	MRScyt	No
PF3D7_0827900	transcript=PF3D7_0827900.1	0.0293745	6.03764	-0.414033	0.687801	0.999115	-5.27757	PF3D7_0827900	protein disulfide-isomerase	PDI8	No
PF3D7_1439100	transcript=PF3D7_1439100.1	-0.017742	-0.825055	0.413855	0.687927	0.999115	-5.27763	PF3D7_1439100	DEAD/DEAH box helicase, putative	N/A	No
PF3D7_1016900	transcript=PF3D7_1016900.1	0.0567578	-1.1948	-0.413825	0.687947	0.999115	-5.27764	PF3D7_1016900	early transcribed membrane protein 10.3	ETRAMP10.3	No
PF3D7_0202000	transcript=PF3D7_0202000.1	0.0470313	3.80681	-0.413776	0.687982	0.999115	-5.27766	PF3D7_0202000	knob-associated histidine-rich protein	KAHRP	No
PF3D7_1427400	transcript=PF3D7_1427400.2	-0.03742	-0.99769	0.413613	0.688098	0.999115	-5.27772	PF3D7_1427400	conserved Plasmodium membrane protein, unknown function	N/A	No
PF3D7_0314000	transcript=PF3D7_0314000.1	0.0326632	0.510566	-0.413543	0.688147	0.999115	-5.27774	PF3D7_0314000	HSP20-like chaperone, putative	N/A	No
PF3D7_1311900	transcript=PF3D7_1311900.1	-0.0362063	2.36015	0.412856	0.688634	0.999115	-5.27798	PF3D7_1311900	V-type proton ATPase catalytic subunit A	vapA	No
PF3D7_1219600	transcript=PF3D7_1219600.1	0.0235404	0.752903	-0.412836	0.688648	0.999115	-5.27799	PF3D7_1219600	phospholipid-transporting ATPase 2	ATP2	No
PF3D7_1124000	transcript=PF3D7_1124000.1	0.0434994	-0.0772303	-0.412528	0.688866	0.999115	-5.27809	PF3D7_1124000	endoplasmic reticulum oxidoreductin, putative	ERO1	No
PF3D7_1002400	transcript=PF3D7_1002400.1	0.0390589	2.65618	-0.412083	0.689182	0.999115	-5.27825	PF3D7_1002400	transformer-2 protein homolog beta, putative	TRA2B	No
PF3D7_0601900	transcript=PF3D7_0601900.1	-0.0427356	0.502357	0.411269	0.689759	0.999115	-5.27853	PF3D7_0601900	conserved Plasmodium protein, unknown function	N/A	No
PF3D7_1148700	transcript=PF3D7_1148700.1	0.0252367	-1.02179	-0.411099	0.68988	0.999115	-5.27859	PF3D7_1148700	Plasmodium exported protein (PHISTc), unknown function	GEXP12	No
PF3D7_1305300	transcript=PF3D7_1305300.1	0.0150891	1.2377	-0.410903	0.690019	0.999115	-5.27866	PF3D7_1305300	translational activator GCN1, putative	GCN1	No
PF3D7_1021800	transcript=PF3D7_1021800.1	0.173192	-2.22564	-0.41062	0.690219	0.999115	-5.27876	PF3D7_1021800	schizont egress antigen-1	SEA1	No
PF3D7_1353300	transcript=PF3D7_1353300.1	0.0557477	-0.323729	-0.410263	0.690473	0.999115	-5.27888	PF3D7_1353300	conserved Plasmodium protein, unknown function	N/A	No
PF3D7_1216400	transcript=PF3D7_1216400.1	0.0507594	-1.26844	-0.409812	0.690792	0.999115	-5.27903	PF3D7_1216400	conserved Plasmodium membrane protein, unknown function	N/A	No
PF3D7_0801800	transcript=PF3D7_0801800.1	-0.0406571	2.37902	0.409735	0.690847	0.999115	-5.27906	PF3D7_0801800	mannose-6-phosphate isomerase, putative	N/A	No
PF3D7_1369700	transcript=PF3D7_1369700.1	-0.0238899	1.70295	0.408467	0.691747	0.999115	-5.2795	PF3D7_1369700	U2 small nuclear ribonucleoprotein A', putative	SNRPA1	No
PF3D7_1470100	transcript=PF3D7_1470100.1	-0.0434489	-0.490247	0.407632	0.69234	0.999115	-5.27978	PF3D7_1470100	conserved Plasmodium protein, unknown function	N/A	No
PF3D7_1126400	transcript=PF3D7_1126400.1	-0.0442841	-1.30309	0.407451	0.692469	0.999115	-5.27985	PF3D7_1126400	mediator of RNA polymerase II transcription subunit 21, putative	MED21	No
PF3D7_0618500	transcript=PF3D7_0618500.1	-0.016656	-0.575889	0.406508	0.693139	0.999115	-5.28017	PF3D7_0618500	malate dehydrogenase	MDH	No
PF3D7_1350500	transcript=PF3D7_1350500.1	0.0195278	-1.31731	-0.406472	0.693164	0.999115	-5.28018	PF3D7_1350500	conserved Plasmodium protein, unknown function	N/A	No
PF3D7_1446700	transcript=PF3D7_1446700.1	-0.0466093	-1.22819	0.405954	0.693533	0.999115	-5.28036	PF3D7_1446700	apicomplexan kinetochore protein 4, putative	AKIT4	No
PF3D7_0919000	transcript=PF3D7_0919000.1	0.0314758	4.78094	-0.405315	0.693987	0.999115	-5.28058	PF3D7_0919000	nucleosome assembly protein	NAPS	No
PF3D7_1448400	transcript=PF3D7_1448400.1	0.0489717	-0.905888	-0.405105	0.694136	0.999115	-5.28065	PF3D7_1448400	ubiquitin-protein ligase, putative	HRD3	No
PF3D7_0714500	transcript=PF3D7_0714500.1	0.0167073	0.494446	-0.404986	0.69422	0.999115	-5.28069	PF3D7_0714500	transcription elongation factor s-II, putative	N/A	No
PF3D7_0707400	transcript=PF3D7_0707400.1	-0.0555315	0.855468	0.404588	0.694504	0.999115	-5.28082	PF3D7_0707400	ATPase family AAA domain-containing protein 3A, putative	ATAD3A	No
PF3D7_1428300	transcript=PF3D7_1428300.1	0.0445313	4.63723	-0.404109	0.694844	0.999115	-5.28099	PF3D7_1428300	proliferation-associated protein 2g4, putative	N/A	No
PF3D7_1017900	transcript=PF3D7_1017900.1	-0.0180566	2.39549	0.403645	0.695174	0.999115	-5.28115	PF3D7_1017900	26S proteasome regulatory subunit p55, putative	RPN5	No
PF3D7_1364800	transcript=PF3D7_1364800.1	-0.0361943	0.685031	0.403641	0.695177	0.999115	-5.28115	PF3D7_1364800	DNA-directed RNA polymerases I, II, and III subunit RPABC1, putative	RPB5	No
PF3D7_1405900	transcript=PF3D7_1405900.1	0.0413137	1.52948	-0.403293	0.695425	0.999115	-5.28127	PF3D7_1405900	RNA-binding protein, putative	N/A	No
PF3D7_0110800	transcript=PF3D7_0110800.1	-0.0291135	0.345477	0.402963	0.695659	0.999115	-5.28138	PF3D7_0110800	transcription initiation factor TFIIB, putative	N/A	No
PF3D7_0822300	transcript=PF3D7_0822300.1	0.025181	2.94724	-0.402451	0.696024	0.999115	-5.28155	PF3D7_0822300	small nuclear ribonucleoprotein G, putative	SNRPG	No
PF3D7_0104800	transcript=PF3D7_0104800.1	0.0463165	0.0579122	-0.402193	0.696208	0.999115	-5.28164	PF3D7_0104800	novel putative transporter 1, putative	NPT1	No
PF3D7_1123400	transcript=PF3D7_1123400.1	0.0302343	2.7096	-0.402144	0.696242	0.999115	-5.28165	PF3D7_1123400	eukaryotic peptide chain release factor GTP-binding subunit, putative	ERF3	No
PF3D7_1012400	transcript=PF3D7_1012400.1	0.0596268	6.2073	-0.401695	0.696562	0.999115	-5.28181	PF3D7_1012400	hypoxanthine-guanine phosphoribosyltransferase	HGPRT	No
PF3D7_0503500	transcript=PF3D7_0503500.1	0.0197935	-1.09389	-0.401202	0.696913	0.999115	-5.28197	PF3D7_0503500	protein kinase, putative	N/A	No
PF3D7_0915100	transcript=PF3D7_0915100.1	0.0616628	-0.1226	-0.400891	0.697135	0.999115	-5.28208	PF3D7_0915100	SUMO-conjugating enzyme UBC9	UBC9	No
PF3D7_1149200	transcript=PF3D7_1149200.1	0.0430929	3.60697	-0.400828	0.69718	0.999115	-5.2821	PF3D7_1149200	ring-infected erythrocyte surface antigen	RESA3	No
PF3D7_1444800	transcript=PF3D7_1444800.1	0.0558333	6.57055	-0.400061	0.697726	0.999115	-5.28236	PF3D7_1444800	fructose-bisphosphate aldolase	FBPA	No
PF3D7_0518200	transcript=PF3D7_0518200.1	-0.0529526	0.525671	0.399346	0.698236	0.999115	-5.2826	PF3D7_0518200	SWIB/MDM2 domain-containing protein	MDM2	No
PF3D7_0409400	transcript=PF3D7_0409400.1	-0.0625861	-0.0461827	0.399292	0.698275	0.999115	-5.28262	PF3D7_0409400	chaperone protein DnaJ	DnaJ	No
PF3D7_0313100	transcript=PF3D7_0313100.1	-0.0540106	-0.890984	0.399167	0.698363	0.999115	-5.28266	PF3D7_0313100	ubiquitin-protein ligase, putative	HRD3	No
PF3D7_1115600	transcript=PF3D7_1115600.1	-0.0533416	3.65537	0.398579	0.698783	0.999115	-5.28286	PF3D7_1115600	peptidyl-prolyl cis-trans isomerase	CYP19B	No
PF3D7_1212000	transcript=PF3D7_1212000.1	0.0592687	1.94803	-0.398234	0.699029	0.999115	-5.28297	PF3D7_1212000	glutathione peroxidase-like thioredoxin peroxidase	TPx(Gl)	No
PF3D7_0731600	transcript=PF3D7_0731600.1	0.0437323	1.33994	-0.396618	0.700182	0.999115	-5.28351	PF3D7_0731600	acyl-CoA synthetase	ACS5	No
PF3D7_1405800	transcript=PF3D7_1405800.1	0.04419	1.69819	-0.396242	0.70045	0.999115	-5.28364	PF3D7_1405800	ribosome biogenesis protein BOP1, putative	BOP1	No
PF3D7_1467900	transcript=PF3D7_1467900.1	0.10809	-1.32817	-0.395834	0.700741	0.999115	-5.28377	PF3D7_1467900	rab GTPase activator, putative	N/A	No
PF3D7_1428000	transcript=PF3D7_1428000.1	0.0503739	-1.55861	-0.395618	0.700895	0.999115	-5.28385	PF3D7_1428000	conserved Plasmodium membrane protein, unknown function	N/A	No
PF3D7_1111000	transcript=PF3D7_1111000.1	0.0263113	-0.148696	-0.395314	0.701112	0.999115	-5.28395	PF3D7_1111000	RNA cytosine C(5)-methyltransferase NSUN2	NSUN2	No
PF3D7_0605900	transcript=PF3D7_0605900.1	0.0409099	1.63706	-0.395309	0.701116	0.999115	-5.28395	PF3D7_0605900	elongation of fatty acids protein, putative	N/A	No
PF3D7_1438900	transcript=PF3D7_1438900.1	0.0462115	5.01958	-0.394942	0.701378	0.999115	-5.28407	PF3D7_1438900	thioredoxin peroxidase 1	Trx-Px1	No
PF3D7_1202600	transcript=PF3D7_1202600.1	0.0317672	0.355053	-0.394923	0.701391	0.999115	-5.28408	PF3D7_1202600	nuclear export mediator factor NEMF, putative	NEMF	No
PF3D7_0323500	transcript=PF3D7_0323500.1	-0.0225467	-0.40185	0.394903	0.701406	0.999115	-5.28409	PF3D7_0323500	survival motor neuron-like protein	SMN	No
PF3D7_0214400	transcript=PF3D7_0214400.1	0.0284188	0.384714	-0.394818	0.701466	0.999115	-5.28411	PF3D7_0214400	protein LTV1, putative	N/A	No
PF3D7_1026800	transcript=PF3D7_1026800.1	0.0356045	5.19501	-0.393694	0.70227	0.999115	-5.28449	PF3D7_1026800	40S ribosomal protein S2	RPS2	No
PF3D7_0626700	transcript=PF3D7_0626700.1	0.0512657	3.52946	-0.393255	0.702583	0.999115	-5.28463	PF3D7_0626700	ATPase	N/A	No
PF3D7_0931100	transcript=PF3D7_0931100.1	0.0356459	0.68213	-0.393017	0.702753	0.999115	-5.28471	PF3D7_0931100	nucleolar protein Nop52, putative	N/A	No
PF3D7_1021900	transcript=PF3D7_1021900.1	-0.0485947	1.1257	0.392518	0.70311	0.999115	-5.28488	PF3D7_1021900	PHAX domain-containing protein, putative	N/A	No
PF3D7_1212600	transcript=PF3D7_1212600.1	0.0534246	0.044509	-0.391549	0.703803	0.999115	-5.2852	PF3D7_1212600	SND2 domain-containing protein, putative	N/A	No
PF3D7_1423700	transcript=PF3D7_1423700.1	0.0160422	1.40843	-0.391097	0.704126	0.999115	-5.28535	PF3D7_1423700	NTF2-like domain-containing protein, putative	N/A	No
PF3D7_0504600	transcript=PF3D7_0504600.1	0.0679143	-0.0666563	-0.390701	0.704409	0.999115	-5.28548	PF3D7_0504600	2-oxoisovalerate dehydrogenase subunit beta, mitochondrial, putative	BCKDHB	No
PF3D7_1420700	transcript=PF3D7_1420700.1	-0.0600198	3.82818	0.390568	0.704504	0.999115	-5.28552	PF3D7_1420700	surface protein P113	P113	No
PF3D7_0827300	transcript=PF3D7_0827300.1	0.0674965	-2.41351	-0.390511	0.704545	0.999115	-5.28554	PF3D7_0827300	conserved Plasmodium protein, unknown function	N/A	No
PF3D7_0817900	transcript=PF3D7_0817900.1	0.0503403	2.89287	-0.390414	0.704615	0.999115	-5.28557	PF3D7_0817900	high mobility group protein B2	HMGB2	No
PF3D7_0903100	transcript=PF3D7_0903100.1	0.02257	1.84566	-0.390394	0.704629	0.999115	-5.28558	PF3D7_0903100	protein RER1, putative	RER1	No
PF3D7_0211800	transcript=PF3D7_0211800.1	0.0434026	4.22189	-0.390016	0.704899	0.999115	-5.2857	PF3D7_0211800	asparagine--tRNA ligase	AsnRS	No
PF3D7_0104400	transcript=PF3D7_0104400.1	0.0289637	-0.196586	-0.389019	0.705613	0.999115	-5.28603	PF3D7_0104400	4-hydroxy-3-methylbut-2-enyl diphosphate reductase	LytB	No
PF3D7_1235500	transcript=PF3D7_1235500.1	-0.0240775	0.614445	0.388899	0.705699	0.999115	-5.28607	PF3D7_1235500	N6-adenosine-methyltransferase, putative	MT-A70.2	No
PF3D7_0723600	transcript=PF3D7_0723600.1	0.0576068	0.12445	-0.388499	0.705985	0.999115	-5.2862	PF3D7_0723600	proteasome assembly chaperone 4, putative	N/A	No
PF3D7_1013900	transcript=PF3D7_1013900.1	-0.0286225	-2.50964	0.387844	0.706455	0.999115	-5.28641	PF3D7_1013900	translation initiation factor eIF-2B subunit delta, putative	N/A	No
PF3D7_0311600	transcript=PF3D7_0311600.1	-0.0376275	0.959646	0.386285	0.707572	0.999115	-5.28692	PF3D7_0311600	dolichyl-diphosphooligosaccharide--protein glycosyltransferase subunit OST1, putative	OST1	No
PF3D7_1226900	transcript=PF3D7_1226900.1	-0.0423764	1.38853	0.386111	0.707696	0.999115	-5.28698	PF3D7_1226900	parasitophorous vacuolar protein 2	PV2	No
PF3D7_1309500	transcript=PF3D7_1309500.1	0.0240774	1.46576	-0.385445	0.708174	0.999115	-5.2872	PF3D7_1309500	H/ACA ribonucleoprotein complex subunit 1, putative	GAR1	No
PF3D7_0613700	transcript=PF3D7_0613700.1	-0.0335191	-0.193414	0.385252	0.708313	0.999115	-5.28726	PF3D7_0613700	syntaxin-binding protein, putative	N/A	No
PF3D7_1330000	transcript=PF3D7_1330000.1	0.0286384	1.33456	-0.384366	0.708947	0.999115	-5.28755	PF3D7_1330000	PITH domain-containing protein, putative	N/A	No
PF3D7_0913200	transcript=PF3D7_0913200.1	0.0305166	4.86093	-0.383871	0.709303	0.999115	-5.28771	PF3D7_0913200	elongation factor 1-beta	EF-1beta	No
PF3D7_1345700	transcript=PF3D7_1345700.1	0.0251266	2.63335	-0.383183	0.709797	0.999115	-5.28793	PF3D7_1345700	isocitrate dehydrogenase [NADP], mitochondrial	IDH	No
PF3D7_0519700	transcript=PF3D7_0519700.1	-0.0406053	2.22138	0.382788	0.71008	0.999115	-5.28806	PF3D7_0519700	FoP domain-containing protein, putative	N/A	No
PF3D7_1032500	transcript=PF3D7_1032500.1	-0.0555303	-0.495388	0.382787	0.710081	0.999115	-5.28806	PF3D7_1032500	DER1-like protein, putative	Der1-2	No
PF3D7_0705400	transcript=PF3D7_0705400.1	-0.0705369	0.533791	0.382714	0.710133	0.999115	-5.28808	PF3D7_0705400	DNA replication licensing factor MCM7	MCM7	No
PF3D7_1137300	transcript=PF3D7_1137300.1	-0.0197969	0.78565	0.382356	0.71039	0.999115	-5.2882	PF3D7_1137300	CLPTM1 domain-containing protein, putative	N/A	No
PF3D7_1110700	transcript=PF3D7_1110700.1	0.0625311	-1.08002	-0.382351	0.710394	0.999115	-5.2882	PF3D7_1110700	actin-like protein, putative	ALP1	No
PF3D7_1013600	transcript=PF3D7_1013600.1	-0.0613341	-1.01319	0.382189	0.71051	0.999115	-5.28825	PF3D7_1013600	conserved Plasmodium protein, unknown function	N/A	No
PF3D7_0629600	transcript=PF3D7_0629600.1	-0.0247774	-0.112539	0.382087	0.710583	0.999115	-5.28828	PF3D7_0629600	ribosomal RNA-processing protein 7, putative	N/A	No
PF3D7_0532300	transcript=PF3D7_0532300.1	-0.0830755	2.26302	0.381824	0.710772	0.999115	-5.28837	PF3D7_0532300	Plasmodium exported protein (PHISTb), unknown function	N/A	No
PF3D7_1205800	transcript=PF3D7_1205800.1	0.0304104	-1.55261	-0.381718	0.710849	0.999115	-5.2884	PF3D7_1205800	high mobility group protein B3, putative	HMGB3	No
PF3D7_1441100	transcript=PF3D7_1441100.1	-0.0287859	0.438141	0.381223	0.711204	0.999115	-5.28856	PF3D7_1441100	conserved Plasmodium protein, unknown function	N/A	No
PF3D7_1366300	transcript=PF3D7_1366300.1	-0.0169547	2.16029	0.380548	0.711689	0.999115	-5.28878	PF3D7_1366300	conserved Plasmodium protein, unknown function	N/A	No
PF3D7_1020900	transcript=PF3D7_1020900.1	0.0480881	3.23224	-0.379823	0.71221	0.999115	-5.28901	PF3D7_1020900	ADP-ribosylation factor 1	ARF1	No
PF3D7_0820700	transcript=PF3D7_0820700.1	0.0435116	-0.306612	-0.379792	0.712232	0.999115	-5.28902	PF3D7_0820700	2-oxoglutarate dehydrogenase E1 component	KDH	No
PF3D7_1203700	transcript=PF3D7_1203700.1	0.0381922	4.3666	-0.37944	0.712485	0.999115	-5.28913	PF3D7_1203700	nucleosome assembly protein	NAPL	No
PF3D7_0512900	transcript=PF3D7_0512900.1	0.0357261	-1.55906	-0.378599	0.71309	0.999115	-5.2894	PF3D7_0512900	AKAP-like protein	AKAL	No
PF3D7_1005600	transcript=PF3D7_1005600.1	0.0132195	-1.05976	-0.378416	0.713221	0.999115	-5.28946	PF3D7_1005600	DnaJ protein, putative	N/A	No
PF3D7_0518500	transcript=PF3D7_0518500.1	-0.0147571	0.173415	0.377701	0.713736	0.999115	-5.28969	PF3D7_0518500	ATP-dependent RNA helicase DDX23, putative	DDX23	No
PF3D7_1249100	transcript=PF3D7_1249100.1	0.031958	3.33286	-0.377474	0.713899	0.999115	-5.28976	PF3D7_1249100	THUMP domain-containing protein, putative	N/A	No
PF3D7_0818700	transcript=PF3D7_0818700.1	0.0396583	0.205552	-0.377119	0.714154	0.999115	-5.28987	PF3D7_0818700	DNA helicase, putative	N/A	No
PF3D7_0727300	transcript=PF3D7_0727300.1	-0.0346974	-1.48165	0.376908	0.714306	0.999115	-5.28994	PF3D7_0727300	DNA (cytosine-5)-methyltransferase	DNMT	No
PF3D7_1028400	transcript=PF3D7_1028400.1	0.0405623	1.40447	-0.376766	0.714408	0.999115	-5.28999	PF3D7_1028400	ribosome biogenesis protein RPF2, putative	N/A	No
PF3D7_1212100	transcript=PF3D7_1212100.1	0.0208325	0.666205	-0.376343	0.714712	0.999115	-5.29012	PF3D7_1212100	peripheral plastid protein 1, putative	PPP1	No
PF3D7_1210300	transcript=PF3D7_1210300.1	0.0526377	-0.34899	-0.375917	0.715019	0.999115	-5.29026	PF3D7_1210300	conserved Plasmodium protein, unknown function	N/A	No
PF3D7_1205500	transcript=PF3D7_1205500.1	0.0140862	0.140329	-0.375445	0.715359	0.999115	-5.29041	PF3D7_1205500	zinc finger protein, putative	N/A	No
PF3D7_0626000	transcript=PF3D7_0626000.1	-0.0340608	0.13842	0.375309	0.715457	0.999115	-5.29045	PF3D7_0626000	conserved Plasmodium protein, unknown function	N/A	No
PF3D7_0723900	transcript=PF3D7_0723900.1	0.0210607	0.652088	-0.375217	0.715523	0.999115	-5.29048	PF3D7_0723900	RNA-binding protein, putative	N/A	No
PF3D7_1038100	transcript=PF3D7_1038100.1	0.0212201	-1.25415	-0.375106	0.715603	0.999115	-5.29051	PF3D7_1038100	GDP dissociation inhibitor, putative	N/A	No
PF3D7_1312900	transcript=PF3D7_1312900.1	0.0196283	2.59209	-0.374729	0.715874	0.999115	-5.29063	PF3D7_1312900	eukaryotic translation initation factor 4 gamma	EIF4G	No
PF3D7_0906600	transcript=PF3D7_0906600.1	0.0266116	-0.197467	-0.374606	0.715963	0.999115	-5.29067	PF3D7_0906600	zinc finger protein, putative	N/A	No
PF3D7_1314700	transcript=PF3D7_1314700.1	0.0205318	-0.428487	-0.372853	0.717226	0.999115	-5.29122	PF3D7_1314700	pinin/SDK/MemA domain-containing protein, putative	N/A	No
PF3D7_0814300	transcript=PF3D7_0814300.1	-0.0475775	-1.60456	0.372271	0.717646	0.999115	-5.29141	PF3D7_0814300	AAA family ATPase, putative	N/A	No
PF3D7_1448300	transcript=PF3D7_1448300.1	-0.0222658	-1.14767	0.371465	0.718227	0.999115	-5.29166	PF3D7_1448300	conserved protein, unknown function	N/A	No
PF3D7_0702300	transcript=PF3D7_0702300.1	0.0368917	-1.91584	-0.370665	0.718804	0.999115	-5.29191	PF3D7_0702300	sporozoite threonine and asparagine-rich protein	STARP	No
PF3D7_1459700	transcript=PF3D7_1459700.1	-0.0678892	-1.29224	0.370235	0.719114	0.999115	-5.29205	PF3D7_1459700	pyridoxal 5'-phosphate synthase, putative	N/A	No
PF3D7_0922500	transcript=PF3D7_0922500.1	0.0497594	7.04508	-0.369881	0.71937	0.999115	-5.29216	PF3D7_0922500	phosphoglycerate kinase	PGK	No
PF3D7_1250600	transcript=PF3D7_1250600.1	-0.0343939	-2.06924	0.369869	0.719378	0.999115	-5.29216	PF3D7_1250600	translation initiation factor eIF-2B subunit beta, putative	N/A	No
PF3D7_1469300	transcript=PF3D7_1469300.1	0.0376007	-0.643177	-0.369315	0.719778	0.999115	-5.29233	PF3D7_1469300	pre-rRNA-processing protein PNO1, putative	PNO1	No
PF3D7_1451100	transcript=PF3D7_1451100.1	0.0410619	6.56382	-0.368811	0.720142	0.999115	-5.29249	PF3D7_1451100	elongation factor 2	eEF2	No
PF3D7_1141600	transcript=PF3D7_1141600.1	0.0441854	-1.007	-0.367996	0.72073	0.999115	-5.29274	PF3D7_1141600	dolichol-phosphate mannosyltransferase	DPM1	No
PF3D7_1001200	transcript=PF3D7_1001200.1	-0.0613902	0.438236	0.36762	0.721002	0.999115	-5.29286	PF3D7_1001200	acyl-CoA binding protein, isoform 2, ACBP2	ACBP2	No
PF3D7_1248900	transcript=PF3D7_1248900.1	-0.028258	2.70262	0.367298	0.721234	0.999115	-5.29296	PF3D7_1248900	26S protease regulatory subunit 8, putative	RPT6	No
PF3D7_1309300	transcript=PF3D7_1309300.1	0.0222996	-0.728833	-0.366867	0.721546	0.999115	-5.29309	PF3D7_1309300	U4/U6 small nuclear ribonucleoprotein PRP3, putative	PRPF3	No
PF3D7_0422500	transcript=PF3D7_0422500.1	-0.0130419	1.41804	0.366368	0.721906	0.999115	-5.29325	PF3D7_0422500	pre-mRNA-splicing helicase BRR2, putative	BRR2	No
PF3D7_1211700	transcript=PF3D7_1211700.1	0.0721911	1.07551	-0.36631	0.721948	0.999115	-5.29327	PF3D7_1211700	DNA replication licensing factor MCM5, putative	MCM5	No
PF3D7_1455400	transcript=PF3D7_1455400.1	0.044022	0.586221	-0.366004	0.72217	0.999115	-5.29336	PF3D7_1455400	hemolysin III	HlyIII	No
PF3D7_1031700	transcript=PF3D7_1031700.1	0.123478	-3.90722	-0.365959	0.722202	0.999115	-5.29338	PF3D7_1031700	protein phosphatase inhibitor 3	I3	No
PF3D7_0319700	transcript=PF3D7_0319700.1	0.015069	1.71865	-0.365396	0.722609	0.999115	-5.29355	PF3D7_0319700	ABC transporter I family member 1, putative	ABCI3	No
PF3D7_0405400	transcript=PF3D7_0405400.1	-0.0120446	1.34171	0.364302	0.7234	0.999115	-5.29389	PF3D7_0405400	pre-mRNA-processing-splicing factor 8, putative	PRPF8	No
PF3D7_0305600	transcript=PF3D7_0305600.1	-0.0332522	0.174796	0.364228	0.723453	0.999115	-5.29391	PF3D7_0305600	DNA-(apurinic or apyrimidinic site) endonuclease	APE1	No
PF3D7_0306700	transcript=PF3D7_0306700.1	0.0161127	-0.842518	-0.364175	0.723492	0.999115	-5.29393	PF3D7_0306700	ER membrane protein complex subunit 5, putative	EMC5	No
PF3D7_0707200	transcript=PF3D7_0707200.1	-0.0417679	-1.62371	0.364073	0.723566	0.999115	-5.29396	PF3D7_0707200	conserved Plasmodium protein, unknown function	N/A	No
PF3D7_1312600	transcript=PF3D7_1312600.1	0.0490546	1.33718	-0.363047	0.724308	0.999115	-5.29427	PF3D7_1312600	2-oxoisovalerate dehydrogenase subunit alpha, mitochondrial, putative	BCKDHA	No
PF3D7_1237500	transcript=PF3D7_1237500.1	-0.03957	-2.89455	0.362841	0.724457	0.999115	-5.29434	PF3D7_1237500	conserved Plasmodium protein, unknown function	N/A	No
PF3D7_1361800	transcript=PF3D7_1361800.1	0.119499	1.45073	-0.361898	0.725139	0.999115	-5.29462	PF3D7_1361800	glideosome-associated connector	GAC	No
PF3D7_0707900	transcript=PF3D7_0707900.1	0.0399166	1.2877	-0.361863	0.725165	0.999115	-5.29464	PF3D7_0707900	ribosomal protein S8e, putative	N/A	No
PF3D7_0930600	transcript=PF3D7_0930600.1	-0.0216123	-1.38308	0.361719	0.725269	0.999115	-5.29468	PF3D7_0930600	peptidyl-prolyl cis-trans isomerase	CYP72	No
PF3D7_0208800	transcript=PF3D7_0208800.1	-0.0208674	1.28459	0.361469	0.72545	0.999115	-5.29476	PF3D7_0208800	protein P22, putative	N/A	No
PF3D7_0518000	transcript=PF3D7_0518000.1	-0.0215992	-2.14786	0.361405	0.725497	0.999115	-5.29478	PF3D7_0518000	NOSIP domain-containing protein, putative	N/A	No
PF3D7_1437800	transcript=PF3D7_1437800.1	0.0275691	-0.844465	-0.361033	0.725766	0.999115	-5.29489	PF3D7_1437800	trafficking protein particle complex subunit 5, putative	TRAPPC5	No
PF3D7_0217100	transcript=PF3D7_0217100.1	0.0292458	1.00207	-0.360679	0.726022	0.999115	-5.295	PF3D7_0217100	ATP synthase subunit alpha, mitochondrial	N/A	No
PF3D7_1119400	transcript=PF3D7_1119400.1	0.0312305	-2.2669	-0.360359	0.726254	0.999115	-5.29509	PF3D7_1119400	ubiquitin-protein ligase, putative	N/A	No
PF3D7_0516400	transcript=PF3D7_0516400.1	-0.0277212	-0.838168	0.3602	0.726369	0.999115	-5.29514	PF3D7_0516400	phosducin-like protein 1, putative	PhLP1	No
PF3D7_0919800	transcript=PF3D7_0919800.1	0.047883	-0.894653	-0.359886	0.726597	0.999115	-5.29524	PF3D7_0919800	TLD domain-containing protein	N/A	No
PF3D7_0820900	transcript=PF3D7_0820900.1	0.0471189	-1.96433	-0.359725	0.726713	0.999115	-5.29529	PF3D7_0820900	conserved Plasmodium protein, unknown function	N/A	No
PF3D7_1320900	transcript=PF3D7_1320900.1	0.0329719	-0.547237	-0.359696	0.726734	0.999115	-5.2953	PF3D7_1320900	RNA-binding protein, putative	N/A	No
PF3D7_1323500	transcript=PF3D7_1323500.1	0.0265952	0.985047	-0.359474	0.726895	0.999115	-5.29536	PF3D7_1323500	plasmepsin V	PMV	No
PF3D7_0802200	transcript=PF3D7_0802200.1	0.0740586	3.07239	-0.358049	0.727928	0.999115	-5.2958	PF3D7_0802200	1-cys peroxiredoxin	1-CysPxn	No
PF3D7_1367400	transcript=PF3D7_1367400.1	0.0330224	0.777475	-0.357129	0.728595	0.999115	-5.29607	PF3D7_1367400	conserved Plasmodium protein, unknown function	N/A	No
PF3D7_1223100	transcript=PF3D7_1223100.1	0.0565342	2.4527	-0.357071	0.728637	0.999115	-5.29609	PF3D7_1223100	cAMP-dependent protein kinase regulatory subunit	PKAr	No
PF3D7_0529500	transcript=PF3D7_0529500.1	-0.0227157	1.55872	0.356625	0.728961	0.999115	-5.29623	PF3D7_0529500	cell cycle regulator protein, putative	N/A	No
PF3D7_1118400	transcript=PF3D7_1118400.1	0.0316758	-0.213235	-0.356181	0.729283	0.999115	-5.29636	PF3D7_1118400	haloacid dehalogenase-like hydrolase, putative	HAD4	No
PF3D7_0914300	transcript=PF3D7_0914300.1	0.0167804	-0.216996	-0.355753	0.729594	0.999115	-5.29649	PF3D7_0914300	met-10+ like protein, putative	N/A	No
PF3D7_1337000	transcript=PF3D7_1337000.1	0.0199887	-2.18683	-0.355241	0.729965	0.999115	-5.29664	PF3D7_1337000	mitochondrial intermediate peptidase, putative	2024-10-01	No
PF3D7_1367500	transcript=PF3D7_1367500.1	0.0448158	-0.496499	-0.355063	0.730094	0.999115	-5.2967	PF3D7_1367500	NADH-cytochrome b5 reductase, putative	N/A	No
PF3D7_1420200	transcript=PF3D7_1420200.1	0.0513481	-0.170625	-0.354895	0.730216	0.999115	-5.29675	PF3D7_1420200	myosin-specific chaperone UNC, putative	UNC	No
PF3D7_1136900	transcript=PF3D7_1136900.1	0.183989	-2.63777	-0.35486	0.730242	0.999115	-5.29676	PF3D7_1136900	subtilisin-like protease 2	SUB2	No
PF3D7_1337300	transcript=PF3D7_1337300.1	0.0162805	0.207128	-0.35481	0.730278	0.999115	-5.29677	PF3D7_1337300	exoribonuclease, putative	N/A	No
PF3D7_1001700	transcript=PF3D7_1001700.1	-0.0539593	-0.445726	0.354459	0.730533	0.999115	-5.29688	PF3D7_1001700	Plasmodium exported protein (PHISTc), unknown function	N/A	No
PF3D7_1412300	transcript=PF3D7_1412300.1	0.0438926	4.50265	-0.35404	0.730837	0.999115	-5.297	PF3D7_1412300	nuclear transport factor 2, putative	NTF2	No
PF3D7_1108400	transcript=PF3D7_1108400.1	-0.0165882	2.91863	0.353508	0.731223	0.999115	-5.29716	PF3D7_1108400	casein kinase 2, alpha subunit	CK2alpha	No
PF3D7_0705300	transcript=PF3D7_0705300.1	0.0446457	-1.27679	-0.353073	0.731539	0.999115	-5.29729	PF3D7_0705300	origin recognition complex subunit 2	ORC2	No
PF3D7_0723000	transcript=PF3D7_0723000.1	0.0274417	0.94259	-0.352966	0.731617	0.999115	-5.29732	PF3D7_0723000	tRNAHis guanylyltransferase, putative	N/A	No
PF3D7_1126500	transcript=PF3D7_1126500.1	-0.0262545	0.855838	0.351887	0.732401	0.999115	-5.29765	PF3D7_1126500	WD repeat-containing protein, putative	N/A	No
PF3D7_1442500	transcript=PF3D7_1442500.1	-0.0306527	-0.819511	0.351199	0.732901	0.999115	-5.29785	PF3D7_1442500	geranylgeranyl transferase type-2 subunit alpha, putative	N/A	No
PF3D7_1323600	transcript=PF3D7_1323600.1	-0.0677488	1.73889	0.351149	0.732937	0.999115	-5.29786	PF3D7_1323600	conserved protein, unknown function	N/A	No
PF3D7_0932300	transcript=PF3D7_0932300.1	-0.0485659	2.18658	0.351133	0.732949	0.999115	-5.29787	PF3D7_0932300	M18 aspartyl aminopeptidase	M18AAP	No
PF3D7_1468900	transcript=PF3D7_1468900.1	-0.0321729	1.60225	0.350513	0.7334	0.999115	-5.29805	PF3D7_1468900	zinc finger protein, putative	N/A	No
PF3D7_0501300	transcript=PF3D7_0501300.1	-0.0228889	4.08383	0.350299	0.733555	0.999115	-5.29812	PF3D7_0501300	skeleton-binding protein 1	SBP1	No
PF3D7_0210700	transcript=PF3D7_0210700.1	0.0804493	-1.31508	-0.350045	0.73374	0.999115	-5.29819	PF3D7_0210700	syntaxin, Qa-SNARE family	SYN17	No
PF3D7_0704200	transcript=PF3D7_0704200.1	-0.0253681	-0.0501259	0.349678	0.734007	0.999115	-5.2983	PF3D7_0704200	RNA cytosine C(5)-methyltransferase, putative	NSUN1	No
PF3D7_0216200	transcript=PF3D7_0216200.1	-0.0209031	-1.79785	0.34954	0.734107	0.999115	-5.29834	PF3D7_0216200	Alba domain-containing protein, putative	N/A	No
PF3D7_1201000	transcript=PF3D7_1201000.1	0.0453596	2.92253	-0.349305	0.734279	0.999115	-5.29841	PF3D7_1201000	Plasmodium exported protein (PHISTb), unknown function	N/A	No
PF3D7_1215900	transcript=PF3D7_1215900.1	-0.0242863	1.39256	0.349091	0.734434	0.999115	-5.29847	PF3D7_1215900	serpentine receptor 10	SR10	No
PF3D7_0203700	transcript=PF3D7_0203700.1	-0.040808	0.437472	0.348817	0.734634	0.999115	-5.29856	PF3D7_0203700	protein MAK16, putative	MAK16	No
PF3D7_0924700	transcript=PF3D7_0924700.1	-0.0145892	0.446618	0.348145	0.735123	0.999115	-5.29875	PF3D7_0924700	splicing factor 3A subunit 3, putative	SF3A3	No
PF3D7_0803500	transcript=PF3D7_0803500.1	0.0161423	-1.31174	-0.347673	0.735466	0.999115	-5.29889	PF3D7_0803500	AAA family ATPase, putative	N/A	No
PF3D7_0609700	transcript=PF3D7_0609700.1	0.041745	-0.490401	-0.347528	0.735571	0.999115	-5.29893	PF3D7_0609700	protein KIC6	KIC6	No
PF3D7_0709700	transcript=PF3D7_0709700.1	0.0400522	2.20289	-0.347137	0.735856	0.999115	-5.29905	PF3D7_0709700	prodrug activation and resistance esterase	PARE	No
PF3D7_0620500	transcript=PF3D7_0620500.1	-0.0197664	-0.40695	0.346948	0.735993	0.999115	-5.29911	PF3D7_0620500	cleavage stimulation factor subunit 1, putative	N/A	No
PF3D7_0110700	transcript=PF3D7_0110700.1	-0.0519361	1.08361	0.346405	0.736389	0.999115	-5.29926	PF3D7_0110700	chromatin assembly factor 1 subunit C, putative	CAF1C	No
PF3D7_0501800	transcript=PF3D7_0501800.1	-0.043026	3.00822	0.345742	0.736872	0.999115	-5.29946	PF3D7_0501800	chromatin assembly factor 1 subunit A	CAF1A	No
PF3D7_0924000	transcript=PF3D7_0924000.1	0.123112	-1.27207	-0.345706	0.736898	0.999115	-5.29947	PF3D7_0924000	patatin-like phospholipase 3	PNPLA3	No
PF3D7_1410200	transcript=PF3D7_1410200.1	-0.0426195	1.06945	0.345351	0.737157	0.999115	-5.29957	PF3D7_1410200	CTP synthase	CTPS	No
PF3D7_1235600	transcript=PF3D7_1235600.1	0.0403481	3.32584	-0.345342	0.737164	0.999115	-5.29958	PF3D7_1235600	serine hydroxymethyltransferase	SHMT	No
PF3D7_1455300	transcript=PF3D7_1455300.1	0.188606	-0.374417	-0.345308	0.737188	0.999115	-5.29959	PF3D7_1455300	conserved protein, unknown function	N/A	No
PF3D7_1359300	transcript=PF3D7_1359300.1	-0.0186183	-1.11061	0.345098	0.737341	0.999115	-5.29965	PF3D7_1359300	exosome complex exonuclease RRP44	DIS3	No
PF3D7_1125500	transcript=PF3D7_1125500.1	0.0272176	1.55062	-0.344581	0.737718	0.999115	-5.2998	PF3D7_1125500	small nuclear ribonucleoprotein Sm D1, putative	SNRPD1	No
PF3D7_0516200	transcript=PF3D7_0516200.1	0.0267973	6.41697	-0.344478	0.737793	0.999115	-5.29983	PF3D7_0516200	40S ribosomal protein S11	RPS11	No
PF3D7_0920100	transcript=PF3D7_0920100.1	-0.0197756	-1.15499	0.343834	0.738262	0.999115	-5.30002	PF3D7_0920100	chaperone, putative	N/A	No
PF3D7_0409200	transcript=PF3D7_0409200.1	-0.0298907	0.588593	0.343543	0.738475	0.999115	-5.3001	PF3D7_0409200	protein SOF1, putative	SOF1	No
PF3D7_0807000	transcript=PF3D7_0807000.1	-0.0213172	-1.93802	0.343488	0.738514	0.999115	-5.30012	PF3D7_0807000	YEATS domain-containing protein, putative	N/A	No
PF3D7_1130500	transcript=PF3D7_1130500.1	-0.032363	-1.56647	0.343349	0.738616	0.999115	-5.30016	PF3D7_1130500	conserved oligomeric Golgi complex subunit 2, putative	COG2	No
PF3D7_1461300	transcript=PF3D7_1461300.1	0.0441416	5.66743	-0.34267	0.739111	0.999115	-5.30035	PF3D7_1461300	40S ribosomal protein S28e, putative	N/A	No
PF3D7_0513600	transcript=PF3D7_0513600.1	-0.0393184	1.68598	0.342322	0.739365	0.999115	-5.30046	PF3D7_0513600	deoxyribodipyrimidine photo-lyase, putative	N/A	No
PF3D7_1139700	transcript=PF3D7_1139700.1	-0.0564334	-0.978319	0.342249	0.739418	0.999115	-5.30048	PF3D7_1139700	adrenodoxin reductase, putative	N/A	No
PF3D7_0711300	transcript=PF3D7_0711300.1	-0.0347518	-0.325908	0.342172	0.739474	0.999115	-5.3005	PF3D7_0711300	conserved Plasmodium protein, unknown function	N/A	No
PF3D7_0410900	transcript=PF3D7_0410900.1	-0.0167524	0.26386	0.341783	0.739758	0.999115	-5.30061	PF3D7_0410900	apicomplexan kinetochore protein 7, putative	AKIT7	No
PF3D7_1317100	transcript=PF3D7_1317100.1	-0.0617384	1.9595	0.341565	0.739917	0.999115	-5.30067	PF3D7_1317100	DNA replication licensing factor MCM4	MCM4	No
PF3D7_1423300	transcript=PF3D7_1423300.1	0.093426	1.47509	-0.341409	0.740031	0.999115	-5.30072	PF3D7_1423300	serine/threonine protein phosphatase 7	PP7	No
PF3D7_1332600	transcript=PF3D7_1332600.1	0.0356417	-0.519764	-0.341368	0.740061	0.999115	-5.30073	PF3D7_1332600	DNA-(apurinic or apyrimidinic site) lyase 1	APN1	No
PF3D7_0821300	transcript=PF3D7_0821300.1	0.0165089	0.248732	-0.341001	0.740328	0.999115	-5.30084	PF3D7_0821300	ATP-dependent RNA helicase DHX36, putative	DHX36	No
PF3D7_1014100	transcript=PF3D7_1014100.1	0.178091	-2.16722	-0.340947	0.740368	0.999115	-5.30085	PF3D7_1014100	merozoite surface protein MSA180	MSA180	No
PF3D7_1149400	transcript=PF3D7_1149400.1	-0.0230094	2.12986	0.340814	0.740465	0.999115	-5.30089	PF3D7_1149400	Plasmodium exported protein, unknown function	N/A	No
PF3D7_0207100	transcript=PF3D7_0207100.1	-0.0595094	-2.71956	0.339886	0.741143	0.999115	-5.30116	PF3D7_0207100	conserved Plasmodium protein, unknown function	N/A	No
PF3D7_0907300	transcript=PF3D7_0907300.1	-0.0293223	-0.0868331	0.339655	0.741311	0.999115	-5.30123	PF3D7_0907300	prefoldin-like protein, putative	N/A	No
PF3D7_0806800	transcript=PF3D7_0806800.1	0.0301001	1.74358	-0.339628	0.741331	0.999115	-5.30123	PF3D7_0806800	V-type proton ATPase subunit a, putative	N/A	No
PF3D7_0616000	transcript=PF3D7_0616000.1	0.0480386	-0.045144	-0.339111	0.741708	0.999115	-5.30138	PF3D7_0616000	pyridoxal kinase	PDXK	No
PF3D7_1426200	transcript=PF3D7_1426200.1	-0.0311503	2.44156	0.338986	0.741799	0.999115	-5.30142	PF3D7_1426200	protein arginine N-methyltransferase 1	PRMT1	No
PF3D7_0527500	transcript=PF3D7_0527500.1	0.0508066	4.30636	-0.33886	0.741892	0.999115	-5.30145	PF3D7_0527500	Hsc70-interacting protein	HIP	No
PF3D7_1246800	transcript=PF3D7_1246800.1	0.0259388	1.49787	-0.33883	0.741914	0.999115	-5.30146	PF3D7_1246800	signal recognition particle receptor subunit beta, putative	SRPRB	No
PF3D7_1459800	transcript=PF3D7_1459800.1	-0.0548996	-1.55283	0.338661	0.742037	0.999115	-5.30151	PF3D7_1459800	bax inhibitor 1, putative	N/A	No
PF3D7_1443800	transcript=PF3D7_1443800.1	0.170993	-1.89989	-0.338518	0.742142	0.999115	-5.30155	PF3D7_1443800	pre-mRNA-splicing factor CWC24, putative	CWC24	No
PF3D7_0213700	transcript=PF3D7_0213700.1	-0.0398385	0.07988	0.338235	0.742348	0.999115	-5.30163	PF3D7_0213700	conserved protein, unknown function	N/A	No
PF3D7_1128000	transcript=PF3D7_1128000.1	-0.0136227	1.74204	0.337708	0.742733	0.999115	-5.30178	PF3D7_1128000	conserved Plasmodium protein, unknown function	N/A	No
PF3D7_0819600	transcript=PF3D7_0819600.1	-0.033785	2.42996	0.337416	0.742946	0.999115	-5.30187	PF3D7_0819600	ubiquitin-like protein, putative	N/A	No
PF3D7_1021500	transcript=PF3D7_1021500.1	-0.0266461	0.372289	0.33731	0.743024	0.999115	-5.3019	PF3D7_1021500	ATP-dependent RNA helicase ROK1, putative	ROK1	No
PF3D7_1426700	transcript=PF3D7_1426700.1	0.0246936	1.38389	-0.33665	0.743506	0.999115	-5.30209	PF3D7_1426700	phosphoenolpyruvate carboxylase	PEPC	No
PF3D7_1333000	transcript=PF3D7_1333000.1	-0.0414863	1.54042	0.336572	0.743563	0.999115	-5.30211	PF3D7_1333000	20 kDa chaperonin	CPN20	No
PF3D7_1357700	transcript=PF3D7_1357700.1	-0.0304301	0.158156	0.33629	0.74377	0.999115	-5.30219	PF3D7_1357700	U3 small nucleolar RNA-associated protein 21, putative	UTP21	No
PF3D7_0906100	transcript=PF3D7_0906100.1	-0.0198267	0.791091	0.336278	0.743778	0.999115	-5.30219	PF3D7_0906100	vacuolar protein sorting-associated protein 46, putative	VPS46	No
PF3D7_0409500	transcript=PF3D7_0409500.1	-0.0838717	-1.14277	0.335676	0.744218	0.999115	-5.30236	PF3D7_0409500	3-ketodihydrosphingosine reductase, putative	N/A	No
PF3D7_1314100	transcript=PF3D7_1314100.1	-0.0240828	1.68607	0.33553	0.744325	0.999115	-5.3024	PF3D7_1314100	conserved Plasmodium protein, unknown function	N/A	No
PF3D7_0610400	transcript=PF3D7_0610400.1	0.0982305	7.26586	-0.335184	0.744578	0.999115	-5.3025	PF3D7_0610400	histone H3	H3	No
PF3D7_1354200	transcript=PF3D7_1354200.1	-0.0323968	0.936575	0.334153	0.745332	0.999115	-5.3028	PF3D7_1354200	phosphoinositide phosphatase SAC1	SAC1	No
PF3D7_1240100	transcript=PF3D7_1240100.1	0.0953529	0.978833	-0.334038	0.745416	0.999115	-5.30283	PF3D7_1240100	early transcribed membrane protein 12	ETRAMP12	No
PF3D7_0416800	transcript=PF3D7_0416800.1	0.022677	3.68749	-0.333018	0.746162	0.999115	-5.30312	PF3D7_0416800	small GTP-binding protein sar1	SAR1	No
PF3D7_0217600	transcript=PF3D7_0217600.1	-0.0343106	-3.15546	0.332935	0.746224	0.999115	-5.30314	PF3D7_0217600	conserved Plasmodium protein, unknown function	N/A	No
PF3D7_1466900	transcript=PF3D7_1466900.1	-0.0182481	0.253861	0.33266	0.746425	0.999115	-5.30322	PF3D7_1466900	conserved Plasmodium protein, unknown function	N/A	No
PF3D7_0109200	transcript=PF3D7_0109200.1	0.0188095	-0.340125	-0.332082	0.746848	0.999115	-5.30338	PF3D7_0109200	cleavage and polyadenylation specificity factor subunit 5, putative	CFIM25	No
PF3D7_1349200	transcript=PF3D7_1349200.1	0.0167622	3.78204	-0.332024	0.74689	0.999115	-5.3034	PF3D7_1349200	glutamate--tRNA ligase	GluRS	No
PF3D7_0617800	transcript=PF3D7_0617800.1	0.100185	2.31772	-0.331649	0.747165	0.999115	-5.3035	PF3D7_0617800	histone H2A	H2A	No
PF3D7_0810200	transcript=PF3D7_0810200.1	-0.035343	-0.797482	0.33142	0.747333	0.999115	-5.30357	PF3D7_0810200	ABC1 family, putative	ABCK1	No
PF3D7_1457000	transcript=PF3D7_1457000.1	0.0433889	3.15966	-0.331333	0.747396	0.999115	-5.30359	PF3D7_1457000	signal peptide peptidase	SPP	No
PF3D7_1010700	transcript=PF3D7_1010700.1	0.0156313	1.8585	-0.33104	0.747611	0.999115	-5.30367	PF3D7_1010700	dolichyl-phosphate-mannose--protein mannosyltransferase, putative	N/A	No
PF3D7_1219000	transcript=PF3D7_1219000.1	0.0189638	-0.84239	-0.330765	0.747812	0.999115	-5.30375	PF3D7_1219000	formin 2	FRM2	No
PF3D7_0907600	transcript=PF3D7_0907600.1	0.0181422	1.53316	-0.330738	0.747832	0.999115	-5.30376	PF3D7_0907600	translation initiation factor SUI1, putative	N/A	No
PF3D7_0719700	transcript=PF3D7_0719700.1	0.0389165	4.42177	-0.330495	0.74801	0.999115	-5.30383	PF3D7_0719700	40S ribosomal protein S10, putative	RPS10	No
PF3D7_0408100	transcript=PF3D7_0408100.1	-0.0238963	-2.68508	0.330389	0.748088	0.999115	-5.30385	PF3D7_0408100	conserved Plasmodium protein, unknown function	N/A	No
PF3D7_0617900	transcript=PF3D7_0617900.1	0.0816464	8.72505	-0.329738	0.748564	0.999115	-5.30404	PF3D7_0617900	histone H3 variant	H3.3	No
PF3D7_1241900	transcript=PF3D7_1241900.1	0.0243649	0.65318	-0.329058	0.749063	0.999115	-5.30423	PF3D7_1241900	tetratricopeptide repeat protein, putative	N/A	No
PF3D7_1123500	transcript=PF3D7_1123500.1	0.0131946	1.77705	-0.329038	0.749078	0.999115	-5.30423	PF3D7_1123500	golgi protein 2	GP2	No
PF3D7_0716000	transcript=PF3D7_0716000.1	0.0148785	-0.559287	-0.328892	0.749185	0.999115	-5.30427	PF3D7_0716000	RNA-binding protein, putative	N/A	No
PF3D7_0909900	transcript=PF3D7_0909900.1	0.0121399	-0.379966	-0.328731	0.749303	0.999115	-5.30432	PF3D7_0909900	helicase SKI2W, putative	N/A	No
PF3D7_1206000	transcript=PF3D7_1206000.1	-0.111528	-2.97526	0.327811	0.749977	0.999115	-5.30457	PF3D7_1206000	shewanella-like protein phosphatase 2	SHLP2	No
PF3D7_1206600	transcript=PF3D7_1206600.1	0.0187688	-0.538686	-0.326645	0.750833	0.999115	-5.3049	PF3D7_1206600	DNA-directed RNA polymerase III subunit RPC2, putative	RPC2	No
PF3D7_1465000	transcript=PF3D7_1465000.1	0.0884125	-1.73724	-0.326518	0.750925	0.999115	-5.30493	PF3D7_1465000	cytochrome c oxidase subunit 6A, putative	COX6A	No
PF3D7_1324700	transcript=PF3D7_1324700.1	-0.0152904	0.632574	0.3264	0.751012	0.999115	-5.30497	PF3D7_1324700	SNARE protein, putative	YKT6.2	No
PF3D7_0424700	transcript=PF3D7_0424700.1	-0.0845927	-2.82164	0.326218	0.751145	0.999115	-5.30502	PF3D7_0424700	serine/threonine protein kinase, FIKK family	FIKK4.2	No
PF3D7_1359400	transcript=PF3D7_1359400.1	0.0211144	2.18172	-0.325225	0.751874	0.999115	-5.30529	PF3D7_1359400	CUGBP Elav-like family member 1	CELF1	No
PF3D7_0813300	transcript=PF3D7_0813300.1	0.0404546	5.42189	-0.325208	0.751886	0.999115	-5.30529	PF3D7_0813300	NPL domain-containing protein, putative	N/A	No
PF3D7_0922400	transcript=PF3D7_0922400.1	-0.0560439	-2.34514	0.32514	0.751937	0.999115	-5.30531	PF3D7_0922400	para-aminobenzoic acid synthetase	pBAS	No
PF3D7_1439500	transcript=PF3D7_1439500.1	0.0962212	-2.83082	-0.325016	0.752027	0.999115	-5.30535	PF3D7_1439500	oocyst rupture protein 2, putative	ORP2	No
PF3D7_1344200	transcript=PF3D7_1344200.1	-0.0153709	2.79594	0.324807	0.752181	0.999115	-5.3054	PF3D7_1344200	endoplasmic reticulum chaperone GRP170	GRP170	No
PF3D7_1009200	transcript=PF3D7_1009200.1	-0.0187609	-1.38097	0.32449	0.752414	0.999115	-5.30549	PF3D7_1009200	ribonuclease, putative	N/A	No
PF3D7_0608700	transcript=PF3D7_0608700.1	-0.0285376	3.5259	0.32393	0.752825	0.999115	-5.30565	PF3D7_0608700	T-complex protein 1 subunit zeta	CCT6	No
PF3D7_1242700	transcript=PF3D7_1242700.1	0.025704	5.45416	-0.32319	0.753368	0.999115	-5.30585	PF3D7_1242700	40S ribosomal protein S17, putative	N/A	No
PF3D7_0318300	transcript=PF3D7_0318300.1	-0.0256291	-0.641189	0.322876	0.753599	0.999115	-5.30593	PF3D7_0318300	conserved Plasmodium protein, unknown function	N/A	No
PF3D7_1368900	transcript=PF3D7_1368900.1	0.0401388	-1.25644	-0.322516	0.753864	0.999115	-5.30603	PF3D7_1368900	conserved protein, unknown function	N/A	No
PF3D7_0526900	transcript=PF3D7_0526900.1	0.0244336	0.421829	-0.321079	0.754919	0.999115	-5.30643	PF3D7_0526900	transmembrane emp24 domain-containing protein, putative	N/A	No
PF3D7_1218300	transcript=PF3D7_1218300.1	-0.0166675	0.65595	0.320453	0.75538	0.999115	-5.3066	PF3D7_1218300	AP-2 complex subunit mu	AP2-MU	No
PF3D7_0407800	transcript=PF3D7_0407800.1	0.178723	0.551386	-0.319234	0.756276	0.999115	-5.30693	PF3D7_0407800	protein CINCH	CINCH	No
PF3D7_1117300	transcript=PF3D7_1117300.1	0.050275	3.65353	-0.319164	0.756327	0.999115	-5.30695	PF3D7_1117300	conserved protein, unknown function	N/A	No
PF3D7_1307700	transcript=PF3D7_1307700.1	0.0437147	-2.17178	-0.318678	0.756685	0.999115	-5.30708	PF3D7_1307700	TOM1-like protein, putative	N/A	No
PF3D7_0722600	transcript=PF3D7_0722600.1	-0.0437366	-0.733041	0.31803	0.757161	0.999115	-5.30725	PF3D7_0722600	U3 small nucleolar RNA-associated protein 7, putative	UTP7	No
PF3D7_0927600	transcript=PF3D7_0927600.1	-0.0639666	-3.91388	0.317751	0.757367	0.999115	-5.30733	PF3D7_0927600	RNA-binding protein, putative	N/A	No
PF3D7_0606500	transcript=PF3D7_0606500.1	-0.0224105	0.126227	0.317583	0.757491	0.999115	-5.30737	PF3D7_0606500	polypyrimidine tract-binding protein, putative	PTB	No
PF3D7_1427300	transcript=PF3D7_1427300.1	-0.0340813	-0.045272	0.317546	0.757518	0.999115	-5.30738	PF3D7_1427300	conserved Plasmodium protein, unknown function	N/A	No
PF3D7_1425400	transcript=PF3D7_1425400.1	0.047313	-2.5362	-0.317096	0.757849	0.999115	-5.3075	PF3D7_1425400	DEAD/DEAH box helicase, putative	N/A	No
PF3D7_1239200	transcript=PF3D7_1239200.1	-0.0465723	-2.02916	0.316392	0.758367	0.999115	-5.30769	PF3D7_1239200	AP2 domain transcription factor, putative	ApiAP2	No
PF3D7_1239700	transcript=PF3D7_1239700.1	-0.0517516	1.49866	0.315981	0.75867	0.999115	-5.3078	PF3D7_1239700	ATP-dependent zinc metalloprotease FTSH 1	FTSH1	No
PF3D7_1436600	transcript=PF3D7_1436600.1	0.0575863	0.452724	-0.315231	0.759222	0.999115	-5.308	PF3D7_1436600	cGMP-dependent protein kinase	PKG	No
PF3D7_0220600	transcript=PF3D7_0220600.1	-0.0347088	-0.115585	0.315093	0.759324	0.999115	-5.30804	PF3D7_0220600	Plasmodium exported protein (hyp9), unknown function	N/A	No
PF3D7_1022500	transcript=PF3D7_1022500.1	0.054603	0.655642	-0.314516	0.759749	0.999115	-5.3082	PF3D7_1022500	citrate synthase, mitochondrial, putative	CS	No
PF3D7_1332200	transcript=PF3D7_1332200.1	0.13523	-1.06032	-0.31392	0.760187	0.999115	-5.30835	PF3D7_1332200	conserved protein, unknown function	N/A	No
PF3D7_1408000	transcript=PF3D7_1408000.1	-0.0388955	4.36544	0.313689	0.760358	0.999115	-5.30842	PF3D7_1408000	plasmepsin II	PMII	No
PF3D7_0215700	transcript=PF3D7_0215700.1	-0.0261881	2.07204	0.313527	0.760477	0.999115	-5.30846	PF3D7_0215700	DNA-directed RNA polymerase II subunit RPB2, putative	RPB2	No
PF3D7_1406200	transcript=PF3D7_1406200.1	-0.0131649	0.0429735	0.312878	0.760955	0.999115	-5.30863	PF3D7_1406200	transcription elongation factor SPT6, putative	SPT6	No
PF3D7_1368100	transcript=PF3D7_1368100.1	0.0282348	2.28955	-0.312036	0.761576	0.999115	-5.30885	PF3D7_1368100	26S proteasome regulatory subunit RPN11, putative	RPN11	No
PF3D7_1201500	transcript=PF3D7_1201500.1	-0.0205608	0.608115	0.311673	0.761844	0.999115	-5.30895	PF3D7_1201500	GPN-loop GTPase, putative	N/A	No
PF3D7_0306100	transcript=PF3D7_0306100.1	0.0182976	-0.959099	-0.311259	0.762149	0.999115	-5.30906	PF3D7_0306100	conserved Plasmodium protein, unknown function	N/A	No
PF3D7_1473700	transcript=PF3D7_1473700.1	0.0246044	-0.902557	-0.31109	0.762274	0.999115	-5.3091	PF3D7_1473700	nucleoporin NUP116/NSP116, putative	NUP116	No
PF3D7_1353600	transcript=PF3D7_1353600.1	0.0490128	1.87398	-0.3106	0.762635	0.999115	-5.30923	PF3D7_1353600	ER lumen protein retaining receptor	ERD2	No
PF3D7_1007000	transcript=PF3D7_1007000.1	0.0220658	-1.72257	-0.310346	0.762823	0.999115	-5.3093	PF3D7_1007000	transmembrane protein 147, putative	TMEM147	No
PF3D7_1445100	transcript=PF3D7_1445100.1	0.0188239	2.64911	-0.31031	0.76285	0.999115	-5.30931	PF3D7_1445100	histidine--tRNA ligase, putative	N/A	No
PF3D7_1020000	transcript=PF3D7_1020000.1	0.0295312	0.72962	-0.310134	0.762979	0.999115	-5.30936	PF3D7_1020000	RNA-binding protein 34, putative	RBM34	No
PF3D7_0717500	transcript=PF3D7_0717500.1	0.0869462	1.20329	-0.310009	0.763071	0.999115	-5.30939	PF3D7_0717500	calcium-dependent protein kinase 4	CDPK4	No
PF3D7_0622500	transcript=PF3D7_0622500.1	0.0175407	-1.40501	-0.309927	0.763132	0.999115	-5.30941	PF3D7_0622500	RNA methyltransferase, putative	N/A	No
PF3D7_1225500	transcript=PF3D7_1225500.1	-0.038142	0.0421291	0.309872	0.763173	0.999115	-5.30943	PF3D7_1225500	small subunit rRNA processing factor, putative	N/A	No
PF3D7_0625600	transcript=PF3D7_0625600.1	-0.021706	1.28966	0.309422	0.763504	0.999115	-5.30954	PF3D7_0625600	poly(A) polymerase PAP, putative	PAP	No
PF3D7_1454200	transcript=PF3D7_1454200.1	-0.0276	0.322127	0.308563	0.764138	0.999115	-5.30977	PF3D7_1454200	conserved Plasmodium protein, unknown function	N/A	No
PF3D7_0606100	transcript=PF3D7_0606100.1	-0.0230946	-0.135914	0.308527	0.764165	0.999115	-5.30978	PF3D7_0606100	RNA-binding protein, putative	N/A	No
PF3D7_0811200	transcript=PF3D7_0811200.1	0.0143981	1.78427	-0.308497	0.764187	0.999115	-5.30979	PF3D7_0811200	ER membrane protein complex subunit 1, putative	EMC1	No
PF3D7_1309700	transcript=PF3D7_1309700.1	-0.0178187	-0.723339	0.307226	0.765125	0.999115	-5.31012	PF3D7_1309700	vacuolar protein sorting-associated protein 18, putative	VPS18	No
PF3D7_0918800	transcript=PF3D7_0918800.1	0.0312538	2.0271	-0.306978	0.765309	0.999115	-5.31018	PF3D7_0918800	dihydrouridine synthase, putative	N/A	No
PF3D7_1422200	transcript=PF3D7_1422200.1	0.190826	-1.65319	-0.306797	0.765443	0.999115	-5.31023	PF3D7_1422200	conserved Plasmodium protein, unknown function	N/A	No
PF3D7_1108500	transcript=PF3D7_1108500.1	0.0382608	-1.52398	-0.305529	0.766379	0.999115	-5.31056	PF3D7_1108500	succinate--CoA ligase [ADP-forming] subunit alpha, putative	SCS-alpha	No
PF3D7_1330600	transcript=PF3D7_1330600.1	-0.0290728	0.522717	0.305368	0.766498	0.999115	-5.3106	PF3D7_1330600	elongation factor Tu, putative	N/A	No
PF3D7_1143200	transcript=PF3D7_1143200.1	-0.0307618	-1.51225	0.305272	0.766569	0.999115	-5.31063	PF3D7_1143200	DnaJ protein, putative	N/A	No
PF3D7_0714200	transcript=PF3D7_0714200.1	0.0558132	-1.01115	-0.305087	0.766706	0.999115	-5.31067	PF3D7_0714200	conserved Plasmodium protein, unknown function	N/A	No
PF3D7_1002700	transcript=PF3D7_1002700.1	0.0338993	1.04703	-0.304271	0.767309	0.999115	-5.31089	PF3D7_1002700	conserved Plasmodium protein, unknown function	N/A	No
PF3D7_0215500	transcript=PF3D7_0215500.1	0.0138275	-2.90081	-0.302794	0.768401	0.999115	-5.31127	PF3D7_0215500	conserved Plasmodium protein, unknown function	N/A	No
PF3D7_1147900	transcript=PF3D7_1147900.1	0.0474001	-0.820395	-0.302545	0.768585	0.999115	-5.31133	PF3D7_1147900	peroxisome assembly protein 22, putative	PEX22	No
PF3D7_1001400	transcript=PF3D7_1001400.1	-0.0337973	-1.14468	0.302487	0.768628	0.999115	-5.31135	PF3D7_1001400	exported lipase 1	XL1	No
PF3D7_1122200	transcript=PF3D7_1122200.1	-0.0238562	-0.450491	0.301809	0.76913	0.999115	-5.31152	PF3D7_1122200	JmjC domain-containing protein 3	JmjC3	No
PF3D7_1123000	transcript=PF3D7_1123000.1	-0.02244	-1.3853	0.301561	0.769313	0.999115	-5.31158	PF3D7_1123000	conserved Plasmodium protein, unknown function	N/A	No
PF3D7_1349300	transcript=PF3D7_1349300.1	0.0701635	-2.29771	-0.30122	0.769566	0.999115	-5.31167	PF3D7_1349300	tyrosine kinase-like protein	TKL3	No
PF3D7_1439400	transcript=PF3D7_1439400.1	0.059175	-0.342864	-0.301217	0.769568	0.999115	-5.31167	PF3D7_1439400	cytochrome b-c1 complex subunit Rieske, putative	N/A	No
PF3D7_0530600	transcript=PF3D7_0530600.1	-0.0301117	-0.940834	0.300159	0.770351	0.999115	-5.31194	PF3D7_0530600	XAP-5 DNA binding protein, putative	N/A	No
PF3D7_0703100	transcript=PF3D7_0703100.1	-0.0312643	-1.42613	0.299843	0.770584	0.999115	-5.31202	PF3D7_0703100	cytosolic iron-sulfur assembly component 2, putative	CIA2	No
PF3D7_0933500	transcript=PF3D7_0933500.1	-0.0248114	-0.906773	0.299376	0.770931	0.999115	-5.31214	PF3D7_0933500	gamma-tubulin complex component, putative	N/A	No
PF3D7_1443900	transcript=PF3D7_1443900.1	-0.056149	2.29858	0.299366	0.770938	0.999115	-5.31214	PF3D7_1443900	heat shock protein 90, putative	HSP90	No
PF3D7_1342600	transcript=PF3D7_1342600.1	0.164424	0.676691	-0.298874	0.771302	0.999115	-5.31227	PF3D7_1342600	myosin A	MyoA	No
PF3D7_1407900	transcript=PF3D7_1407900.1	0.0255307	4.51081	-0.29817	0.771823	0.999115	-5.31245	PF3D7_1407900	plasmepsin I	PMI	No
PF3D7_0615800	transcript=PF3D7_0615800.1	-0.0274755	-1.80569	0.297998	0.771951	0.999115	-5.31249	PF3D7_0615800	conserved oligomeric Golgi complex subunit 4, putative	COG4	No
PF3D7_0925300	transcript=PF3D7_0925300.1	-0.0629085	-2.98573	0.29794	0.771994	0.999115	-5.3125	PF3D7_0925300	proline--tRNA ligase, putative	aPRS	No
PF3D7_1358700	transcript=PF3D7_1358700.1	0.0390418	2.85583	-0.297516	0.772308	0.999115	-5.31261	PF3D7_1358700	YOP1-like protein, putative	YOP1L	No
PF3D7_1212700	transcript=PF3D7_1212700.1	0.0121124	2.97908	-0.297239	0.772513	0.999115	-5.31268	PF3D7_1212700	eukaryotic translation initiation factor 3 subunit A, putative	EIF3A	No
PF3D7_1370300	transcript=PF3D7_1370300.1	0.0339841	4.41358	-0.296776	0.772856	0.999115	-5.3128	PF3D7_1370300	membrane associated histidine-rich protein 1	MAHRP1	No
PF3D7_1139800	transcript=PF3D7_1139800.1	-0.0248149	-0.834011	0.296737	0.772885	0.999115	-5.31281	PF3D7_1139800	conserved Plasmodium protein, unknown function	N/A	No
PF3D7_1125100	transcript=PF3D7_1125100.1	0.0214983	-0.632994	-0.29673	0.77289	0.999115	-5.31281	PF3D7_1125100	ATP synthase F0 subunit b-like protein, putative	ICAP2	No
PF3D7_1123900	transcript=PF3D7_1123900.1	0.021237	3.29268	-0.296506	0.773056	0.999115	-5.31287	PF3D7_1123900	13 kDa ribonucleoprotein-associated protein, putative	SNU13	No
PF3D7_1237900	transcript=PF3D7_1237900.1	0.0133003	1.46846	-0.296065	0.773383	0.999115	-5.31298	PF3D7_1237900	conserved Plasmodium protein, unknown function	N/A	No
PF3D7_1013100	transcript=PF3D7_1013100.1	0.0193187	0.262707	-0.295153	0.774059	0.999115	-5.31321	PF3D7_1013100	U3 small nucleolar RNA-associated protein 13, putative	UTP13	No
PF3D7_1014700	transcript=PF3D7_1014700.1	-0.0207778	1.10334	0.29402	0.774899	0.999115	-5.31349	PF3D7_1014700	prohibitin 2	PHB2	No
PF3D7_0727200	transcript=PF3D7_0727200.1	0.0252193	1.63845	-0.294013	0.774904	0.999115	-5.31349	PF3D7_0727200	cysteine desulfurase IscS	NFS1	No
PF3D7_1329400	transcript=PF3D7_1329400.1	-0.0163387	-0.308852	0.293853	0.775024	0.999115	-5.31353	PF3D7_1329400	AMP deaminase	AMPD	No
PF3D7_0527200	transcript=PF3D7_0527200.1	0.0231661	1.17678	-0.292993	0.775662	0.999115	-5.31375	PF3D7_0527200	ubiquitin carboxyl-terminal hydrolase 14	USP14	No
PF3D7_0919600	transcript=PF3D7_0919600.1	-0.0224129	-1.48837	0.292882	0.775744	0.999115	-5.31377	PF3D7_0919600	dolichyl-diphosphooligosaccharide--protein glycosyltransferase subunit WBP1, putative	WBP1	No
PF3D7_1470600	transcript=PF3D7_1470600.1	-0.0556573	-1.44099	0.29288	0.775745	0.999115	-5.31378	PF3D7_1470600	RAP protein RAP21	RAP21	No
PF3D7_1453800	transcript=PF3D7_1453800.1	0.0137967	2.11972	-0.292742	0.775847	0.999115	-5.31381	PF3D7_1453800	glucose-6-phosphate dehydrogenase-6-phosphogluconolactonase	GluPho	No
PF3D7_1223400	transcript=PF3D7_1223400.1	0.0321239	2.28399	-0.29144	0.776814	0.999115	-5.31413	PF3D7_1223400	phospholipid-transporting ATPase, putative	N/A	No
PF3D7_1435700	transcript=PF3D7_1435700.1	0.0200559	-0.796989	-0.291204	0.776989	0.999115	-5.31419	PF3D7_1435700	ataxin-2 like protein, putative	N/A	No
PF3D7_0312400	transcript=PF3D7_0312400.1	0.02114	1.91281	-0.290585	0.777449	0.999115	-5.31434	PF3D7_0312400	glycogen synthase kinase-3 beta	GSK3beta	No
PF3D7_0716100	transcript=PF3D7_0716100.1	0.0336095	-1.38558	-0.29057	0.77746	0.999115	-5.31435	PF3D7_0716100	protein SDA1, putative	SDA1	No
PF3D7_1116800	transcript=PF3D7_1116800.1	0.0186252	4.56259	-0.290294	0.777665	0.999115	-5.31442	PF3D7_1116800	heat shock protein 101	HSP101	No
PF3D7_0107000	transcript=PF3D7_0107000.1	0.0563515	0.73374	-0.290272	0.777681	0.999115	-5.31442	PF3D7_0107000	centrin-1	CEN1	No
PF3D7_0319200	transcript=PF3D7_0319200.1	-0.0267481	-0.302071	0.290164	0.777761	0.999115	-5.31445	PF3D7_0319200	CCR4 domain-containing protein 4, putative	CCR4-4	No
PF3D7_1230500	transcript=PF3D7_1230500.1	0.0212823	-0.656121	-0.288963	0.778653	0.999115	-5.31474	PF3D7_1230500	WD repeat-containing protein, putative	N/A	No
PF3D7_1431600	transcript=PF3D7_1431600.1	0.0378408	0.196843	-0.288778	0.778791	0.999115	-5.31479	PF3D7_1431600	succinate--CoA ligase [ADP-forming] subunit beta	SCS-beta	No
PF3D7_1412000	transcript=PF3D7_1412000.1	0.115823	-1.99998	-0.287286	0.779899	0.999115	-5.31515	PF3D7_1412000	phospholipase PL38	N/A	No
PF3D7_1422500	transcript=PF3D7_1422500.1	-0.0544804	-0.924858	0.286695	0.780339	0.999115	-5.3153	PF3D7_1422500	ERAD-associated E3 ubiquitin-protein ligase HRD1	HRD1	No
PF3D7_1023200	transcript=PF3D7_1023200.1	0.0316324	1.92076	-0.286533	0.78046	0.999115	-5.31534	PF3D7_1023200	orotidine 5'-phosphate decarboxylase	OMPDC	No
PF3D7_1302700	transcript=PF3D7_1302700.1	-0.0226643	-1.09889	0.285983	0.780868	0.999115	-5.31547	PF3D7_1302700	ATP-dependent RNA helicase DHR1, putative	N/A	No
PF3D7_0813400	transcript=PF3D7_0813400.1	0.0406606	2.98874	-0.285713	0.781069	0.999115	-5.31554	PF3D7_0813400	conserved protein, unknown function	N/A	No
PF3D7_0731500	transcript=PF3D7_0731500.1	0.139815	-0.929864	-0.285673	0.781098	0.999115	-5.31555	PF3D7_0731500	erythrocyte binding antigen-175	EBA175	No
PF3D7_1325100	transcript=PF3D7_1325100.1	0.0104714	4.89642	-0.285354	0.781336	0.999115	-5.31563	PF3D7_1325100	phosphoribosylpyrophosphate synthetase	N/A	No
PF3D7_0501400	transcript=PF3D7_0501400.1	-0.0507452	-6.17743	0.284748	0.781787	0.999115	-5.31577	PF3D7_0501400	interspersed repeat antigen	FIRA	No
PF3D7_1318800	transcript=PF3D7_1318800.1	0.0259974	2.27857	-0.284679	0.781838	0.999115	-5.31579	PF3D7_1318800	translocation protein SEC63, putative	SEC63	No
PF3D7_0420600	transcript=PF3D7_0420600.1	-0.0273454	-0.648683	0.284329	0.782099	0.999115	-5.31587	PF3D7_0420600	apicomplexan kinetochore protein 6, putative	AKIT6	No
PF3D7_0530700	transcript=PF3D7_0530700.1	0.0212486	-0.665221	-0.284276	0.782138	0.999115	-5.31589	PF3D7_0530700	conserved Plasmodium protein, unknown function	N/A	No
PF3D7_1033900	transcript=PF3D7_1033900.1	0.0461367	-3.03977	-0.284257	0.782152	0.999115	-5.31589	PF3D7_1033900	ubiquitin-conjugating enzyme E2, putative	N/A	No
PF3D7_0806000	transcript=PF3D7_0806000.1	0.0328703	-2.20738	-0.284117	0.782256	0.999115	-5.31592	PF3D7_0806000	AAA family ATPase, putative	N/A	No
PF3D7_0727400	transcript=PF3D7_0727400.1	0.035813	3.20698	-0.283835	0.782466	0.999115	-5.31599	PF3D7_0727400	proteasome subunit alpha type-5, putative	N/A	No
PF3D7_0302500	transcript=PF3D7_0302500.1	0.0375816	3.15962	-0.283727	0.782546	0.999115	-5.31602	PF3D7_0302500	cytoadherence linked asexual protein 3.1	CLAG3.1	No
PF3D7_0321600	transcript=PF3D7_0321600.1	0.0170609	-0.643541	-0.283328	0.782844	0.999115	-5.31612	PF3D7_0321600	ATP-dependent RNA helicase DDX42, putative	DDX42	No
PF3D7_0311800	transcript=PF3D7_0311800.1	-0.0260436	1.99582	0.283075	0.783031	0.999115	-5.31618	PF3D7_0311800	ATP synthase F0 subunit d-like protein, putative	N/A	No
PF3D7_1202200	transcript=PF3D7_1202200.1	0.0583159	0.0155801	-0.28287	0.783184	0.999115	-5.31623	PF3D7_1202200	mitochondrial phosphate carrier protein	PIC	No
PF3D7_1214100	transcript=PF3D7_1214100.1	-0.0528985	-0.0160172	0.282601	0.783385	0.999115	-5.31629	PF3D7_1214100	GPI ethanolamine phosphate transferase 3, putative	PIGO	No
PF3D7_1445700	transcript=PF3D7_1445700.1	-0.0257504	1.37969	0.282439	0.783505	0.999115	-5.31633	PF3D7_1445700	conserved Plasmodium protein, unknown function	N/A	No
PF3D7_1250700	transcript=PF3D7_1250700.1	0.0324587	-0.716481	-0.281147	0.784467	0.999115	-5.31664	PF3D7_1250700	transcription initiation factor IIA subunit 2, putative	N/A	No
PF3D7_1405500	transcript=PF3D7_1405500.1	0.0218147	-1.57213	-0.280676	0.784817	0.999115	-5.31675	PF3D7_1405500	COBW domain-containing protein 1, putative	CBWD1	No
PF3D7_0621100	transcript=PF3D7_0621100.1	0.066316	-1.661	-0.28054	0.784919	0.999115	-5.31678	PF3D7_0621100	tetratricopeptide repeat protein, putative	N/A	No
PF3D7_1147500	transcript=PF3D7_1147500.1	-0.0189406	-1.91875	0.28053	0.784926	0.999115	-5.31679	PF3D7_1147500	protein farnesyltransferase subunit beta	FTB	No
PF3D7_0829000	transcript=PF3D7_0829000.1	-0.0171436	-0.0716709	0.279996	0.785325	0.999115	-5.31691	PF3D7_0829000	conserved Plasmodium membrane protein, unknown function	N/A	No
PF3D7_1002900	transcript=PF3D7_1002900.1	-0.0435908	1.73665	0.279904	0.785392	0.999115	-5.31694	PF3D7_1002900	conserved Plasmodium protein, unknown function	N/A	No
PF3D7_1219900	transcript=PF3D7_1219900.1	-0.0391461	0.29862	0.279788	0.785479	0.999115	-5.31696	PF3D7_1219900	ribulose-phosphate 3-epimerase, putative	N/A	No
PF3D7_1335300	transcript=PF3D7_1335300.1	0.115813	-1.06137	-0.279449	0.785732	0.999115	-5.31704	PF3D7_1335300	reticulocyte binding protein 2 homologue b	RH2b	No
PF3D7_1226600	transcript=PF3D7_1226600.1	0.0227236	1.52288	-0.279043	0.786035	0.999115	-5.31714	PF3D7_1226600	proliferating cell nuclear antigen 2	PCNA2	No
PF3D7_0606200	transcript=PF3D7_0606200.1	-0.0409103	-1.48728	0.278591	0.786372	0.999115	-5.31725	PF3D7_0606200	ubiquitin-conjugating enzyme E2 PEX4, putative	PEX4	No
PF3D7_0821600	transcript=PF3D7_0821600.1	0.0127913	-0.00411669	-0.27848	0.786454	0.999115	-5.31727	PF3D7_0821600	polyribonucleotide 5'-hydroxyl-kinase Clp1, putative	CLP1	No
PF3D7_1118300	transcript=PF3D7_1118300.1	-0.024259	2.09909	0.278446	0.786479	0.999115	-5.31728	PF3D7_1118300	insulinase, putative	N/A	No
PF3D7_0207500	transcript=PF3D7_0207500.1	-0.0533187	1.57042	0.278344	0.786555	0.999115	-5.31731	PF3D7_0207500	serine repeat antigen 6	SERA6	No
PF3D7_0628200	transcript=PF3D7_0628200.1	0.0143729	0.901492	-0.278231	0.78664	0.999115	-5.31733	PF3D7_0628200	eukaryotic translation initiation factor 2-alpha kinase	PK4	No
PF3D7_1202100	transcript=PF3D7_1202100.1	-0.0222649	0.436739	0.278119	0.786723	0.999115	-5.31736	PF3D7_1202100	SRAP domain-containing protein, putative	SRAP1	No
PF3D7_1461200	transcript=PF3D7_1461200.1	0.0283869	-0.132404	-0.278083	0.78675	0.999115	-5.31737	PF3D7_1461200	U3 small nucleolar ribonucleoprotein protein IMP3, putative	IMP3	No
PF3D7_0315100	transcript=PF3D7_0315100.1	0.0192793	3.67116	-0.277074	0.787502	0.999115	-5.31761	PF3D7_0315100	eukaryotic translation initiation factor 4E	eIF4E	No
PF3D7_0207000	transcript=PF3D7_0207000.1	0.0317903	-2.53174	-0.27706	0.787513	0.999115	-5.31761	PF3D7_0207000	merozoite surface protein 4	MSP4	No
PF3D7_0909600	transcript=PF3D7_0909600.1	-0.0295806	-0.438076	0.27693	0.787609	0.999115	-5.31764	PF3D7_0909600	conserved protein, unknown function	N/A	No
PF3D7_1462300	transcript=PF3D7_1462300.1	0.0196334	1.86815	-0.276828	0.787686	0.999115	-5.31766	PF3D7_1462300	GTP-binding protein, putative	N/A	No
PF3D7_1139300	transcript=PF3D7_1139300.1	0.0344669	-0.0991066	-0.276794	0.787711	0.999115	-5.31767	PF3D7_1139300	AP2 domain transcription factor AP2-G5	AP2-G5	No
PF3D7_1128700	transcript=PF3D7_1128700.1	0.0623815	-3.05185	-0.276757	0.787738	0.999115	-5.31768	PF3D7_1128700	GPI-anchor transamidase, putative	GPI8	No
PF3D7_1421500	transcript=PF3D7_1421500.1	-0.0347789	-1.38236	0.276572	0.787876	0.999115	-5.31772	PF3D7_1421500	mitochondrial import inner membrane translocase subunit TIM8, putative	TIM8	No
PF3D7_0508300	transcript=PF3D7_0508300.1	-0.0149663	1.78574	0.276353	0.788039	0.999115	-5.31778	PF3D7_0508300	triose phosphate transporter	TPT	No
PF3D7_1457200	transcript=PF3D7_1457200.1	-0.0473667	3.33759	0.275888	0.788387	0.999115	-5.31788	PF3D7_1457200	thioredoxin 1	TRX1	No
PF3D7_1463400	transcript=PF3D7_1463400.1	0.0193686	-1.4018	-0.275744	0.788494	0.999115	-5.31792	PF3D7_1463400	DNA-directed RNA polymerase III subunit RPC4, putative	N/A	No
PF3D7_1037500	transcript=PF3D7_1037500.1	0.119916	-1.89597	-0.275491	0.788683	0.999115	-5.31798	PF3D7_1037500	dynamin-like protein	DYN2	No
PF3D7_0402100	transcript=PF3D7_0402100.1	0.0160352	1.8238	-0.275446	0.788717	0.999115	-5.31799	PF3D7_0402100	Plasmodium exported protein (PHISTb), unknown function	N/A	No
PF3D7_1334200	transcript=PF3D7_1334200.1	0.0332592	2.50816	-0.27531	0.788817	0.999115	-5.31802	PF3D7_1334200	chaperone binding protein, putative	N/A	No
PF3D7_0406400	transcript=PF3D7_0406400.1	0.038366	1.8274	-0.275096	0.788977	0.999115	-5.31807	PF3D7_0406400	cytosolic glyoxalase II	cGLO2	No
PF3D7_0919100	transcript=PF3D7_0919100.1	-0.0268729	3.28988	0.274955	0.789083	0.999115	-5.3181	PF3D7_0919100	DnaJ protein, putative	N/A	No
PF3D7_0616800	transcript=PF3D7_0616800.1	-0.0182251	1.90058	0.274229	0.789625	0.999115	-5.31827	PF3D7_0616800	malate:quinone oxidoreductase	MQO	No
PF3D7_1240600	transcript=PF3D7_1240600.1	0.0326603	-1.56853	-0.273949	0.789833	0.999115	-5.31834	PF3D7_1240600	erythrocyte membrane protein 1, PfEMP1	VAR	No
PF3D7_0201600	transcript=PF3D7_0201600.1	0.0397624	-2.90082	-0.273825	0.789926	0.999115	-5.31837	PF3D7_0201600	PHISTb domain-containing RESA-like protein 1	RLP1	No
PF3D7_0503100	transcript=PF3D7_0503100.1	-0.0309429	-1.62405	0.27335	0.79028	0.999115	-5.31848	PF3D7_0503100	4-diphosphocytidyl-2-C-methyl-D-erythritol kinase, putative	IspE	No
PF3D7_0603400	transcript=PF3D7_0603400.1	-0.0104847	0.161802	0.273293	0.790323	0.999115	-5.31849	PF3D7_0603400	trophozoite exported protein 1	TEX1	No
PF3D7_1437200	transcript=PF3D7_1437200.1	-0.0524591	1.23058	0.272373	0.791009	0.999115	-5.3187	PF3D7_1437200	ribonucleoside-diphosphate reductase large subunit, putative	RNR R1	No
PF3D7_1369000	transcript=PF3D7_1369000.1	0.0277464	-0.45749	-0.272262	0.791093	0.999115	-5.31873	PF3D7_1369000	glycosylphosphatidylinositol anchor attachment 1 protein, putative	GPAA1	No
PF3D7_1429800	transcript=PF3D7_1429800.1	-0.0163248	1.76717	0.272018	0.791275	0.999115	-5.31879	PF3D7_1429800	coatomer subunit beta, putative	N/A	No
PF3D7_0917000	transcript=PF3D7_0917000.1	-0.0212269	-1.58528	0.271147	0.791926	0.999115	-5.31899	PF3D7_0917000	merozoite organizing protein	MOP	No
PF3D7_0803100	transcript=PF3D7_0803100.1	0.0215085	-1.20217	-0.271085	0.791971	0.999115	-5.319	PF3D7_0803100	U3 small nucleolar RNA-associated protein 14, putative	UTP14	No
PF3D7_0811300	transcript=PF3D7_0811300.1	0.0130241	-0.0665242	-0.270819	0.79217	0.999115	-5.31906	PF3D7_0811300	CCR4-associated factor 1	CAF1	No
PF3D7_0204500	transcript=PF3D7_0204500.1	0.0273672	1.11633	-0.270149	0.792671	0.999115	-5.31922	PF3D7_0204500	aspartate transaminase	AspAT	No
PF3D7_1115700	transcript=PF3D7_1115700.1	-0.0450549	4.93127	0.270097	0.79271	0.999115	-5.31923	PF3D7_1115700	cysteine proteinase falcipain 2a	FP2A	No
PF3D7_1021300	transcript=PF3D7_1021300.1	-0.0446857	-0.241582	0.270044	0.79275	0.999115	-5.31924	PF3D7_1021300	apicoplast integral membrane protein, putative	N/A	No
PF3D7_1351200	transcript=PF3D7_1351200.1	0.024651	-2.05981	-0.270011	0.792774	0.999115	-5.31925	PF3D7_1351200	conserved Plasmodium protein, unknown function	N/A	No
PF3D7_0217500	transcript=PF3D7_0217500.1	0.0879011	2.11259	-0.269162	0.793408	0.999115	-5.31944	PF3D7_0217500	calcium-dependent protein kinase 1	CDPK1	No
PF3D7_1402300	transcript=PF3D7_1402300.1	0.0139252	2.21643	-0.269079	0.793471	0.999115	-5.31946	PF3D7_1402300	26S proteasome regulatory subunit RPN6	RPN6	No
PF3D7_1421100	transcript=PF3D7_1421100.1	-0.0143547	0.0834403	0.268897	0.793607	0.999115	-5.31951	PF3D7_1421100	conserved Plasmodium protein, unknown function	N/A	No
PF3D7_1125800	transcript=PF3D7_1125800.1	0.101065	1.39405	-0.268855	0.793638	0.999115	-5.31952	PF3D7_1125800	kelch domain-containing protein, putative	N/A	No
PF3D7_0804600	transcript=PF3D7_0804600.1	-0.0110308	-0.549238	0.268784	0.793691	0.999115	-5.31953	PF3D7_0804600	tRNA pseudouridine synthase, putative	N/A	No
PF3D7_0528700	transcript=PF3D7_0528700.1	-0.0306682	-0.416372	0.268677	0.793771	0.999115	-5.31956	PF3D7_0528700	peptidyl-prolyl cis-trans isomerase	CYP23	No
PF3D7_0811400	transcript=PF3D7_0811400.1	0.0244332	2.27591	-0.268225	0.794109	0.999115	-5.31966	PF3D7_0811400	conserved protein, unknown function	N/A	No
PF3D7_0109000	transcript=PF3D7_0109000.1	0.16529	0.239893	-0.268216	0.794116	0.999115	-5.31966	PF3D7_0109000	photosensitized INA-labeled protein PHIL1	PHIL1	No
PF3D7_1360800	transcript=PF3D7_1360800.1	-0.0360886	3.21096	0.26809	0.79421	0.999115	-5.31969	PF3D7_1360800	falcilysin	FLN	No
PF3D7_1012900	transcript=PF3D7_1012900.1	-0.017631	3.0159	0.268003	0.794275	0.999115	-5.31971	PF3D7_1012900	autophagy-related protein 18	ATG18	No
PF3D7_0928900	transcript=PF3D7_0928900.1	0.0180008	0.203158	-0.267838	0.794399	0.999115	-5.31975	PF3D7_0928900	guanylate kinase	GK	No
PF3D7_1415000	transcript=PF3D7_1415000.1	0.0295263	-2.23001	-0.267672	0.794522	0.999115	-5.31979	PF3D7_1415000	uracil-DNA glycosylase	UDG	No
PF3D7_0310300	transcript=PF3D7_0310300.1	0.0123168	1.81732	-0.265881	0.795862	0.999115	-5.32019	PF3D7_0310300	phosphoglycerate mutase, putative	N/A	No
PF3D7_1013300	transcript=PF3D7_1013300.1	-0.0161236	2.73197	0.26479	0.796678	0.999115	-5.32044	PF3D7_1013300	Nicalin domain-containing protein	N/A	No
PF3D7_0529400	transcript=PF3D7_0529400.1	-0.0270895	-0.707293	0.264727	0.796726	0.999115	-5.32045	PF3D7_0529400	apicomplexan kinetochore protein 5, putative	AKIT5	No
PF3D7_1224400	transcript=PF3D7_1224400.1	-0.0322533	1.13199	0.264462	0.796924	0.999115	-5.32051	PF3D7_1224400	WD repeat-containing protein, putative	N/A	No
PF3D7_0320500	transcript=PF3D7_0320500.1	0.0358032	1.38322	-0.264405	0.796966	0.999115	-5.32053	PF3D7_0320500	nicotinamidase, putative	Nico	No
PF3D7_0826500	transcript=PF3D7_0826500.1	-0.0203394	0.495261	0.263477	0.797661	0.999115	-5.32073	PF3D7_0826500	ubiquitin conjugation factor E4 B, putative	UBE4B	No
PF3D7_0606700	transcript=PF3D7_0606700.1	-0.0128231	1.37791	0.263379	0.797735	0.999115	-5.32076	PF3D7_0606700	coatomer alpha subunit, putative	N/A	No
PF3D7_1106700	transcript=PF3D7_1106700.1	-0.0125529	0.167025	0.263358	0.79775	0.999115	-5.32076	PF3D7_1106700	DNA replication ATP-dependent helicase/nuclease DNA2, putative	DNA2	No
PF3D7_1113700	transcript=PF3D7_1113700.1	-0.0351607	1.15752	0.263079	0.797959	0.999115	-5.32082	PF3D7_1113700	glyoxalase I	GLO1	No
PF3D7_1002100	transcript=PF3D7_1002100.1	0.0266626	0.729944	-0.262913	0.798083	0.999115	-5.32086	PF3D7_1002100	EMP1-trafficking protein	PTP5	No
PF3D7_1108000	transcript=PF3D7_1108000.1	0.0145242	0.546108	-0.262788	0.798177	0.999115	-5.32089	PF3D7_1108000	IWS1-like protein, putative	N/A	No
PF3D7_1144000	transcript=PF3D7_1144000.1	0.0350336	4.83766	-0.262687	0.798252	0.999115	-5.32091	PF3D7_1144000	40S ribosomal protein S21	RPS21	No
PF3D7_1107800	transcript=PF3D7_1107800.1	0.0264165	0.811578	-0.261588	0.799076	0.999115	-5.32116	PF3D7_1107800	AP2 domain transcription factor AP2-P	ApiAP2	No
PF3D7_1464700	transcript=PF3D7_1464700.1	-0.0178068	2.39504	0.261581	0.799081	0.999115	-5.32116	PF3D7_1464700	ATP synthase (C/AC39) subunit, putative	N/A	No
PF3D7_1218200	transcript=PF3D7_1218200.1	-0.0104049	0.902235	0.261539	0.799112	0.999115	-5.32117	PF3D7_1218200	symplekin domain-containing protein, putative	N/A	No
PF3D7_1329100	transcript=PF3D7_1329100.1	-0.0156508	1.12934	0.261319	0.799277	0.999115	-5.32122	PF3D7_1329100	myosin F, putative	MyoF	No
PF3D7_1012700	transcript=PF3D7_1012700.1	-0.0258891	2.33753	0.260843	0.799634	0.999115	-5.32132	PF3D7_1012700	NLI interacting factor-like phosphatase, putative	NIF4	No
PF3D7_1426100	transcript=PF3D7_1426100.1	-0.0341872	3.91817	0.260156	0.800148	0.999115	-5.32147	PF3D7_1426100	transcription factor BTF3, putative	BTF3	No
PF3D7_1306700	transcript=PF3D7_1306700.1	-0.101907	-3.21128	0.259143	0.800908	0.999115	-5.3217	PF3D7_1306700	conserved Plasmodium protein, unknown function	N/A	No
PF3D7_0505200	transcript=PF3D7_0505200.1	0.0100301	0.680964	-0.258698	0.801242	0.999115	-5.3218	PF3D7_0505200	actin-like protein, putative	ALP2b	No
PF3D7_1422700	transcript=PF3D7_1422700.1	-0.0308152	-0.775371	0.258172	0.801636	0.999115	-5.32191	PF3D7_1422700	conserved protein, unknown function	N/A	No
PF3D7_1464500	transcript=PF3D7_1464500.1	-0.0253409	-0.43451	0.257717	0.801977	0.999115	-5.32201	PF3D7_1464500	conserved Plasmodium membrane protein, unknown function	N/A	No
PF3D7_1102400	transcript=PF3D7_1102400.1	0.0206602	-0.48576	-0.257113	0.80243	0.999115	-5.32215	PF3D7_1102400	phosphopantothenate--cysteine ligase, putative	PPCS	No
PF3D7_1353800	transcript=PF3D7_1353800.1	-0.0353842	3.44361	0.256484	0.802902	0.999115	-5.32228	PF3D7_1353800	proteasome subunit alpha type-4, putative	N/A	No
PF3D7_1358100	transcript=PF3D7_1358100.1	-0.0216509	-0.442869	0.256127	0.803169	0.999115	-5.32236	PF3D7_1358100	Sas10 domain-containing protein, putative	N/A	No
PF3D7_0821500	transcript=PF3D7_0821500.1	-0.0234243	-0.632787	0.256033	0.80324	0.999115	-5.32238	PF3D7_0821500	ribosomal RNA small subunit methyltransferase NEP1, putative	NEP1	No
PF3D7_1358800	transcript=PF3D7_1358800.1	0.026019	5.3091	-0.255759	0.803446	0.999115	-5.32244	PF3D7_1358800	40S ribosomal protein S15	RPS15	No
PF3D7_0206700	transcript=PF3D7_0206700.1	0.0193645	1.97921	-0.255745	0.803456	0.999115	-5.32244	PF3D7_0206700	adenylosuccinate lyase	ADSL	No
PF3D7_0102500	transcript=PF3D7_0102500.1	0.126731	0.366189	-0.255728	0.803469	0.999115	-5.32245	PF3D7_0102500	erythrocyte binding antigen-181	EBA181	No
PF3D7_1125400	transcript=PF3D7_1125400.1	-0.0238385	0.613009	0.255294	0.803794	0.999115	-5.32254	PF3D7_1125400	mitochondrial import inner membrane translocase subunit TIM44, putative	TIM44	No
PF3D7_1003800	transcript=PF3D7_1003800.1	0.00988348	1.97779	-0.255179	0.803881	0.999115	-5.32257	PF3D7_1003800	U5 small nuclear ribonucleoprotein component, putative	EFTUD2	No
PF3D7_1303300	transcript=PF3D7_1303300.1	0.020985	-2.10723	-0.254545	0.804356	0.999115	-5.3227	PF3D7_1303300	conserved Plasmodium protein, unknown function	N/A	No
PF3D7_1442300	transcript=PF3D7_1442300.1	0.0179798	2.95745	-0.253524	0.805123	0.999115	-5.32293	PF3D7_1442300	tRNA import protein tRIP	tRIP	No
PF3D7_0706000	transcript=PF3D7_0706000.1	-0.013247	3.47669	0.250542	0.807362	0.999115	-5.32357	PF3D7_0706000	importin-7, putative	N/A	No
PF3D7_1228800	transcript=PF3D7_1228800.1	-0.0172769	-0.75933	0.250485	0.807405	0.999115	-5.32358	PF3D7_1228800	WD repeat-containing protein, putative	N/A	No
PF3D7_1234900	transcript=PF3D7_1234900.1	0.0558207	0.0844533	-0.250463	0.807422	0.999115	-5.32358	PF3D7_1234900	CHCH domain-containing protein, putative	N/A	No
PF3D7_1038900	transcript=PF3D7_1038900.1	-0.0189417	-1.37364	0.250172	0.807641	0.999115	-5.32365	PF3D7_1038900	esterase, putative	N/A	No
PF3D7_1472900	transcript=PF3D7_1472900.1	-0.021547	0.51914	0.250071	0.807717	0.999115	-5.32367	PF3D7_1472900	dihydroorotase, putative	N/A	No
PF3D7_0813600	transcript=PF3D7_0813600.1	0.0156711	-0.756357	-0.250051	0.807732	0.999115	-5.32367	PF3D7_0813600	translation initiation factor SUI1, putative	N/A	No
PF3D7_1141800	transcript=PF3D7_1141800.1	-0.0761244	-1.62439	0.249812	0.807911	0.999115	-5.32372	PF3D7_1141800	EELM2 domain-containing protein, putative	N/A	No
PF3D7_1443500	transcript=PF3D7_1443500.1	-0.0455291	-2.46491	0.249394	0.808225	0.999115	-5.32381	PF3D7_1443500	poly(A)-specific ribonuclease PARN, putative	PARN	No
PF3D7_1412800	transcript=PF3D7_1412800.1	-0.0103209	1.10757	0.249174	0.808391	0.999115	-5.32386	PF3D7_1412800	glycylpeptide N-tetradecanoyltransferase	NMT	No
PF3D7_1224500	transcript=PF3D7_1224500.1	-0.0381763	1.60717	0.249155	0.808405	0.999115	-5.32386	PF3D7_1224500	histone chaperone ASF1	ASF1	No
PF3D7_0418300	transcript=PF3D7_0418300.1	-0.0586733	0.16454	0.249046	0.808487	0.999115	-5.32388	PF3D7_0418300	conserved Plasmodium protein, unknown function	N/A	No
PF3D7_1225800	transcript=PF3D7_1225800.1	-0.0175715	2.12254	0.248842	0.80864	0.999115	-5.32393	PF3D7_1225800	ubiquitin-activating enzyme E1	UBA1	No
PF3D7_1011700	transcript=PF3D7_1011700.1	-0.0289651	0.67602	0.248649	0.808785	0.999115	-5.32397	PF3D7_1011700	DNA repair protein RAD23, putative	RAD23	No
PF3D7_API0440	transcript=PF3D7_API04400.1	-0.0457578	-4.16685	0.24832	0.809033	0.999115	-5.32404				No
PF3D7_1304100	transcript=PF3D7_1304100.1	-0.0244125	0.0303418	0.247659	0.80953	0.999115	-5.32418	PF3D7_1304100	DNA ligase I	LigI	No
PF3D7_0923900	transcript=PF3D7_0923900.1	0.0118305	3.42626	-0.24744	0.809694	0.999115	-5.32422	PF3D7_0923900	polyadenylate-binding protein 2, putative	PABP2	No
PF3D7_1466800	transcript=PF3D7_1466800.1	-0.0155193	0.783332	0.247435	0.809698	0.999115	-5.32423	PF3D7_1466800	NOC3 domain-containing protein, putative	N/A	No
PF3D7_0611400	transcript=PF3D7_0611400.1	0.0102417	-0.141446	-0.246731	0.810227	0.999115	-5.32437	PF3D7_0611400	SWI/SNF-related matrix-associated actin-dependent regulator of chromatin	SWIB	No
PF3D7_1104000	transcript=PF3D7_1104000.1	-0.0188904	2.32608	0.245286	0.811315	0.999115	-5.32468	PF3D7_1104000	phenylalanine--tRNA ligase beta subunit	N/A	No
PF3D7_0212900	transcript=PF3D7_0212900.1	0.0410851	-0.0227716	-0.244993	0.811535	0.999115	-5.32474	PF3D7_0212900	arginyl-tRNA--protein transferase	ATEL1	No
PF3D7_0705500	transcript=PF3D7_0705500.1	0.0260261	0.236669	-0.244784	0.811693	0.999115	-5.32478	PF3D7_0705500	inositol-phosphate phosphatase, putative	N/A	No
PF3D7_0423700	transcript=PF3D7_0423700.1	-0.0528588	2.446	0.244108	0.812201	0.999115	-5.32492	PF3D7_0423700	early transcribed membrane protein 4	ETRAMP4	No
PF3D7_1217200	transcript=PF3D7_1217200.1	-0.025923	-0.143113	0.243978	0.812299	0.999115	-5.32495	PF3D7_1217200	multiple RNA-binding domain-containing protein 1, putative	MRD1	No
PF3D7_0316300	transcript=PF3D7_0316300.1	-0.045682	0.51766	0.243849	0.812396	0.999115	-5.32498	PF3D7_0316300	inorganic pyrophosphatase, putative, inorganic pyrophosphatase	PPase	No
PF3D7_0102200	transcript=PF3D7_0102200.1	0.0291602	3.93249	-0.243622	0.812567	0.999115	-5.32502	PF3D7_0102200	ring-infected erythrocyte surface antigen	RESA	No
PF3D7_0905400	transcript=PF3D7_0905400.1	0.0464894	2.8892	-0.243193	0.81289	0.999115	-5.32511	PF3D7_0905400	high molecular weight rhoptry protein 3	RhopH3	No
PF3D7_1347500	transcript=PF3D7_1347500.1	0.0277264	5.59654	-0.243066	0.812986	0.999115	-5.32514	PF3D7_1347500	DNA/RNA-binding protein Alba 4	ALBA4	No
PF3D7_1322000	transcript=PF3D7_1322000.1	-0.0162512	1.26908	0.242562	0.813365	0.999115	-5.32524	PF3D7_1322000	nucleoside-diphosphatase, putative	N/A	No
PF3D7_0106300	transcript=PF3D7_0106300.1	0.0173164	2.52753	-0.240968	0.814566	0.999115	-5.32557	PF3D7_0106300	calcium-transporting ATPase	ATP6	No
PF3D7_0934500	transcript=PF3D7_0934500.1	-0.0177664	1.79694	0.240833	0.814667	0.999115	-5.3256	PF3D7_0934500	V-type proton ATPase subunit E, putative	N/A	No
PF3D7_1343700	transcript=PF3D7_1343700.1	0.0165061	2.62618	-0.240787	0.814702	0.999115	-5.32561	PF3D7_1343700	kelch protein K13	Kelch13	No
PF3D7_1010300	transcript=PF3D7_1010300.1	0.0464107	4.71283	-0.239812	0.815437	0.999115	-5.32581	PF3D7_1010300	succinate dehydrogenase subunit 4, putative	SDH4	No
PF3D7_1141700	transcript=PF3D7_1141700.1	-0.0157962	-0.66988	0.23968	0.815536	0.999115	-5.32584	PF3D7_1141700	OTU domain-containing protein, putative	N/A	No
PF3D7_1220300	transcript=PF3D7_1220300.1	-0.0413252	-3.40439	0.239321	0.815807	0.999115	-5.32591	PF3D7_1220300	cell cycle associated protein, putative	N/A	No
PF3D7_0626800	transcript=PF3D7_0626800.1	0.0284455	6.30966	-0.238607	0.816345	0.999115	-5.32606	PF3D7_0626800	pyruvate kinase	PyrK	No
PF3D7_0618000	transcript=PF3D7_0618000.1	0.0864286	0.868339	-0.238074	0.816747	0.999115	-5.32616	PF3D7_0618000	conserved Plasmodium membrane protein, unknown function	N/A	No
PF3D7_0419600	transcript=PF3D7_0419600.1	0.0303299	3.45316	-0.237653	0.817064	0.999115	-5.32625	PF3D7_0419600	ran-specific GTPase-activating protein 1, putative	RANBP1	No
PF3D7_1009000	transcript=PF3D7_1009000.1	0.022467	-1.76003	-0.237109	0.817474	0.999115	-5.32636	PF3D7_1009000	diphthine methyl ester synthase, putative	DPH5	No
PF3D7_1225600	transcript=PF3D7_1225600.1	0.015099	-0.238687	-0.236518	0.81792	0.999115	-5.32648	PF3D7_1225600	conserved Plasmodium protein, unknown function	N/A	No
PF3D7_0805000	transcript=PF3D7_0805000.1	-0.050887	-2.99095	0.236431	0.817986	0.999115	-5.3265	PF3D7_0805000	alpha/beta hydrolase, putative	N/A	No
PF3D7_0412200	transcript=PF3D7_0412200.1	0.0156081	-0.806084	-0.236223	0.818143	0.999115	-5.32654	PF3D7_0412200	conserved Plasmodium protein, unknown function	N/A	No
PF3D7_1445900	transcript=PF3D7_1445900.1	-0.0170829	2.91888	0.236098	0.818237	0.999115	-5.32656	PF3D7_1445900	ATP-dependent RNA helicase DDX17	DDX17	No
PF3D7_1449100	transcript=PF3D7_1449100.1	0.0701019	-1.38977	-0.235419	0.818749	0.999115	-5.3267	PF3D7_1449100	CLASP domain-containing protein, putative	N/A	No
PF3D7_1354300	transcript=PF3D7_1354300.1	-0.0288099	0.413988	0.235408	0.818757	0.999115	-5.3267	PF3D7_1354300	large subunit rRNA methyltransferase, putative	N/A	No
PF3D7_0617000	transcript=PF3D7_0617000.1	0.0128646	2.95405	-0.235396	0.818766	0.999115	-5.3267	PF3D7_0617000	mitochondrial import receptor subunit TOM40, putative	TOM40	No
PF3D7_1132000	transcript=PF3D7_1132000.1	-0.0370825	-1.27558	0.235248	0.818878	0.999115	-5.32673	PF3D7_1132000	ubiquitin-like protein, putative	N/A	No
PF3D7_0423500	transcript=PF3D7_0423500.1	0.124952	-0.27684	-0.23494	0.81911	0.999115	-5.3268	PF3D7_0423500	glideosome associated protein with multiple membrane spans 2	GAPM2	No
PF3D7_1406600	transcript=PF3D7_1406600.1	0.0199352	-2.76204	-0.234699	0.819292	0.999115	-5.32684	PF3D7_1406600	ATP-dependent Clp protease regulatory subunit ClpC	ClpC	No
PF3D7_1304700	transcript=PF3D7_1304700.1	-0.0203584	-2.40251	0.234464	0.819469	0.999115	-5.32689	PF3D7_1304700	cyclin	CYC4	No
PF3D7_0722200	transcript=PF3D7_0722200.1	0.13059	0.149997	-0.233147	0.820463	0.999115	-5.32715	PF3D7_0722200	rhoptry-associated leucine zipper-like protein 1	RALP1	No
PF3D7_0622600	transcript=PF3D7_0622600.1	0.0582994	-2.73246	-0.233139	0.820469	0.999115	-5.32716	PF3D7_0622600	cytochrome b-c1 complex subunit 9, putative	QCR9	No
PF3D7_1330300	transcript=PF3D7_1330300.1	-0.0241895	-1.61363	0.231847	0.821445	0.999115	-5.32741	PF3D7_1330300	DnaJ protein, putative	N/A	No
PF3D7_0721400	transcript=PF3D7_0721400.1	-0.0222801	1.68724	0.230732	0.822287	0.999115	-5.32763	PF3D7_0721400	rhoptry protein, putative	N/A	No
PF3D7_1211600	transcript=PF3D7_1211600.1	0.021364	-0.657624	-0.230251	0.822651	0.999115	-5.32773	PF3D7_1211600	lysine-specific histone demethylase 1, putative	LSD1	No
PF3D7_1022000	transcript=PF3D7_1022000.1	0.0281351	-1.00541	-0.229733	0.823042	0.999115	-5.32783	PF3D7_1022000	RNA-binding protein UIS12, putative	N/A	No
PF3D7_1132800	transcript=PF3D7_1132800.1	0.0457429	3.91714	-0.229244	0.823411	0.999115	-5.32792	PF3D7_1132800	aquaglyceroporin	AQP	No
PF3D7_0505100	transcript=PF3D7_0505100.1	0.0169428	-0.363335	-0.228021	0.824335	0.999115	-5.32816	PF3D7_0505100	trafficking protein particle complex subunit 8, putative	TRS85	No
PF3D7_1320800	transcript=PF3D7_1320800.1	-0.01808	-0.696099	0.227993	0.824356	0.999115	-5.32817	PF3D7_1320800	dihydrolipoyllysine-residue succinyltransferase component of 2-oxoglutarate dehydrogenase complex	N/A	No
PF3D7_0709100	transcript=PF3D7_0709100.1	0.0174663	-1.78097	-0.227554	0.824688	0.999115	-5.32825	PF3D7_0709100	Cg1 protein	N/A	No
PF3D7_1010100	transcript=PF3D7_1010100.1	0.0333596	0.204863	-0.227187	0.824965	0.999115	-5.32832	PF3D7_1010100	PI31 domain-containing protein, putative	N/A	No
PF3D7_0802000	transcript=PF3D7_0802000.1	0.0309774	3.19412	-0.227006	0.825102	0.999115	-5.32836	PF3D7_0802000	glutamate dehydrogenase, putative	GDH3	No
PF3D7_1239000	transcript=PF3D7_1239000.1	0.00997998	-1.24635	-0.226886	0.825193	0.999115	-5.32838	PF3D7_1239000	HD superfamily phosphohydrolase protein, putative	N/A	No
PF3D7_0612700	transcript=PF3D7_0612700.1	-0.0976771	-1.15244	0.226666	0.82536	0.999115	-5.32843	PF3D7_0612700	6-cysteine protein P12	P12	No
PF3D7_1130600	transcript=PF3D7_1130600.1	-0.0129071	-1.32816	0.226647	0.825374	0.999115	-5.32843	PF3D7_1130600	tRNA:m(4)X modification enzyme TRM13, putative	N/A	No
PF3D7_0503200	transcript=PF3D7_0503200.1	-0.0312179	-1.14588	0.226561	0.825439	0.999115	-5.32845	PF3D7_0503200	cell division control protein 6, putative	CDC6	No
PF3D7_1247400	transcript=PF3D7_1247400.1	0.0265358	3.88279	-0.226517	0.825472	0.999115	-5.32845	PF3D7_1247400	peptidyl-prolyl cis-trans isomerase FKBP35	FKBP35	No
PF3D7_0922100	transcript=PF3D7_0922100.1	0.00982385	1.31609	-0.226164	0.825739	0.999115	-5.32852	PF3D7_0922100	ubiquitin-like protein, putative	N/A	No
PF3D7_1412600	transcript=PF3D7_1412600.1	0.0257949	0.750597	-0.22521	0.82646	0.999115	-5.32871	PF3D7_1412600	deoxyhypusine synthase	DHS	No
PF3D7_0510100	transcript=PF3D7_0510100.1	-0.0283712	-0.686434	0.224967	0.826644	0.999115	-5.32875	PF3D7_0510100	KH domain-containing protein, putative	N/A	No
PF3D7_1244400	transcript=PF3D7_1244400.1	0.0155047	0.334369	-0.224283	0.827162	0.999115	-5.32888	PF3D7_1244400	RNA-binding protein, putative	N/A	No
PF3D7_0527900	transcript=PF3D7_0527900.1	0.00865391	0.161577	-0.224022	0.827359	0.999115	-5.32893	PF3D7_0527900	ATP-dependent RNA helicase DDX41, putative	DDX41	No
PF3D7_1353900	transcript=PF3D7_1353900.1	-0.0299115	2.70838	0.223491	0.827761	0.999115	-5.32904	PF3D7_1353900	proteasome subunit alpha type-7, putative	N/A	No
PF3D7_0714000	transcript=PF3D7_0714000.1	0.0452006	6.41776	-0.22287	0.828231	0.999115	-5.32915	PF3D7_0714000	histone H2B variant	H2B.Z	No
PF3D7_0516300	transcript=PF3D7_0516300.1	0.0181472	-0.379074	-0.222723	0.828342	0.999115	-5.32918	PF3D7_0516300	tRNA pseudouridine synthase, putative	N/A	No
PF3D7_1118000	transcript=PF3D7_1118000.1	-0.0213022	-0.188114	0.222693	0.828365	0.999115	-5.32919	PF3D7_1118000	conserved Plasmodium protein, unknown function	N/A	No
PF3D7_0503600	transcript=PF3D7_0503600.1	-0.132352	-3.42844	0.222521	0.828495	0.999115	-5.32922	PF3D7_0503600	myosin B	MyoB	No
PF3D7_1019900	transcript=PF3D7_1019900.1	0.0612396	0.620204	-0.221764	0.829068	0.999115	-5.32936	PF3D7_1019900	autophagy-related protein 8	ATG8	No
PF3D7_0414000	transcript=PF3D7_0414000.1	-0.0317	1.52597	0.221583	0.829206	0.999115	-5.3294	PF3D7_0414000	structural maintenance of chromosomes protein 3	SMC3	No
PF3D7_1458300	transcript=PF3D7_1458300.1	0.0487452	0.0802057	-0.221571	0.829214	0.999115	-5.3294	PF3D7_1458300	alpha/beta hydrolase, putative	N/A	No
PF3D7_0503300	transcript=PF3D7_0503300.1	0.0317423	2.91351	-0.221053	0.829607	0.999115	-5.3295	PF3D7_0503300	serine/arginine-rich splicing factor 12	SRSF12	No
PF3D7_0831400	transcript=PF3D7_0831400.1	0.0225882	2.65301	-0.220272	0.830198	0.999115	-5.32965	PF3D7_0831400	Plasmodium exported protein, unknown function	N/A	No
PF3D7_1336900	transcript=PF3D7_1336900.1	-0.015676	1.07166	0.22022	0.830237	0.999115	-5.32966	PF3D7_1336900	tryptophan--tRNA ligase	cTrpRS	No
PF3D7_0918900	transcript=PF3D7_0918900.1	-0.0270742	2.97693	0.219498	0.830784	0.999115	-5.32979	PF3D7_0918900	gamma-glutamylcysteine synthetase	gammaGCS	No
PF3D7_0108700	transcript=PF3D7_0108700.1	-0.0136853	0.313459	0.218836	0.831286	0.999115	-5.32991	PF3D7_0108700	secreted ookinete protein, putative	PSOP24	No
PF3D7_1216900	transcript=PF3D7_1216900.1	0.0150607	1.90841	-0.218809	0.831306	0.999115	-5.32992	PF3D7_1216900	DNA-binding chaperone, putative	N/A	No
PF3D7_1343200	transcript=PF3D7_1343200.1	-0.0105729	-0.508838	0.218649	0.831427	0.999115	-5.32995	PF3D7_1343200	tRNA guanosine-2'-O-methyltransferase, putative	N/A	No
PF3D7_0414900	transcript=PF3D7_0414900.1	0.127428	0.193664	-0.218637	0.831437	0.999115	-5.32995	PF3D7_0414900	armadillo-domain containing rhoptry protein	ARO	No
PF3D7_0831600	transcript=PF3D7_0831600.1	0.0496436	0.357312	-0.217909	0.831988	0.999115	-5.33009	PF3D7_0831600	cytoadherence linked asexual protein 8	CLAG8	No
PF3D7_0908600	transcript=PF3D7_0908600.1	0.0194571	0.195276	-0.217817	0.832058	0.999115	-5.3301	PF3D7_0908600	ribosomal RNA methyltransferase, putative	N/A	No
PF3D7_1328300	transcript=PF3D7_1328300.1	-0.0290671	0.545172	0.217756	0.832104	0.999115	-5.33012	PF3D7_1328300	conserved protein, unknown function	N/A	No
PF3D7_1140800	transcript=PF3D7_1140800.1	0.0148194	-1.64913	-0.217743	0.832114	0.999115	-5.33012	PF3D7_1140800	CID domain-containing protein, putative	N/A	No
PF3D7_0715000	transcript=PF3D7_0715000.1	-0.0312861	0.926479	0.217668	0.83217	0.999115	-5.33013	PF3D7_0715000	4-nitrophenylphosphatase	PNPase	No
PF3D7_0807500	transcript=PF3D7_0807500.1	-0.0283155	3.06152	0.217362	0.832402	0.999115	-5.33019	PF3D7_0807500	proteasome subunit alpha type-6, putative	N/A	No
PF3D7_1321500	transcript=PF3D7_1321500.1	0.0727708	-2.28397	-0.217186	0.832535	0.999115	-5.33022	PF3D7_1321500	3',5'-cyclic nucleotide phosphodiesterase beta	PDEbeta	No
PF3D7_0501600	transcript=PF3D7_0501600.1	0.107262	3.56799	-0.217117	0.832588	0.999115	-5.33023	PF3D7_0501600	rhoptry-associated protein 2	RAP2	No
PF3D7_1471100	transcript=PF3D7_1471100.1	-0.0104845	6.2423	0.217087	0.832611	0.999115	-5.33024	PF3D7_1471100	exported protein 2	EXP2	No
PF3D7_1343300	transcript=PF3D7_1343300.1	0.017007	0.223482	-0.21704	0.832646	0.999115	-5.33025	PF3D7_1343300	CDT1-like protein, putative	N/A	No
PF3D7_0217900	transcript=PF3D7_0217900.1	-0.0291323	0.766459	0.216622	0.832963	0.999115	-5.33033	PF3D7_0217900	thioesterase/thiol ester dehydrase-isomerase, putative	N/A	No
PF3D7_0317000	transcript=PF3D7_0317000.1	-0.0287913	2.22729	0.216569	0.833003	0.999115	-5.33034	PF3D7_0317000	proteasome subunit alpha type-3, putative	N/A	No
PF3D7_1313000	transcript=PF3D7_1313000.1	-0.0151382	-0.175338	0.216227	0.833263	0.999115	-5.3304	PF3D7_1313000	ubiquitin-like protein Nedd8	NEDD8	No
PF3D7_1223300	transcript=PF3D7_1223300.1	0.0139916	-2.31121	-0.216204	0.83328	0.999115	-5.3304	PF3D7_1223300	DNA gyrase subunit A	GyrA	No
PF3D7_0917900	transcript=PF3D7_0917900.1	0.0109958	6.96754	-0.216123	0.833341	0.999115	-5.33042	PF3D7_0917900	heat shock protein 70	BIP	No
PF3D7_1228400	transcript=PF3D7_1228400.1	-0.0177218	-2.27407	0.215988	0.833443	0.999115	-5.33044	PF3D7_1228400	conserved Plasmodium protein, unknown function	N/A	No
PF3D7_1113300	transcript=PF3D7_1113300.1	0.0366621	-0.310252	-0.214992	0.834198	0.999115	-5.33063	PF3D7_1113300	UDP-galactose transporter, putative	UGT	No
PF3D7_0305500	transcript=PF3D7_0305500.1	-0.0143172	1.58094	0.214781	0.834359	0.999115	-5.33067	PF3D7_0305500	protein dopey homolog, putative	N/A	No
PF3D7_1252600	transcript=PF3D7_1252600.1	0.0321436	-1.59808	-0.214138	0.834846	0.999115	-5.33078	PF3D7_1252600	esterase, putative	N/A	No
PF3D7_0218500	transcript=PF3D7_0218500.1	0.0112375	1.7025	-0.214058	0.834907	0.999115	-5.3308	PF3D7_0218500	small nuclear ribonucleoprotein Sm D2, putative	SNRPD2	No
PF3D7_0316500	transcript=PF3D7_0316500.1	-0.020155	0.456203	0.213885	0.835038	0.999115	-5.33083	PF3D7_0316500	kinetochore protein NUF2, putative	NUF2	No
PF3D7_0531400	transcript=PF3D7_0531400.1	0.0129911	-1.26579	-0.213883	0.83504	0.999115	-5.33083	PF3D7_0531400	G-patch domain-containing protein, putative	N/A	No
PF3D7_0613900	transcript=PF3D7_0613900.1	0.102878	1.59089	-0.213735	0.835152	0.999115	-5.33086	PF3D7_0613900	myosin E, putative	MyoE	No
PF3D7_1200600	transcript=PF3D7_1200600.1	-0.015385	-2.57515	0.213043	0.835677	0.999115	-5.33098	PF3D7_1200600	erythrocyte membrane protein 1, PfEMP1	VAR2CSA	No
PF3D7_0629700	transcript=PF3D7_0629700.1	-0.0271042	-1.40872	0.212762	0.83589	0.999115	-5.33103	PF3D7_0629700	SET domain protein, putative	SET1	No
PF3D7_0602100	transcript=PF3D7_0602100.1	-0.0132586	1.08429	0.212438	0.836135	0.999115	-5.33109	PF3D7_0602100	ATP-dependent RNA helicase MTR4	MTR4	No
PF3D7_0932200	transcript=PF3D7_0932200.1	0.0116467	3.87391	-0.211727	0.836675	0.999115	-5.33122	PF3D7_0932200	profilin	PFN	No
PF3D7_1227800	transcript=PF3D7_1227800.1	-0.0182913	0.533503	0.211076	0.837169	0.999115	-5.33134	PF3D7_1227800	elongator complex protein 3, putative	ELP3	No
PF3D7_1234600	transcript=PF3D7_1234600.1	-0.0283056	-1.61061	0.21103	0.837204	0.999115	-5.33135	PF3D7_1234600	protein TOC75, putative	TOC75	No
PF3D7_1213200	transcript=PF3D7_1213200.1	-0.0177553	0.294643	0.210964	0.837254	0.999115	-5.33136	PF3D7_1213200	mediator of RNA polymerase II transcription subunit 18, putative	MED18	No
PF3D7_1354500	transcript=PF3D7_1354500.1	-0.0189382	2.77373	0.210959	0.837258	0.999115	-5.33136	PF3D7_1354500	adenylosuccinate synthetase	ADSS	No
PF3D7_1251200	transcript=PF3D7_1251200.1	0.12975	0.236016	-0.210159	0.837865	0.999115	-5.3315	PF3D7_1251200	coronin	N/A	No
PF3D7_1003600	transcript=PF3D7_1003600.1	0.12844	0.619518	-0.209999	0.837987	0.999115	-5.33153	PF3D7_1003600	inner membrane complex protein 1c	IMC1c	No
PF3D7_0907400	transcript=PF3D7_0907400.1	-0.0142758	0.443302	0.209849	0.8381	0.999115	-5.33156	PF3D7_0907400	ATP-dependent protease ATPase subunit ClpY	ClpY	No
PF3D7_0628300	transcript=PF3D7_0628300.1	0.0416972	4.6983	-0.209703	0.838211	0.999115	-5.33159	PF3D7_0628300	choline/ethanolaminephosphotransferase, putative	CEPT	No
PF3D7_0815800	transcript=PF3D7_0815800.1	-0.0265439	0.126573	0.209434	0.838416	0.999115	-5.33163	PF3D7_0815800	vacuolar protein sorting-associated protein 9, putative	VPS9	No
PF3D7_1347700	transcript=PF3D7_1347700.1	-0.0118242	1.81665	0.208999	0.838746	0.999115	-5.33171	PF3D7_1347700	ethanolamine-phosphate cytidylyltransferase	ECT	No
PF3D7_0212500	transcript=PF3D7_0212500.1	0.0130442	0.556468	-0.208887	0.838831	0.999115	-5.33173	PF3D7_0212500	nucleoporin NUP434, putative	NUP434	No
PF3D7_1104800	transcript=PF3D7_1104800.1	0.0209587	-1.83589	-0.208884	0.838833	0.999115	-5.33173	PF3D7_1104800	metabolite/drug transporter, putative	N/A	No
PF3D7_1234500	transcript=PF3D7_1234500.1	-0.0106369	1.20108	0.208796	0.8389	0.999115	-5.33175	PF3D7_1234500	conserved Plasmodium protein, unknown function	N/A	No
PF3D7_0512600	transcript=PF3D7_0512600.1	0.0135551	1.97858	-0.208501	0.839124	0.999115	-5.3318	PF3D7_0512600	ras-related protein Rab-1B	RAB1b	No
PF3D7_0413600	transcript=PF3D7_0413600.1	-0.0172131	2.70583	0.208133	0.839404	0.999115	-5.33187	PF3D7_0413600	26S protease regulatory subunit 6B, putative	RPT3	No
PF3D7_0310500	transcript=PF3D7_0310500.1	-0.0104982	0.659744	0.208092	0.839434	0.999115	-5.33187	PF3D7_0310500	ATP-dependent RNA helicase DHX57, putative	DHX57	No
PF3D7_1142100	transcript=PF3D7_1142100.1	0.0137207	-0.369635	-0.206771	0.840438	0.999115	-5.33211	PF3D7_1142100	DnaJ domain-containing protein, putative	N/A	No
PF3D7_0404700	transcript=PF3D7_0404700.1	0.110977	0.00903383	-0.205816	0.841164	0.999115	-5.33228	PF3D7_0404700	dipeptidyl aminopeptidase 3	DPAP3	No
PF3D7_1225400	transcript=PF3D7_1225400.1	0.0312346	-2.09196	-0.205611	0.841319	0.999115	-5.33231	PF3D7_1225400	rRNA-processing protein, putative	N/A	No
PF3D7_0727800	transcript=PF3D7_0727800.1	-0.0110971	1.60698	0.205173	0.841653	0.999115	-5.33239	PF3D7_0727800	cation transporting ATPase, putative	N/A	No
PF3D7_1213700	transcript=PF3D7_1213700.1	0.0164249	2.18029	-0.20515	0.84167	0.999115	-5.33239	PF3D7_1213700	DNA-directed RNA polymerases I, II, and III subunit RPABC3, putative	RPB8	No
PF3D7_1233000	transcript=PF3D7_1233000.1	-0.024451	0.142545	0.20482	0.841921	0.999115	-5.33245	PF3D7_1233000	elongation factor G	EF-G	No
PF3D7_1212400	transcript=PF3D7_1212400.1	-0.0326162	-0.628295	0.204614	0.842077	0.999115	-5.33249	PF3D7_1212400	tetratricopeptide repeat protein, putative	N/A	No
PF3D7_0935800	transcript=PF3D7_0935800.1	0.0773695	1.36148	-0.204402	0.842239	0.999115	-5.33252	PF3D7_0935800	cytoadherence linked asexual protein 9	CLAG9	No
PF3D7_1323700	transcript=PF3D7_1323700.1	0.109423	0.986518	-0.203759	0.842727	0.999115	-5.33264	PF3D7_1323700	glideosome associated protein with multiple membrane spans 1	GAPM1	No
PF3D7_0511200	transcript=PF3D7_0511200.1	0.0324714	-1.75757	-0.203682	0.842786	0.999115	-5.33265	PF3D7_0511200	stearoyl-CoA desaturase	SCD	No
PF3D7_0930500	transcript=PF3D7_0930500.1	0.0406962	-0.322297	-0.203065	0.843255	0.999115	-5.33276	PF3D7_0930500	diacylglycerol kinase, putative	DGK1	No
PF3D7_0208100	transcript=PF3D7_0208100.1	0.0344476	-0.674506	-0.202891	0.843387	0.999115	-5.33279	PF3D7_0208100	C2 domain-containing protein 5, putative	N/A	No
PF3D7_1471400	transcript=PF3D7_1471400.1	0.0414752	0.600201	-0.201925	0.844121	0.999115	-5.33295	PF3D7_1471400	diacylglycerol kinase, putative	N/A	No
PF3D7_1450000	transcript=PF3D7_1450000.1	-0.0463038	0.194516	0.201669	0.844316	0.999115	-5.333	PF3D7_1450000	serine/threonine protein kinase, putative	N/A	No
PF3D7_0209200	transcript=PF3D7_0209200.1	-0.0151048	-0.940848	0.20128	0.844612	0.999115	-5.33307	PF3D7_0209200	exosome complex component MTR3, putative	MTR3	No
PF3D7_0720800	transcript=PF3D7_0720800.1	0.0310426	0.546219	-0.200988	0.844834	0.999115	-5.33312	PF3D7_0720800	Ham1-like protein, putative	N/A	No
PF3D7_1337200	transcript=PF3D7_1337200.1	0.0185979	-0.631934	-0.200234	0.845407	0.999115	-5.33324	PF3D7_1337200	1-deoxy-D-xylulose 5-phosphate synthase	DXS	No
PF3D7_0316800	transcript=PF3D7_0316800.1	0.017038	6.38897	-0.199967	0.845611	0.999115	-5.33329	PF3D7_0316800	40S ribosomal protein S15A, putative	N/A	No
PF3D7_0810000	transcript=PF3D7_0810000.1	0.0259115	1.445	-0.199874	0.845682	0.999115	-5.33331	PF3D7_0810000	acyl-CoA binding protein, putative	N/A	No
PF3D7_0206800	transcript=PF3D7_0206800.1	-0.114923	-1.74824	0.19957	0.845913	0.999115	-5.33336	PF3D7_0206800	merozoite surface protein 2	MSP2	No
PF3D7_1110100	transcript=PF3D7_1110100.1	-0.0507386	0.54281	0.199499	0.845967	0.999115	-5.33337	PF3D7_1110100	C2 domain-containing membrane protein	C2DMA	No
PF3D7_1115400	transcript=PF3D7_1115400.1	-0.0195782	3.00081	0.199496	0.845969	0.999115	-5.33337	PF3D7_1115400	cysteine proteinase falcipain 3	FP3	No
[truncated: 703 more rows]
