# Supplementary material for: Essential role for PfHSP40 in asexual replication and thermotolerance of malaria parasites
Source: PLoS Pathog. 2025 Jul 8;21(7):e1013313. doi: 10.1371/journal.ppat.1013313 (PMC12258570; doi:10.1371/journal.ppat.1013313)
Supplement: S2 Table — (XLSX) [file ppat.1013313.s006.xlsx]

## Sheet: limma_results_differential_abun
Gene	Uniprot	logFC	AveExpr	t	P.Value	adj.P.Val	B	Gene.ID.PlasmoDB	Product.Description.PlasmoDB	Gene.Symbol.PlasmoDB	Significant Hit
PF3D7_1437900	transcript=PF3D7_1437900.1	-2.86626	2.84327	37.3224	7.25277e-12	1.86831e-08	16.6387	PF3D7_1437900	HSP40, subfamily A	HSP40	Yes
PF3D7_1427500	transcript=PF3D7_1427500.1	-1.26325	-0.158224	24.6081	4.07539e-10	5.2491e-07	13.6259	PF3D7_1427500	DNA mismatch repair protein MSH2, putative	MSH2-1	Yes
PF3D7_1437200	transcript=PF3D7_1437200.1	-1.95894	0.703944	19.691	3.45694e-09	2.96836e-06	11.7442	PF3D7_1437200	ribonucleoside-diphosphate reductase large subunit, putative	RNR R1	Yes
PF3D7_0505500	transcript=PF3D7_0505500.1	-1.33712	0.874943	18.696	5.66856e-09	3.55157e-06	11.2872	PF3D7_0505500	DNA mismatch repair protein MSH6, putative	MSH6	Yes
PF3D7_1317100	transcript=PF3D7_1317100.1	-1.27653	1.82431	18.3158	6.89357e-09	3.55157e-06	11.1045	PF3D7_1317100	DNA replication licensing factor MCM4	MCM4	Yes
PF3D7_1438700	transcript=PF3D7_1438700.1	-1.55658	-0.335785	16.7188	1.63886e-08	7.03618e-06	10.2833	PF3D7_1438700	DNA primase small subunit	N/A	Yes
PF3D7_0110700	transcript=PF3D7_0110700.1	-0.849436	0.987976	16.2033	2.20388e-08	8.11028e-06	9.99806	PF3D7_0110700	chromatin assembly factor 1 subunit C, putative	CAF1C	No
PF3D7_0215800	transcript=PF3D7_0215800.1	-1.09043	-2.20659	15.864	2.69127e-08	8.66588e-06	9.80454	PF3D7_0215800	origin recognition complex subunit 5	ORC5	Yes
PF3D7_1463300	transcript=PF3D7_1463300.1	-1.28489	-0.754109	15.2	4.02611e-08	1.15236e-05	9.4117	PF3D7_1463300	DNA polymerase alpha subunit B, putative	N/A	Yes
PF3D7_0311600	transcript=PF3D7_0311600.1	-0.617293	0.776294	14.4916	6.3026e-08	1.62355e-05	8.97063	PF3D7_0311600	dolichyl-diphosphooligosaccharide--protein glycosyltransferase subunit OST1, putative	OST1	No
PF3D7_0527000	transcript=PF3D7_0527000.1	-1.29108	1.15564	14.3235	7.03048e-08	1.64641e-05	8.86247	PF3D7_0527000	DNA replication licensing factor MCM3, putative	MCM3	Yes
PF3D7_0705400	transcript=PF3D7_0705400.1	-1.32559	0.384095	14.1329	7.96924e-08	1.71073e-05	8.73816	PF3D7_0705400	DNA replication licensing factor MCM7	MCM7	Yes
PF3D7_1222100	transcript=PF3D7_1222100.1	-0.670511	-0.248062	13.6763	1.08297e-07	2.09564e-05	8.43274	PF3D7_1222100	conserved Plasmodium protein, unknown function	N/A	No
PF3D7_1355100	transcript=PF3D7_1355100.1	-1.28085	4.47466	13.6026	1.13893e-07	2.09564e-05	8.38241	PF3D7_1355100	DNA replication licensing factor MCM6	MCM6	Yes
PF3D7_1456500	transcript=PF3D7_1456500.1	-0.744494	-0.391313	12.8997	1.8651e-07	3.0527e-05	7.88745	PF3D7_1456500	STAG domain-containing protein, putative	N/A	No
PF3D7_1133200	transcript=PF3D7_1133200.1	-0.763159	-0.136268	12.8768	1.89609e-07	3.0527e-05	7.87084	PF3D7_1133200	conserved Plasmodium protein, unknown function	N/A	No
PF3D7_1417800	transcript=PF3D7_1417800.1	-1.26614	2.15652	12.73	2.10866e-07	3.05722e-05	7.76367	PF3D7_1417800	DNA replication licensing factor MCM2	MCM2	Yes
PF3D7_1405600	transcript=PF3D7_1405600.1	-1.31412	1.41369	12.7122	2.13625e-07	3.05722e-05	7.75054	PF3D7_1405600	ribonucleoside-diphosphate reductase small chain, putative	RNR R2e1	Yes
PF3D7_0316300	transcript=PF3D7_0316300.1	-0.93146	0.344646	12.4924	2.51021e-07	3.34291e-05	7.58748	PF3D7_0316300	inorganic pyrophosphatase, putative, inorganic pyrophosphatase	PPase	No
PF3D7_1366500	transcript=PF3D7_1366500.1	-0.787355	2.46109	12.3826	2.72351e-07	3.34291e-05	7.5049	PF3D7_1366500	nucleoside diphosphate kinase	NDK	No
PF3D7_0923800	transcript=PF3D7_0923800.1	-1.23947	0.0665803	12.3818	2.7252e-07	3.34291e-05	7.50427	PF3D7_0923800	thioredoxin reductase	TRXR	Yes
PF3D7_1149200	transcript=PF3D7_1149200.1	1.0784	3.46414	-12.2641	2.97636e-07	3.34814e-05	7.41489	PF3D7_1149200	ring-infected erythrocyte surface antigen	RESA3	Yes
PF3D7_0917600	transcript=PF3D7_0917600.1	-0.712857	0.719284	12.2582	2.98941e-07	3.34814e-05	7.41045	PF3D7_0917600	pre-mRNA-splicing factor ATP-dependent RNA helicase PRP43, putative	PRP43	No
PF3D7_0210200	transcript=PF3D7_0210200.1	-0.988715	-1.7872	12.184	3.16154e-07	3.39338e-05	7.35363	PF3D7_0210200	conserved Plasmodium protein, unknown function	N/A	No
PF3D7_0102200	transcript=PF3D7_0102200.1	1.15549	3.82034	-12.1051	3.35655e-07	3.45859e-05	7.29283	PF3D7_0102200	ring-infected erythrocyte surface antigen	RESA	Yes
PF3D7_1228300	transcript=PF3D7_1228300.1	-1.09291	-2.35263	11.9445	3.7958e-07	3.65167e-05	7.16775	PF3D7_1228300	NIMA related kinase 1	NEK1	Yes
PF3D7_0310400	transcript=PF3D7_0310400.1	-1.02619	0.38156	11.8489	4.08667e-07	3.65167e-05	7.09256	PF3D7_0310400	parasite-infected erythrocyte surface protein	PIESP1	Yes
PF3D7_1245100	transcript=PF3D7_1245100.1	-0.981236	-1.47808	11.831	4.14383e-07	3.65167e-05	7.07841	PF3D7_1245100	kinesin-13, putative	KLP8	No
PF3D7_0502400	transcript=PF3D7_0502400.1	0.848051	0.209794	-11.7976	4.25268e-07	3.65167e-05	7.05198	PF3D7_0502400	merozoite surface protein 8	MSP8	No
PF3D7_1412100	transcript=PF3D7_1412100.1	-1.04711	0.261423	11.7976	4.25272e-07	3.65167e-05	7.05197	PF3D7_1412100	mini-chromosome maintenance complex-binding protein	MCMBP	Yes
PF3D7_1415000	transcript=PF3D7_1415000.1	-0.9677	-2.49937	11.5894	5.0073e-07	4.09479e-05	6.88529	PF3D7_1415000	uracil-DNA glycosylase	UDG	No
PF3D7_0808100	transcript=PF3D7_0808100.1	-0.463735	-1.77513	11.5695	5.08669e-07	4.09479e-05	6.86922	PF3D7_0808100	AP-3 complex subunit delta, putative	N/A	No
PF3D7_1463200	transcript=PF3D7_1463200.1	-0.645586	0.665744	11.5059	5.35016e-07	4.13909e-05	6.81761	PF3D7_1463200	replication factor C subunit 3, putative	RFC3	No
PF3D7_1408400	transcript=PF3D7_1408400.1	-0.705664	-0.387433	11.4797	5.46309e-07	4.13909e-05	6.79625	PF3D7_1408400	FANCJ-like helicase, putative	FANCJ	No
PF3D7_0934100	transcript=PF3D7_0934100.1	-1.12176	-1.31089	11.1934	6.88077e-07	5.06425e-05	6.55999	PF3D7_0934100	TFIIH basal transcription factor complex helicase XPD subunit	XPD	Yes
PF3D7_0721100	transcript=PF3D7_0721100.1	-0.731165	2.44828	11.1479	7.14131e-07	5.11001e-05	6.52187	PF3D7_0721100	conserved protein, unknown function	N/A	No
PF3D7_1200700	transcript=PF3D7_1200700.1	0.721218	1.54033	-11.0931	7.46914e-07	5.20014e-05	6.47582	PF3D7_1200700	acyl-CoA synthetase	ACS7	No
PF3D7_0527600	transcript=PF3D7_0527600.1	-0.734813	-0.292453	10.9982	8.07741e-07	5.35317e-05	6.39542	PF3D7_0527600	conserved Plasmodium protein, unknown function	N/A	No
PF3D7_1224500	transcript=PF3D7_1224500.1	-0.998004	1.52493	10.9941	8.10456e-07	5.35317e-05	6.39198	PF3D7_1224500	histone chaperone ASF1	ASF1	No
PF3D7_1130700	transcript=PF3D7_1130700.1	-0.637901	0.381291	10.8827	8.89103e-07	5.72582e-05	6.29678	PF3D7_1130700	structural maintenance of chromosomes protein 1	SMC1	No
PF3D7_0202700	transcript=PF3D7_0202700.1	-1.05872	-4.19073	10.5591	1.1691e-06	7.01381e-05	6.01483	PF3D7_0202700	octaprenyl pyrophosphate synthase	OPP	Yes
PF3D7_1015800	transcript=PF3D7_1015800.1	-1.2094	1.78862	10.553	1.17517e-06	7.01381e-05	6.00949	PF3D7_1015800	ribonucleoside-diphosphate reductase small chain, putative	RNR R2e2	Yes
PF3D7_0605800	transcript=PF3D7_0605800.1	-0.543004	-1.18058	10.5375	1.1909e-06	7.01381e-05	5.99578	PF3D7_0605800	DNA repair protein RAD50, putative	RAD50	No
PF3D7_1037600	transcript=PF3D7_1037600.1	-0.993847	-2.14736	10.5306	1.19801e-06	7.01381e-05	5.98964	PF3D7_1037600	TFIIH basal transcription factor complex helicase XPB subunit, putative	XPB	No
PF3D7_1473700	transcript=PF3D7_1473700.1	0.773233	-0.838127	-10.485	1.24592e-06	7.13223e-05	5.94917	PF3D7_1473700	nucleoporin NUP116/NSP116, putative	NUP116	No
PF3D7_0312400	transcript=PF3D7_0312400.1	-0.611644	1.69729	10.4113	1.32787e-06	7.43606e-05	5.88342	PF3D7_0312400	glycogen synthase kinase-3 beta	GSK3beta	No
PF3D7_1017000	transcript=PF3D7_1017000.1	-0.892607	0.690747	10.2938	1.47115e-06	8.06314e-05	5.77756	PF3D7_1017000	DNA polymerase delta catalytic subunit	N/A	No
PF3D7_0623000	transcript=PF3D7_0623000.1	-0.785434	-0.245683	10.2537	1.52379e-06	8.17768e-05	5.74121	PF3D7_0623000	chorismate synthase	CS	No
PF3D7_1353200	transcript=PF3D7_1353200.1	0.675782	2.45189	-10.1795	1.6267e-06	8.30837e-05	5.67362	PF3D7_1353200	membrane associated histidine-rich protein 2	MAHRP2	No
PF3D7_0303500	transcript=PF3D7_0303500.1	-0.662747	-1.67646	10.1715	1.63825e-06	8.30837e-05	5.6663	PF3D7_0303500	spindle pole body protein, putative	N/A	No
PF3D7_0217900	transcript=PF3D7_0217900.1	-0.941222	0.65339	10.1669	1.6449e-06	8.30837e-05	5.6621	PF3D7_0217900	thioesterase/thiol ester dehydrase-isomerase, putative	N/A	No
PF3D7_0513600	transcript=PF3D7_0513600.1	-0.659517	1.69828	10.0112	1.88954e-06	9.3605e-05	5.51855	PF3D7_0513600	deoxyribodipyrimidine photo-lyase, putative	N/A	No
PF3D7_1231600	transcript=PF3D7_1231600.1	-0.97638	-1.83541	9.85272	2.18014e-06	0.000105963	5.37025	PF3D7_1231600	pre-mRNA-splicing factor ATP-dependent RNA helicase PRP2, putative	PRP2	No
PF3D7_0520800	transcript=PF3D7_0520800.1	-0.641322	-1.75819	9.76653	2.35839e-06	0.000112504	5.2887	PF3D7_0520800	conserved protein, unknown function	N/A	No
PF3D7_1428900	transcript=PF3D7_1428900.1	-3.03977	-2.7845	9.71659	2.46892e-06	0.000113762	5.24115	PF3D7_1428900	conserved Plasmodium protein, unknown function	N/A	Yes
PF3D7_0111400	transcript=PF3D7_0111400.1	-0.500337	-0.244743	9.71475	2.47309e-06	0.000113762	5.2394	PF3D7_0111400	conserved Plasmodium protein, unknown function	GEXP19	No
PF3D7_0707400	transcript=PF3D7_0707400.1	-0.53116	0.852496	9.6034	2.74097e-06	0.000123873	5.13256	PF3D7_0707400	ATPase family AAA domain-containing protein 3A, putative	ATAD3A	No
PF3D7_1323600	transcript=PF3D7_1323600.1	-0.69095	1.49572	9.56519	2.84006e-06	0.000126138	5.09565	PF3D7_1323600	conserved protein, unknown function	N/A	No
PF3D7_1312700	transcript=PF3D7_1312700.1	-0.5564	1.29395	9.536	2.91841e-06	0.000127421	5.06735	PF3D7_1312700	conserved Plasmodium protein, unknown function	N/A	No
PF3D7_0513200	transcript=PF3D7_0513200.1	-0.476328	0.565185	9.50494	3.00439e-06	0.000128988	5.03716	PF3D7_0513200	CPSF domain-containing protein, putative	N/A	No
PF3D7_0317200	transcript=PF3D7_0317200.1	-0.778688	-2.65898	9.46594	3.11626e-06	0.000130533	4.99913	PF3D7_0317200	cdc2-related protein kinase 4	CRK4	No
PF3D7_0113900	transcript=PF3D7_0113900.1	0.537755	2.492	-9.45728	3.1417e-06	0.000130533	4.99067	PF3D7_0113900	CX3CL1-binding protein 1	CBP1	No
PF3D7_1032800	transcript=PF3D7_1032800.1	-0.618891	-0.750034	9.39761	3.32341e-06	0.000135891	4.93216	PF3D7_1032800	leucine-rich repeat protein 1	LRR1	No
PF3D7_1211700	transcript=PF3D7_1211700.1	-1.23314	0.88773	9.35208	3.46978e-06	0.000139161	4.88729	PF3D7_1211700	DNA replication licensing factor MCM5, putative	MCM5	Yes
PF3D7_0935900	transcript=PF3D7_0935900.1	0.72083	3.05976	-9.32377	3.56432e-06	0.000139161	4.8593	PF3D7_0935900	ring-exported protein 1	REX1	No
PF3D7_1451000	transcript=PF3D7_1451000.1	-0.589543	-1.94402	9.29918	3.64874e-06	0.000139161	4.83493	PF3D7_1451000	ADP-ribosylation factor, putative	N/A	No
PF3D7_0417200	transcript=PF3D7_0417200.1	-0.817148	2.74907	9.29796	3.65297e-06	0.000139161	4.83372	PF3D7_0417200	bifunctional dihydrofolate reductase-thymidylate synthase	DHFR-TS	No
PF3D7_0414000	transcript=PF3D7_0414000.1	-0.649079	1.54399	9.28016	3.71551e-06	0.000139161	4.81604	PF3D7_0414000	structural maintenance of chromosomes protein 3	SMC3	No
PF3D7_1334500	transcript=PF3D7_1334500.1	-0.740304	-0.413053	9.26145	3.78252e-06	0.000139161	4.79742	PF3D7_1334500	MSP7-like protein	MSRP6	No
PF3D7_1466100	transcript=PF3D7_1466100.1	-0.732896	-0.415343	9.25108	3.8202e-06	0.000139161	4.78709	PF3D7_1466100	protein phosphatase containing kelch-like domains	PPKL	No
PF3D7_1015900	transcript=PF3D7_1015900.1	0.818187	7.84581	-9.24689	3.83557e-06	0.000139161	4.7829	PF3D7_1015900	enolase	ENO	No
PF3D7_1111100	transcript=PF3D7_1111100.1	-0.39069	1.11834	9.20315	3.99988e-06	0.000143107	4.73919	PF3D7_1111100	replication factor C subunit 5, putative	RFC5	No
PF3D7_0903700	transcript=PF3D7_0903700.1	-0.704486	2.62328	9.16785	4.13812e-06	0.000144392	4.70378	PF3D7_0903700	alpha tubulin 1	N/A	No
PF3D7_0321500	transcript=PF3D7_0321500.1	-0.700279	-1.02909	9.1654	4.1479e-06	0.000144392	4.70132	PF3D7_0321500	peptidase, putative	N/A	No
PF3D7_0506900	transcript=PF3D7_0506900.1	0.784306	-0.552045	-9.09285	4.4494e-06	0.000152822	4.62815	PF3D7_0506900	rhomboid protease ROM4	ROM4	No
PF3D7_1030100	transcript=PF3D7_1030100.1	-0.805061	-0.795089	8.95251	5.10291e-06	0.000172962	4.48515	PF3D7_1030100	pre-mRNA-splicing factor ATP-dependent RNA helicase PRP22, putative	PRP22	No
PF3D7_0915200	transcript=PF3D7_0915200.1	-0.918379	-2.70493	8.91559	5.29171e-06	0.000176113	4.44722	PF3D7_0915200	ribonuclease H2 subunit C, putative	N/A	No
PF3D7_1469200	transcript=PF3D7_1469200.1	0.49067	-1.14545	-8.90779	5.3326e-06	0.000176113	4.43918	PF3D7_1469200	shewanella-like protein phosphatase 1, putative	SHLP1	No
PF3D7_0305600	transcript=PF3D7_0305600.1	-0.808734	0.088279	8.84515	5.67349e-06	0.000184999	4.37446	PF3D7_0305600	DNA-(apurinic or apyrimidinic site) endonuclease	APE1	No
PF3D7_1324800	transcript=PF3D7_1324800.1	-0.614457	1.27631	8.8256	5.78471e-06	0.000186268	4.35418	PF3D7_1324800	dihydrofolate synthase/folylpolyglutamate synthase	DHFS-FPGS	No
PF3D7_1107400	transcript=PF3D7_1107400.1	-1.22627	-1.14276	8.77688	6.07237e-06	0.000192952	4.30347	PF3D7_1107400	DNA repair protein RAD51	RAD51	Yes
PF3D7_0303000	transcript=PF3D7_0303000.1	-0.554511	1.03175	8.76545	6.14212e-06	0.000192952	4.29153	PF3D7_0303000	N-ethylmaleimide-sensitive fusion protein	NSF	No
PF3D7_0623900	transcript=PF3D7_0623900.1	-0.691749	-0.340473	8.74888	6.24473e-06	0.000193812	4.27421	PF3D7_0623900	ribonuclease H2 subunit A, putative	N/A	No
PF3D7_1427300	transcript=PF3D7_1427300.1	-0.556371	-0.0318323	8.6434	6.94352e-06	0.000211195	4.1633	PF3D7_1427300	conserved Plasmodium protein, unknown function	N/A	No
PF3D7_0821000	transcript=PF3D7_0821000.1	-0.525577	1.74946	8.63981	6.96878e-06	0.000211195	4.15951	PF3D7_0821000	conserved Plasmodium protein, unknown function	N/A	No
PF3D7_1020700	transcript=PF3D7_1020700.1	-0.570007	0.549674	8.61226	7.1658e-06	0.000214641	4.13034	PF3D7_1020700	N-acetyltransferase, GNAT family, putative	N/A	No
PF3D7_0409600	transcript=PF3D7_0409600.1	-0.551772	0.673838	8.59915	7.26167e-06	0.000215012	4.11644	PF3D7_0409600	replication protein A1, large subunit	RPA1	No
PF3D7_0832200	transcript=PF3D7_0832200.1	0.62839	0.022896	-8.52233	7.85246e-06	0.000229296	4.03459	PF3D7_0832200	Plasmodium exported protein (PHISTa-like), unknown function	N/A	No
PF3D7_1241700	transcript=PF3D7_1241700.1	-0.506661	1.25432	8.51369	7.92211e-06	0.000229296	4.02535	PF3D7_1241700	replication factor C subunit 4, putative	RFC4	No
PF3D7_1102500	transcript=PF3D7_1102500.1	-0.639639	-0.269132	8.49207	8.0994e-06	0.000231823	4.00218	PF3D7_1102500	gametocyte exported protein 2	GEXP02	No
PF3D7_1013600	transcript=PF3D7_1013600.1	-0.625112	-1.00401	8.4464	8.48826e-06	0.000240283	3.95308	PF3D7_1013600	conserved Plasmodium protein, unknown function	N/A	No
PF3D7_0409500	transcript=PF3D7_0409500.1	-0.792767	-1.16627	8.42517	8.67585e-06	0.000242924	3.93019	PF3D7_0409500	3-ketodihydrosphingosine reductase, putative	N/A	No
PF3D7_0803400	transcript=PF3D7_0803400.1	-1.70354	-2.94909	8.38848	9.01096e-06	0.000248819	3.8905	PF3D7_0803400	DNA repair and recombination protein RAD54, putative	RAD54	Yes
PF3D7_1148700	transcript=PF3D7_1148700.1	0.446377	-0.982453	-8.38115	9.07956e-06	0.000248819	3.88255	PF3D7_1148700	Plasmodium exported protein (PHISTc), unknown function	GEXP12	No
PF3D7_0625400	transcript=PF3D7_0625400.1	0.681628	0.200589	-8.35796	9.30034e-06	0.000252186	3.85739	PF3D7_0625400	conserved Plasmodium protein, unknown function	N/A	No
PF3D7_1035200	transcript=PF3D7_1035200.1	-2.11283	-5.29506	8.24726	1.04384e-05	0.000277594	3.73641	PF3D7_1035200	S-antigen	N/A	Yes
PF3D7_0917000	transcript=PF3D7_0917000.1	-0.531675	-1.43382	8.24594	1.04529e-05	0.000277594	3.73496	PF3D7_0917000	merozoite organizing protein	MOP	No
PF3D7_1021900	transcript=PF3D7_1021900.1	-0.493301	1.06138	8.18614	1.11311e-05	0.000291108	3.66905	PF3D7_1021900	PHAX domain-containing protein, putative	N/A	No
PF3D7_0518600	transcript=PF3D7_0518600.1	-0.342084	-2.57506	8.18132	1.11878e-05	0.000291108	3.66373	PF3D7_0518600	WD repeat-containing protein 26, putative	WDR26	No
PF3D7_1361900	transcript=PF3D7_1361900.1	-0.58097	3.42584	8.15493	1.1504e-05	0.000296342	3.6345	PF3D7_1361900	proliferating cell nuclear antigen 1	PCNA1	No
PF3D7_0218000	transcript=PF3D7_0218000.1	-0.637292	1.77214	8.11595	1.19889e-05	0.000305776	3.59119	PF3D7_0218000	replication factor C subunit 2, putative	RFC2	No
PF3D7_0510100	transcript=PF3D7_0510100.1	-0.738663	-1.058	8.08066	1.24471e-05	0.000314351	3.55185	PF3D7_0510100	KH domain-containing protein, putative	N/A	No
PF3D7_0709300	transcript=PF3D7_0709300.1	-0.435958	-0.852902	7.96842	1.40362e-05	0.00035104	3.42576	PF3D7_0709300	mediator of RNA polymerase II transcription subunit 14, putative	MED14	No
PF3D7_1115800	transcript=PF3D7_1115800.1	1.19843	-0.956951	-7.91733	1.48314e-05	0.000367363	3.36791	PF3D7_1115800	conserved Plasmodium protein, unknown function	N/A	Yes
PF3D7_1443900	transcript=PF3D7_1443900.1	-0.636856	2.13668	7.90798	1.49822e-05	0.000367563	3.35729	PF3D7_1443900	heat shock protein 90, putative	HSP90	No
PF3D7_1001500	transcript=PF3D7_1001500.1	2.05492	-0.695435	-7.8935	1.5219e-05	0.00036985	3.34082	PF3D7_1001500	early transcribed membrane protein 10.1	ETRAMP10	Yes
PF3D7_1322200	transcript=PF3D7_1322200.1	-0.328845	-0.617219	7.87293	1.55624e-05	0.000374662	3.31739	PF3D7_1322200	protein STU2, putative	STU2	No
PF3D7_1110500	transcript=PF3D7_1110500.1	-0.484864	0.159199	7.83037	1.63002e-05	0.00038665	3.26874	PF3D7_1110500	vacuolar protein sorting-associated protein 35, putative	VPS35	No
PF3D7_0108500	transcript=PF3D7_0108500.1	0.518058	2.64052	-7.82698	1.63606e-05	0.00038665	3.26486	PF3D7_0108500	ELM2 domain-containing protein, putative	N/A	No
PF3D7_1127100	transcript=PF3D7_1127100.1	-0.702068	2.2067	7.79039	1.7028e-05	0.000398764	3.22286	PF3D7_1127100	deoxyuridine 5'-triphosphate nucleotidohydrolase	dUTPase	No
PF3D7_1401800	transcript=PF3D7_1401800.1	-0.44181	1.44211	7.73321	1.8131e-05	0.00042077	3.15692	PF3D7_1401800	choline kinase	CK	No
PF3D7_1110700	transcript=PF3D7_1110700.1	0.46078	-1.24974	-7.72161	1.83641e-05	0.000422374	3.1435	PF3D7_1110700	actin-like protein, putative	ALP1	No
PF3D7_1131100	transcript=PF3D7_1131100.1	0.545636	-1.16039	-7.65956	1.96675e-05	0.000438591	3.07143	PF3D7_1131100	serpentine receptor 1, putative	SR1	No
PF3D7_1130500	transcript=PF3D7_1130500.1	-0.495658	-1.82206	7.65951	1.96686e-05	0.000438591	3.07138	PF3D7_1130500	conserved oligomeric Golgi complex subunit 2, putative	COG2	No
PF3D7_0933500	transcript=PF3D7_0933500.1	-0.474306	-0.961792	7.65916	1.96764e-05	0.000438591	3.07096	PF3D7_0933500	gamma-tubulin complex component, putative	N/A	No
PF3D7_0715600	transcript=PF3D7_0715600.1	-0.416	-1.20426	7.65578	1.97502e-05	0.000438591	3.06702	PF3D7_0715600	GTP-binding translation elongation factor tu family protein, putative	N/A	No
PF3D7_1226600	transcript=PF3D7_1226600.1	-0.388503	1.4494	7.62527	2.04308e-05	0.000449827	3.03141	PF3D7_1226600	proliferating cell nuclear antigen 2	PCNA2	No
PF3D7_1213200	transcript=PF3D7_1213200.1	-0.447564	0.177804	7.60655	2.08611e-05	0.000455285	3.0095	PF3D7_1213200	mediator of RNA polymerase II transcription subunit 18, putative	MED18	No
PF3D7_1451800	transcript=PF3D7_1451800.1	-0.440238	1.55678	7.59402	2.11545e-05	0.000455285	2.99482	PF3D7_1451800	sortilin	SORTLR	No
PF3D7_0318100	transcript=PF3D7_0318100.1	-0.403854	0.576642	7.58261	2.14258e-05	0.000455285	2.98142	PF3D7_0318100	stomatin-like protein, putative	STOML	No
PF3D7_0803700	transcript=PF3D7_0803700.1	-0.904629	0.606874	7.56842	2.17683e-05	0.000455285	2.96475	PF3D7_0803700	tubulin gamma chain	g-tub	No
PF3D7_1221900	transcript=PF3D7_1221900.1	0.707511	0.746285	-7.55945	2.19878e-05	0.000455285	2.95419	PF3D7_1221900	conserved Plasmodium membrane protein, unknown function	N/A	No
PF3D7_1363400	transcript=PF3D7_1363400.1	-0.567904	-0.299551	7.55756	2.20342e-05	0.000455285	2.95198	PF3D7_1363400	polyubiquitin binding protein, putative	DOA1	No
PF3D7_0215000	transcript=PF3D7_0215000.1	-0.47533	-1.73254	7.55657	2.20588e-05	0.000455285	2.95081	PF3D7_0215000	acyl-CoA synthetase	ACS9	No
PF3D7_0408500	transcript=PF3D7_0408500.1	-0.71656	0.140534	7.5552	2.20926e-05	0.000455285	2.94919	PF3D7_0408500	flap endonuclease 1	FEN1	No
PF3D7_1010300	transcript=PF3D7_1010300.1	0.458876	4.4119	-7.53593	2.25751e-05	0.000461535	2.92648	PF3D7_1010300	succinate dehydrogenase subunit 4, putative	SDH4	No
PF3D7_0316500	transcript=PF3D7_0316500.1	-0.514648	0.52404	7.52518	2.28489e-05	0.000463455	2.9138	PF3D7_0316500	kinetochore protein NUF2, putative	NUF2	No
PF3D7_1348500	transcript=PF3D7_1348500.1	-0.777755	-2.34507	7.47423	2.41979e-05	0.000486983	2.85347	PF3D7_1348500	TBC domain protein, putative	N/A	No
PF3D7_0702300	transcript=PF3D7_0702300.1	0.846302	-1.86516	-7.46014	2.45862e-05	0.000490963	2.83673	PF3D7_0702300	sporozoite threonine and asparagine-rich protein	STARP	No
PF3D7_1223200	transcript=PF3D7_1223200.1	0.645787	0.18377	-7.40716	2.61074e-05	0.000517328	2.77358	PF3D7_1223200	nucleus export protein BRR6, putative	N/A	No
PF3D7_1343000	transcript=PF3D7_1343000.1	-0.621016	4.95537	7.39411	2.64977e-05	0.000521054	2.75796	PF3D7_1343000	phosphoethanolamine N-methyltransferase	PMT	No
PF3D7_0629400	transcript=PF3D7_0629400.1	-0.88288	-0.0924194	7.38135	2.68852e-05	0.000521254	2.74269	PF3D7_0629400	polyadenylate-binding protein 3, putative	PABP3	No
PF3D7_1465000	transcript=PF3D7_1465000.1	0.508396	-1.8884	-7.38046	2.69126e-05	0.000521254	2.74162	PF3D7_1465000	cytochrome c oxidase subunit 6A, putative	COX6A	No
PF3D7_1236650	transcript=PF3D7_1236650.1	-1.94626	-3.41059	7.25314	3.11413e-05	0.0005975	2.58804	PF3D7_1236650	conserved Plasmodium protein, unknown function	N/A	Yes
PF3D7_0308000	transcript=PF3D7_0308000.1	-0.794455	0.136925	7.24742	3.13473e-05	0.0005975	2.5811	PF3D7_0308000	DNA polymerase delta small subunit, putative	N/A	No
PF3D7_1360900	transcript=PF3D7_1360900.1	-0.664518	1.36759	7.24198	3.15451e-05	0.0005975	2.57448	PF3D7_1360900	RNA-binding protein, putative	N/A	No
PF3D7_1419800	transcript=PF3D7_1419800.1	-0.507755	1.40922	7.221	3.23194e-05	0.000607699	2.54895	PF3D7_1419800	glutathione reductase	GR	No
PF3D7_0810600	transcript=PF3D7_0810600.1	-0.390114	3.35468	7.19898	3.31543e-05	0.000617621	2.5221	PF3D7_0810600	ATP-dependent RNA helicase DBP1, putative	DBP1	No
PF3D7_0710200	transcript=PF3D7_0710200.1	-0.356452	0.935036	7.18978	3.35101e-05	0.000617621	2.51086	PF3D7_0710200	conserved Plasmodium protein, unknown function	N/A	No
PF3D7_1107200	transcript=PF3D7_1107200.1	-0.456421	-0.0279179	7.18045	3.38751e-05	0.000617621	2.49946	PF3D7_1107200	vacuolar fusion protein CCZ1, putative	N/A	No
PF3D7_1347100	transcript=PF3D7_1347100.1	-0.986832	-2.83902	7.17853	3.39507e-05	0.000617621	2.49711	PF3D7_1347100	DNA topoisomerase 3	TOP3	No
PF3D7_0512200	transcript=PF3D7_0512200.1	-0.275092	1.5406	7.17612	3.40459e-05	0.000617621	2.49416	PF3D7_0512200	glutathione synthetase	GS	No
PF3D7_1223100	transcript=PF3D7_1223100.1	0.437126	2.25839	-7.16539	3.44734e-05	0.000617993	2.48103	PF3D7_1223100	cAMP-dependent protein kinase regulatory subunit	PKAr	No
PF3D7_0303800	transcript=PF3D7_0303800.1	-0.359715	-3.9915	7.16358	3.45462e-05	0.000617993	2.47881	PF3D7_0303800	IBR domain protein, putative	N/A	No
PF3D7_1302000	transcript=PF3D7_1302000.1	0.390639	0.113021	-7.1491	3.51338e-05	0.000624171	2.46105	PF3D7_1302000	EMP1-trafficking protein	PTP6	No
PF3D7_1033200	transcript=PF3D7_1033200.1	0.61068	2.49185	-7.13273	3.58109e-05	0.000631842	2.44095	PF3D7_1033200	early transcribed membrane protein 10.2	ETRAMP10.2	No
PF3D7_1208900	transcript=PF3D7_1208900.1	-0.473166	1.11617	7.11555	3.65369e-05	0.000640266	2.41982	PF3D7_1208900	protein phosphatase PPM11, putative	PPM11	No
PF3D7_0827800	transcript=PF3D7_0827800.1	-0.658325	-1.95342	7.09536	3.74105e-05	0.000651144	2.39494	PF3D7_0827800	SET domain protein, putative	SET3	No
PF3D7_1239700	transcript=PF3D7_1239700.1	-0.380932	1.54804	7.07082	3.85034e-05	0.000662282	2.36461	PF3D7_1239700	ATP-dependent zinc metalloprotease FTSH 1	FTSH1	No
PF3D7_1115400	transcript=PF3D7_1115400.1	-0.425695	2.92981	7.06947	3.85646e-05	0.000662282	2.36294	PF3D7_1115400	cysteine proteinase falcipain 3	FP3	No
PF3D7_0508700	transcript=PF3D7_0508700.1	-0.329706	-0.0602204	7.04008	3.99208e-05	0.000681033	2.32654	PF3D7_0508700	pre-mRNA-processing ATP-dependent RNA helicase PRP5, putative	PRP5	No
PF3D7_0924000	transcript=PF3D7_0924000.1	0.580461	-1.64381	-6.96711	4.35184e-05	0.000728525	2.23566	PF3D7_0924000	patatin-like phospholipase 3	PNPLA3	No
PF3D7_0906100	transcript=PF3D7_0906100.1	-0.655192	0.395078	6.96661	4.3544e-05	0.000728525	2.23504	PF3D7_0906100	vacuolar protein sorting-associated protein 46, putative	VPS46	No
PF3D7_0810300	transcript=PF3D7_0810300.1	0.543791	0.451265	-6.96644	4.35532e-05	0.000728525	2.23482	PF3D7_0810300	protein phosphatase PPM5, putative	PPM5	No
PF3D7_1238500	transcript=PF3D7_1238500.1	-0.327858	0.175523	6.95351	4.4227e-05	0.000735025	2.21864	PF3D7_1238500	conserved Plasmodium protein, unknown function	N/A	No
PF3D7_0935400	transcript=PF3D7_0935400.1	-3.00679	-2.38873	6.9435	4.47563e-05	0.000736691	2.20611	PF3D7_0935400	gametocyte development protein 1	GDV1	Yes
PF3D7_0402100	transcript=PF3D7_0402100.1	0.567281	1.663	-6.94082	4.48993e-05	0.000736691	2.20275	PF3D7_0402100	Plasmodium exported protein (PHISTb), unknown function	N/A	No
PF3D7_1129800	transcript=PF3D7_1129800.1	-0.529365	-1.76828	6.90195	4.70291e-05	0.000766752	2.15393	PF3D7_1129800	Brr1 domain-containing protein	N/A	No
PF3D7_1319400	transcript=PF3D7_1319400.1	-0.490318	0.651856	6.88007	4.82754e-05	0.000779642	2.12638	PF3D7_1319400	conserved protein, unknown function	N/A	No
PF3D7_0906600	transcript=PF3D7_0906600.1	0.530184	-0.149561	-6.87749	4.8425e-05	0.000779642	2.12312	PF3D7_0906600	zinc finger protein, putative	N/A	No
PF3D7_1138700	transcript=PF3D7_1138700.1	0.523455	-1.67593	-6.84037	5.06302e-05	0.000810084	2.0762	PF3D7_1138700	protein KIC5	KIC5	No
PF3D7_0112200	transcript=PF3D7_0112200.1	-0.580746	0.321357	6.82912	5.132e-05	0.000816051	2.06194	PF3D7_0112200	multidrug resistance-associated protein 1	MRP1	No
PF3D7_1423300	transcript=PF3D7_1423300.1	0.51161	0.99924	-6.81743	5.2047e-05	0.000822535	2.04712	PF3D7_1423300	serine/threonine protein phosphatase 7	PP7	No
PF3D7_0205600	transcript=PF3D7_0205600.1	-2.41908	-2.469	6.7842	5.41764e-05	0.000850965	2.00487	PF3D7_0205600	conserved Plasmodium protein, unknown function	N/A	Yes
PF3D7_1422700	transcript=PF3D7_1422700.1	-0.314778	-0.833653	6.77232	5.49604e-05	0.000857517	1.98973	PF3D7_1422700	conserved protein, unknown function	N/A	No
PF3D7_0105800	transcript=PF3D7_0105800.1	-0.795061	-2.08264	6.76784	5.52592e-05	0.000857517	1.98401	PF3D7_0105800	cyclin-dependent kinases regulatory subunit, putative	N/A	No
PF3D7_1250600	transcript=PF3D7_1250600.1	-0.506568	-2.33901	6.75324	5.6246e-05	0.000867604	1.96536	PF3D7_1250600	translation initiation factor eIF-2B subunit beta, putative	N/A	No
PF3D7_0731600	transcript=PF3D7_0731600.1	-0.531587	1.13744	6.74222	5.70029e-05	0.000874045	1.95128	PF3D7_0731600	acyl-CoA synthetase	ACS5	No
PF3D7_0802200	transcript=PF3D7_0802200.1	-0.727965	3.14866	6.7212	5.84773e-05	0.000890808	1.92437	PF3D7_0802200	1-cys peroxiredoxin	1-CysPxn	No
PF3D7_1226900	transcript=PF3D7_1226900.1	-0.319178	1.38878	6.71245	5.91035e-05	0.000890808	1.91314	PF3D7_1226900	parasitophorous vacuolar protein 2	PV2	No
PF3D7_1302900	transcript=PF3D7_1302900.1	-0.5323	-1.89578	6.71203	5.91336e-05	0.000890808	1.9126	PF3D7_1302900	conserved protein, unknown function	N/A	No
PF3D7_0202400	transcript=PF3D7_0202400.1	0.59365	3.01671	-6.70542	5.96118e-05	0.00089279	1.90412	PF3D7_0202400	translation-enhancing factor	PTEF	No
PF3D7_1136300	transcript=PF3D7_1136300.1	-0.385772	2.87334	6.69976	6.0024e-05	0.000893767	1.89685	PF3D7_1136300	tudor staphylococcal nuclease	TSN	No
PF3D7_1353100	transcript=PF3D7_1353100.1	0.452215	2.07326	-6.6719	6.2101e-05	0.000919381	1.861	PF3D7_1353100	Plasmodium exported protein, unknown function	N/A	No
PF3D7_0824200	transcript=PF3D7_0824200.1	-1.38755	-1.99979	6.64476	6.4199e-05	0.000945009	1.82599	PF3D7_0824200	conserved Plasmodium protein, unknown function	N/A	Yes
PF3D7_1033100	transcript=PF3D7_1033100.1	-0.443672	2.3499	6.61965	6.62081e-05	0.000966145	1.79351	PF3D7_1033100	S-adenosylmethionine decarboxylase/ornithine decarboxylase	AdoMetDC/ODC	No
PF3D7_1202100	transcript=PF3D7_1202100.1	-0.452094	0.443812	6.61748	6.6385e-05	0.000966145	1.7907	PF3D7_1202100	SRAP domain-containing protein, putative	SRAP1	No
PF3D7_0911400	transcript=PF3D7_0911400.1	-0.478886	-1.61871	6.58568	6.90362e-05	0.000999085	1.74942	PF3D7_0911400	conserved Plasmodium protein, unknown function	N/A	No
PF3D7_1434000	transcript=PF3D7_1434000.1	-0.385114	-0.299832	6.5808	6.94526e-05	0.000999497	1.74308	PF3D7_1434000	CCR4-associated factor 16, putative	CAF16	No
PF3D7_1338700	transcript=PF3D7_1338700.1	-0.503666	-0.858778	6.56591	7.07413e-05	0.00101239	1.7237	PF3D7_1338700	conserved protein, unknown function	N/A	No
PF3D7_0305300	transcript=PF3D7_0305300.1	0.415892	0.593387	-6.55577	7.16342e-05	0.0010195	1.71048	PF3D7_0305300	transporter, putative	N/A	No
PF3D7_0105200	transcript=PF3D7_0105200.1	-0.41329	2.01512	6.54181	7.2882e-05	0.00103156	1.69228	PF3D7_0105200	RAP protein RAP1	RAP1	No
PF3D7_0605900	transcript=PF3D7_0605900.1	0.507986	1.41316	-6.52418	7.44927e-05	0.0010486	1.66924	PF3D7_0605900	elongation of fatty acids protein, putative	N/A	No
PF3D7_1252100	transcript=PF3D7_1252100.1	0.463496	3.14046	-6.51628	7.52272e-05	0.00105318	1.6589	PF3D7_1252100	rhoptry neck protein 3	RON3	No
PF3D7_1220900	transcript=PF3D7_1220900.1	-0.303711	1.99113	6.49528	7.72174e-05	0.0010752	1.63137	PF3D7_1220900	heterochromatin protein 1	HP1	No
PF3D7_1233600	transcript=PF3D7_1233600.1	-0.447626	1.25165	6.45341	8.13571e-05	0.00112675	1.57632	PF3D7_1233600	asparagine and aspartate rich protein 1	AARP1	No
PF3D7_1107800	transcript=PF3D7_1107800.1	0.395438	0.908964	-6.44173	8.25537e-05	0.00113721	1.56093	PF3D7_1107800	AP2 domain transcription factor AP2-P	ApiAP2	No
PF3D7_1357400	transcript=PF3D7_1357400.1	-0.946362	-3.59928	6.4198	8.48537e-05	0.00116268	1.53196	PF3D7_1357400	conserved Plasmodium protein, unknown function	N/A	No
PF3D7_0934800	transcript=PF3D7_0934800.1	0.476989	2.24845	-6.40423	8.65283e-05	0.00117935	1.51136	PF3D7_0934800	cAMP-dependent protein kinase catalytic subunit	PKAc	No
PF3D7_0504400	transcript=PF3D7_0504400.1	-0.644503	-0.386054	6.35479	9.20871e-05	0.00124562	1.44573	PF3D7_0504400	ATP-dependent helicase, putative	N/A	No
PF3D7_1324500	transcript=PF3D7_1324500.1	-1.71519	-2.39184	6.3447	9.32673e-05	0.00124562	1.4323	PF3D7_1324500	DEAD box helicase, putative	N/A	Yes
PF3D7_1104100	transcript=PF3D7_1104100.1	0.368371	0.281346	-6.3447	9.32674e-05	0.00124562	1.4323	PF3D7_1104100	syntaxin, Qa-SNARE family	SYN13	No
PF3D7_1434800	transcript=PF3D7_1434800.1	-0.504228	3.27575	6.34421	9.33251e-05	0.00124562	1.43165	PF3D7_1434800	mitochondrial acidic protein MAM33, putative	N/A	No
PF3D7_1330600	transcript=PF3D7_1330600.1	-0.605178	0.149677	6.33487	9.44345e-05	0.00125217	1.41919	PF3D7_1330600	elongation factor Tu, putative	N/A	No
PF3D7_0207600	transcript=PF3D7_0207600.1	-0.892964	-0.299311	6.32678	9.54065e-05	0.00125217	1.4084	PF3D7_0207600	serine repeat antigen 5	SERA5	No
PF3D7_1301700	transcript=PF3D7_1301700.1	0.405265	1.47194	-6.3244	9.56946e-05	0.00125217	1.40522	PF3D7_1301700	CX3CL1-binding protein 2	CBP2	No
PF3D7_0420300	transcript=PF3D7_0420300.1	0.359806	0.194549	-6.32271	9.58987e-05	0.00125217	1.40297	PF3D7_0420300	AP2 domain transcription factor, putative	ApiAP2	No
PF3D7_0920400	transcript=PF3D7_0920400.1	-1.83785	-3.00016	6.31986	9.62459e-05	0.00125217	1.39916	PF3D7_0920400	conserved Plasmodium protein, unknown function	N/A	Yes
PF3D7_0829000	transcript=PF3D7_0829000.1	-0.310994	-0.261294	6.31415	9.69447e-05	0.00125492	1.39153	PF3D7_0829000	conserved Plasmodium membrane protein, unknown function	N/A	No
PF3D7_0810800	transcript=PF3D7_0810800.1	-0.460413	2.54818	6.30048	9.86415e-05	0.0012705	1.37324	PF3D7_0810800	hydroxymethyldihydropterin pyrophosphokinase-dihydropteroate synthase	PPPK-DHPS	No
PF3D7_0108000	transcript=PF3D7_0108000.1	-0.37178	3.05596	6.28402	0.000100726	0.00129089	1.3512	PF3D7_0108000	proteasome subunit beta type-3, putative	N/A	No
PF3D7_0508800	transcript=PF3D7_0508800.1	-0.297833	-0.0126257	6.2722	0.000102253	0.00130111	1.33534	PF3D7_0508800	single-stranded DNA-binding protein	SSB	No
PF3D7_0307700	transcript=PF3D7_0307700.1	-0.598532	-3.0045	6.27004	0.000102533	0.00130111	1.33245	PF3D7_0307700	apicomplexan kinetochore protein 10, putative	AKIT10	No
PF3D7_1430100	transcript=PF3D7_1430100.1	-0.664853	0.165384	6.26135	0.000103675	0.0013057	1.32078	PF3D7_1430100	serine/threonine protein phosphatase 2A activator	PTPA	No
PF3D7_1419200	transcript=PF3D7_1419200.1	-0.34213	2.26014	6.25959	0.000103909	0.0013057	1.3184	PF3D7_1419200	thioredoxin-like protein, putative	ATrx1	No
PF3D7_1441400	transcript=PF3D7_1441400.1	-0.457919	2.26418	6.24183	0.00010629	0.00132914	1.29452	PF3D7_1441400	FACT complex subunit SSRP1, putative	FACT-S	No
PF3D7_1024800	transcript=PF3D7_1024800.1	-0.355956	0.534054	6.23413	0.000107341	0.00133579	1.28415	PF3D7_1024800	exported protein 3	EXP3	No
PF3D7_1117300	transcript=PF3D7_1117300.1	0.316275	3.53818	-6.22166	0.000109066	0.00135074	1.26734	PF3D7_1117300	conserved protein, unknown function	N/A	No
PF3D7_1234300	transcript=PF3D7_1234300.1	-1.04066	-1.50835	6.19888	0.000112297	0.0013841	1.23657	PF3D7_1234300	DNA polymerase epsilon subunit B, putative	N/A	Yes
PF3D7_1232200	transcript=PF3D7_1232200.1	-0.655302	-0.497938	6.1801	0.000115038	0.00141113	1.21114	PF3D7_1232200	dihydrolipoyl dehydrogenase, mitochondrial	LPD1	No
PF3D7_0831600	transcript=PF3D7_0831600.1	0.408538	-0.0136036	-6.17577	0.00011568	0.00141229	1.20527	PF3D7_0831600	cytoadherence linked asexual protein 8	CLAG8	No
PF3D7_0704400	transcript=PF3D7_0704400.1	-0.471647	-1.52937	6.17154	0.000116311	0.00141329	1.19954	PF3D7_0704400	phosphoinositide-binding protein, putative	N/A	No
PF3D7_0107000	transcript=PF3D7_0107000.1	-0.78003	0.824643	6.16685	0.000117015	0.00141516	1.19318	PF3D7_0107000	centrin-1	CEN1	No
PF3D7_1332900	transcript=PF3D7_1332900.1	-0.479712	3.76126	6.15321	0.000119088	0.00143158	1.17466	PF3D7_1332900	isoleucine--tRNA ligase, putative	cyto-IRS	No
PF3D7_1419600	transcript=PF3D7_1419600.1	0.336613	-2.18243	-6.15064	0.000119484	0.00143158	1.17117	PF3D7_1419600	conserved Plasmodium protein, unknown function	N/A	No
PF3D7_0904800	transcript=PF3D7_0904800.1	-0.506862	2.99072	6.10879	0.000126122	0.00150412	1.11417	PF3D7_0904800	replication protein A1, small fragment	RPA1	No
PF3D7_1118200	transcript=PF3D7_1118200.1	-0.50273	3.21925	6.07791	0.000131274	0.00155835	1.07197	PF3D7_1118200	heat shock protein 90, putative	N/A	No
PF3D7_0909600	transcript=PF3D7_0909600.1	-0.729081	-1.00838	6.06739	0.000133082	0.00157256	1.05755	PF3D7_0909600	conserved protein, unknown function	N/A	No
PF3D7_0914700	transcript=PF3D7_0914700.1	0.351614	2.64944	-6.04588	0.00013686	0.00160982	1.02804	PF3D7_0914700	major facilitator superfamily-related transporter, putative	MFR4	No
PF3D7_1105300	transcript=PF3D7_1105300.1	-0.439939	-0.701845	6.0357	0.000138689	0.00162392	1.01405	PF3D7_1105300	conserved Plasmodium protein, unknown function	N/A	No
PF3D7_1446500	transcript=PF3D7_1446500.1	-0.304537	-0.412866	6.02833	0.00014003	0.00163221	1.00391	PF3D7_1446500	nucleoporin NUP313, putative	NUP313	No
PF3D7_1140700	transcript=PF3D7_1140700.1	0.449912	-1.0873	-6.00808	0.000143785	0.00166456	0.976016	PF3D7_1140700	chromo domain-containing protein CDP	CDP	No
PF3D7_0413700	transcript=PF3D7_0413700.1	-0.397649	0.89942	6.00641	0.000144098	0.00166456	0.973719	PF3D7_0413700	lysine decarboxylase-like protein, putative	N/A	No
PF3D7_0613500	transcript=PF3D7_0613500.1	-0.299055	-1.47314	5.99069	0.000147095	0.00169159	0.952026	PF3D7_0613500	AP-3 complex subunit beta, putative	N/A	No
PF3D7_1002000	transcript=PF3D7_1002000.1	0.617397	-1.39373	-5.94624	0.000155939	0.00178532	0.890488	PF3D7_1002000	Plasmodium exported protein (hyp2), unknown function	N/A	No
PF3D7_0702400	transcript=PF3D7_0702400.1	0.363347	2.44354	-5.93933	0.000157365	0.00179368	0.880893	PF3D7_0702400	small exported membrane protein 1	SEMP1	No
PF3D7_1103800	transcript=PF3D7_1103800.1	-0.573729	0.0592196	5.91621	0.000162237	0.00184107	0.848755	PF3D7_1103800	CCR4-NOT transcription complex subunit NOT1-G, putative	NOT1-G	No
PF3D7_0520200	transcript=PF3D7_0520200.1	-0.332564	-0.83423	5.90592	0.000164457	0.00185807	0.834434	PF3D7_0520200	mediator of RNA polymerase II transcription subunit 17, putative	MED17	No
PF3D7_0804800	transcript=PF3D7_0804800.1	-0.503186	0.753318	5.87989	0.000170223	0.00191482	0.798119	PF3D7_0804800	peptidyl-prolyl cis-trans isomerase	CYP24	No
PF3D7_1427900	transcript=PF3D7_1427900.1	-0.566991	4.4412	5.87487	0.000171359	0.00191922	0.791107	PF3D7_1427900	leucine-rich repeat protein	N/A	No
PF3D7_1102900	transcript=PF3D7_1102900.1	0.527964	-3.98571	-5.87135	0.000172163	0.00191987	0.786176	PF3D7_1102900	Plasmodium exported protein (hyp11), unknown function	N/A	No
PF3D7_1212400	transcript=PF3D7_1212400.1	-0.36395	-0.567487	5.8539	0.000176197	0.0019564	0.761765	PF3D7_1212400	tetratricopeptide repeat protein, putative	N/A	No
PF3D7_1239200	transcript=PF3D7_1239200.1	-0.530415	-2.00706	5.84911	0.000177323	0.00196044	0.755054	PF3D7_1239200	AP2 domain transcription factor, putative	ApiAP2	No
PF3D7_0202200	transcript=PF3D7_0202200.1	0.409978	0.386033	-5.84467	0.000178372	0.00196361	0.748838	PF3D7_0202200	EMP1-trafficking protein	PTP1	No
PF3D7_0607600	transcript=PF3D7_0607600.1	-0.820714	-2.08999	5.83107	0.000181631	0.00199099	0.729755	PF3D7_0607600	spindle assembly abnormal protein 6, putative	SAS6	No
PF3D7_1235700	transcript=PF3D7_1235700.1	-0.352177	1.08416	5.82688	0.000182648	0.00199365	0.723873	PF3D7_1235700	ATP synthase subunit beta, mitochondrial	N/A	No
PF3D7_1143200	transcript=PF3D7_1143200.1	-0.513313	-0.800905	5.80228	0.000188742	0.00204776	0.689289	PF3D7_1143200	DnaJ protein, putative	N/A	No
PF3D7_0926700	transcript=PF3D7_0926700.1	-0.327627	1.41137	5.80049	0.000189195	0.00204776	0.686764	PF3D7_0926700	glutamine-dependent NAD(+) synthetase, putative	NADSYN	No
PF3D7_0517400	transcript=PF3D7_0517400.1	-0.448497	2.73332	5.79354	0.000190961	0.00205823	0.676974	PF3D7_0517400	FACT complex subunit SPT16, putative	FACT-L	No
PF3D7_1417700	transcript=PF3D7_1417700.1	-0.386878	-0.0434771	5.77735	0.000195144	0.00209454	0.654144	PF3D7_1417700	conserved protein, unknown function	N/A	No
PF3D7_1443000	transcript=PF3D7_1443000.1	-0.661795	-3.2993	5.77048	0.00019695	0.00209706	0.644439	PF3D7_1443000	serine/threonine protein kinase	SRPK2	No
PF3D7_0914400	transcript=PF3D7_0914400.1	0.590137	-0.70986	-5.77026	0.000197006	0.00209706	0.644135	PF3D7_0914400	protein KIC3	KIC3	No
PF3D7_1456800	transcript=PF3D7_1456800.1	0.351581	5.47118	-5.72448	0.000209506	0.0022187	0.579324	PF3D7_1456800	V-type H(+)-translocating pyrophosphatase, putative	VP1	No
PF3D7_1436300	transcript=PF3D7_1436300.1	0.407986	1.84493	-5.72218	0.000210156	0.0022187	0.576059	PF3D7_1436300	translocon component PTEX150	PTEX150	No
PF3D7_1235600	transcript=PF3D7_1235600.1	-0.445427	3.33761	5.7153	0.000212111	0.0022302	0.566303	PF3D7_1235600	serine hydroxymethyltransferase	SHMT	No
PF3D7_1322800	transcript=PF3D7_1322800.1	-0.421435	-1.78197	5.70295	0.000215674	0.00225844	0.548756	PF3D7_1322800	respiratory chain complex 2 associated protein 2	C2AP2	No
PF3D7_0826500	transcript=PF3D7_0826500.1	-0.392921	0.533672	5.69144	0.000219053	0.00228453	0.53238	PF3D7_0826500	ubiquitin conjugation factor E4 B, putative	UBE4B	No
PF3D7_1433100	transcript=PF3D7_1433100.1	-0.754865	-2.15596	5.67812	0.000223034	0.00231668	0.513404	PF3D7_1433100	HID1 domain-containing protein, putative	N/A	No
PF3D7_1368200	transcript=PF3D7_1368200.1	-0.253799	2.22987	5.66741	0.000226294	0.00234093	0.498121	PF3D7_1368200	ABC transporter E family member 1, putative	ABCE1	No
PF3D7_1212000	transcript=PF3D7_1212000.1	-0.547055	1.83302	5.6645	0.000227187	0.00234093	0.493972	PF3D7_1212000	glutathione peroxidase-like thioredoxin peroxidase	TPx(Gl)	No
PF3D7_1460100	transcript=PF3D7_1460100.1	0.676537	-1.32947	-5.65785	0.000229244	0.00235272	0.484477	PF3D7_1460100	FYVE and coiled-coil domain-containing protein	FCP	No
PF3D7_1012500	transcript=PF3D7_1012500.1	-0.424375	1.559	5.63082	0.000237813	0.00242174	0.445823	PF3D7_1012500	phosphoglucomutase, putative	N/A	No
PF3D7_0935800	transcript=PF3D7_0935800.1	0.435033	1.06025	-5.62941	0.000238269	0.00242174	0.443805	PF3D7_0935800	cytoadherence linked asexual protein 9	CLAG9	No
PF3D7_0702500	transcript=PF3D7_0702500.1	0.488333	2.28262	-5.6266	0.000239181	0.00242174	0.439781	PF3D7_0702500	Plasmodium exported protein, unknown function	N/A	No
PF3D7_0616200	transcript=PF3D7_0616200.1	-0.508209	-1.1503	5.62492	0.00023973	0.00242174	0.437367	PF3D7_0616200	kinetochore protein NDC80	NDC80	No
PF3D7_1426200	transcript=PF3D7_1426200.1	-0.390103	2.47111	5.61903	0.00024166	0.00243171	0.42892	PF3D7_1426200	protein arginine N-methyltransferase 1	PRMT1	No
PF3D7_0109400	transcript=PF3D7_0109400.1	-0.377289	1.49093	5.60405	0.000246643	0.00247219	0.407427	PF3D7_0109400	tubulin-specific chaperone a, putative	N/A	No
PF3D7_1332700	transcript=PF3D7_1332700.1	-0.446895	0.0788789	5.58839	0.000251971	0.0025139	0.384919	PF3D7_1332700	ATP-dependent RNA helicase DBP8, putative	DBP8	No
PF3D7_1361600	transcript=PF3D7_1361600.1	-1.60255	-2.23307	5.58611	0.000252756	0.0025139	0.381643	PF3D7_1361600	Fe-S assembly protein IscX, putative	YfhJ	Yes
PF3D7_0211200	transcript=PF3D7_0211200.1	-0.303779	1.2497	5.58189	0.000254218	0.00251871	0.375569	PF3D7_0211200	ras-related protein Rab-5A	RAB5a	No
PF3D7_0302900	transcript=PF3D7_0302900.1	-0.451527	2.74471	5.56203	0.000261219	0.00257816	0.34696	PF3D7_0302900	exportin-1, putative	N/A	No
PF3D7_0508000	transcript=PF3D7_0508000.1	0.470638	-0.940676	-5.55895	0.000262321	0.00257915	0.342526	PF3D7_0508000	6-cysteine protein P38	P38	No
PF3D7_1122300	transcript=PF3D7_1122300.1	0.454621	-1.7865	-5.54043	0.000269066	0.00263135	0.315791	PF3D7_1122300	conserved Plasmodium protein, unknown function	N/A	No
PF3D7_0708400	transcript=PF3D7_0708400.1	0.509443	7.98626	-5.53752	0.000270145	0.00263135	0.311577	PF3D7_0708400	heat shock protein 90	HSP90	No
PF3D7_0219600	transcript=PF3D7_0219600.1	-0.395893	1.01947	5.53604	0.000270694	0.00263135	0.30944	PF3D7_0219600	replication factor C subunit 1	RFC1	No
PF3D7_1476300	transcript=PF3D7_1476300.1	0.452802	0.235582	-5.51811	0.000277447	0.00267985	0.283497	PF3D7_1476300	Plasmodium exported protein (PHISTb), unknown function	N/A	No
PF3D7_1208300	transcript=PF3D7_1208300.1	-0.834003	-1.71205	5.51728	0.000277764	0.00267985	0.282293	PF3D7_1208300	acyl carrier protein, mitochondrial	mACP	No
PF3D7_1459400	transcript=PF3D7_1459400.1	0.290913	2.05362	-5.50759	0.000281494	0.0027057	0.26825	PF3D7_1459400	conserved protein, unknown function	N/A	No
PF3D7_1116800	transcript=PF3D7_1116800.1	0.411728	4.31797	-5.48679	0.000289682	0.00277406	0.238062	PF3D7_1116800	heat shock protein 101	HSP101	No
PF3D7_1420300	transcript=PF3D7_1420300.1	0.330421	-1.17854	-5.47663	0.000293771	0.0028028	0.223304	PF3D7_1420300	DNL-type zinc finger protein	HEP1	No
PF3D7_1429600	transcript=PF3D7_1429600.1	-0.542739	0.0590797	5.47044	0.000296297	0.00281646	0.214291	PF3D7_1429600	conserved Plasmodium protein, unknown function	GEXP03	No
PF3D7_1305900	transcript=PF3D7_1305900.1	-0.339287	0.106062	5.45456	0.000302877	0.00286842	0.191173	PF3D7_1305900	conserved Plasmodium protein, unknown function	N/A	No
PF3D7_0910100	transcript=PF3D7_0910100.1	-0.385325	2.83056	5.44935	0.000305071	0.00287137	0.183574	PF3D7_0910100	exportin-7, putative	N/A	No
PF3D7_1462100	transcript=PF3D7_1462100.1	-0.374738	-2.7074	5.44853	0.000305418	0.00287137	0.182378	PF3D7_1462100	conserved Plasmodium protein, unknown function	N/A	No
PF3D7_1452200	transcript=PF3D7_1452200.1	-0.336087	-1.85726	5.43994	0.000309073	0.00289517	0.169853	PF3D7_1452200	aminomethyltransferase, putative	N/A	No
PF3D7_1119000	transcript=PF3D7_1119000.1	-0.273262	0.00431173	5.4187	0.000318322	0.002971	0.13882	PF3D7_1119000	acyl-CoA-binding protein, putative	N/A	No
PF3D7_0518000	transcript=PF3D7_0518000.1	0.406389	-2.10536	-5.39136	0.000330663	0.0030726	0.0987886	PF3D7_0518000	NOSIP domain-containing protein, putative	N/A	No
PF3D7_0104300	transcript=PF3D7_0104300.1	0.412959	-0.564783	-5.38935	0.000331593	0.0030726	0.0958343	PF3D7_0104300	ubiquitin carboxyl-terminal hydrolase 1, putative	UBP1	No
PF3D7_1136500	transcript=PF3D7_1136500.1	-0.310682	2.33665	5.3808	0.000335566	0.00309827	0.0833003	PF3D7_1136500	casein kinase 1	CK1	No
PF3D7_0829200	transcript=PF3D7_0829200.1	-0.327013	2.19929	5.37531	0.000338148	0.00311096	0.0752338	PF3D7_0829200	prohibitin 1	PHB1	No
PF3D7_1232100	transcript=PF3D7_1232100.1	-0.361171	2.58664	5.36669	0.000342241	0.00313528	0.062572	PF3D7_1232100	60 kDa chaperonin	CPN60	No
PF3D7_1304100	transcript=PF3D7_1304100.1	-0.52919	-0.336469	5.36464	0.000343226	0.00313528	0.0595495	PF3D7_1304100	DNA ligase I	LigI	No
PF3D7_1247400	transcript=PF3D7_1247400.1	-0.430273	3.98551	5.34698	0.000351806	0.00320231	0.033567	PF3D7_1247400	peptidyl-prolyl cis-trans isomerase FKBP35	FKBP35	No
PF3D7_1234900	transcript=PF3D7_1234900.1	-0.546905	-0.163271	5.33313	0.000358699	0.00325042	0.0131524	PF3D7_1234900	CHCH domain-containing protein, putative	N/A	No
PF3D7_0204200	transcript=PF3D7_0204200.1	0.3694	1.42254	-5.3313	0.000359616	0.00325042	0.0104659	PF3D7_0204200	translocation protein SEC66, putative	SEC66	No
PF3D7_0511800	transcript=PF3D7_0511800.1	-0.345243	4.58952	5.3261	0.000362252	0.0032628	0.00278242	PF3D7_0511800	inositol-3-phosphate synthase	INO1	No
PF3D7_0711000	transcript=PF3D7_0711000.1	-0.250797	1.20712	5.32162	0.000364534	0.00327192	-0.00382529	PF3D7_0711000	AAA family ATPase, CDC48 subfamily	CDC48	No
PF3D7_1037100	transcript=PF3D7_1037100.1	-0.380447	2.61534	5.3149	0.000367991	0.00329147	-0.0137536	PF3D7_1037100	pyruvate kinase 2	PyKII	No
PF3D7_1320000	transcript=PF3D7_1320000.1	0.37328	1.84068	-5.28684	0.000382798	0.00341112	-0.0552527	PF3D7_1320000	golgi protein 1	GP1	No
PF3D7_0830500	transcript=PF3D7_0830500.1	0.515027	1.60009	-5.28459	0.000384016	0.00341112	-0.0585931	PF3D7_0830500	sporozoite and liver stage tryptophan-rich protein, putative	TryThrA	No
PF3D7_1115600	transcript=PF3D7_1115600.1	-0.409423	3.55331	5.27642	0.000388458	0.00343873	-0.070693	PF3D7_1115600	peptidyl-prolyl cis-trans isomerase	CYP19B	No
PF3D7_1478600	transcript=PF3D7_1478600.1	0.533124	-1.49513	-5.2739	0.000389844	0.00343917	-0.0744368	PF3D7_1478600	EMP1-trafficking protein	PTP3	No
PF3D7_1251300	transcript=PF3D7_1251300.1	-0.28493	1.37329	5.26486	0.000394847	0.00347142	-0.0878491	PF3D7_1251300	thymidylate kinase	TMK	No
PF3D7_1458300	transcript=PF3D7_1458300.1	0.269072	-0.281564	-5.25614	0.000399736	0.00350245	-0.100793	PF3D7_1458300	alpha/beta hydrolase, putative	N/A	No
PF3D7_0608700	transcript=PF3D7_0608700.1	-0.353174	3.55738	5.23664	0.000410915	0.00358819	-0.1298	PF3D7_0608700	T-complex protein 1 subunit zeta	CCT6	No
PF3D7_0220000	transcript=PF3D7_0220000.1	0.343079	1.40183	-5.22953	0.00041507	0.00361223	-0.140381	PF3D7_0220000	liver stage antigen 3	LSA3	No
PF3D7_0216600	transcript=PF3D7_0216600.1	0.611261	-2.73798	-5.21454	0.000423982	0.00367736	-0.162718	PF3D7_0216600	sugar transporter, putative	N/A	No
PF3D7_0717100	transcript=PF3D7_0717100.1	-0.497872	-2.79517	5.20994	0.000426762	0.00368906	-0.169591	PF3D7_0717100	CRAL/TRIO domain-containing protein, putative	N/A	No
PF3D7_1250300	transcript=PF3D7_1250300.1	-0.536706	-0.387564	5.20179	0.00043173	0.00371952	-0.181761	PF3D7_1250300	vacuolar protein sorting-associated protein 26, putative	VPS26	No
PF3D7_1008700	transcript=PF3D7_1008700.1	-0.573409	4.16285	5.19026	0.000438858	0.00376833	-0.198978	PF3D7_1008700	tubulin beta chain	N/A	No
PF3D7_0730300	transcript=PF3D7_0730300.1	0.335968	0.413444	-5.18632	0.000441327	0.00377461	-0.204876	PF3D7_0730300	AP2 domain transcription factor AP2-L, putative	ApiAP2	No
PF3D7_1311200	transcript=PF3D7_1311200.1	-0.484198	0.0951605	5.18442	0.00044252	0.00377461	-0.207714	PF3D7_1311200	transducin beta-like protein TBL1, putative	N/A	No
PF3D7_1419900	transcript=PF3D7_1419900.1	-0.661065	-3.36439	5.1808	0.000444806	0.00378158	-0.213131	PF3D7_1419900	YTH domain-containing protein 1, putative	YTH1	No
PF3D7_0313100	transcript=PF3D7_0313100.1	-0.521997	-0.843403	5.17787	0.000446666	0.00378491	-0.217519	PF3D7_0313100	ubiquitin-protein ligase, putative	HRD3	No
PF3D7_1022500	transcript=PF3D7_1022500.1	0.295118	0.349827	-5.17351	0.000449448	0.00378769	-0.224046	PF3D7_1022500	citrate synthase, mitochondrial, putative	CS	No
PF3D7_0817300	transcript=PF3D7_0817300.1	0.351081	-0.320166	-5.17275	0.000449935	0.00378769	-0.225185	PF3D7_0817300	conserved Plasmodium protein, unknown function	N/A	No
PF3D7_1461900	transcript=PF3D7_1461900.1	-0.378332	2.58954	5.16715	0.000453542	0.00380561	-0.233578	PF3D7_1461900	valine--tRNA ligase, putative	N/A	No
PF3D7_0202100	transcript=PF3D7_0202100.1	0.718891	-3.05091	-5.15024	0.00046461	0.00387531	-0.258923	PF3D7_0202100	liver stage associated protein 2	LSAP2	No
PF3D7_0423500	transcript=PF3D7_0423500.1	0.468804	-0.797156	-5.14987	0.000464857	0.00387531	-0.25948	PF3D7_0423500	glideosome associated protein with multiple membrane spans 2	GAPM2	No
PF3D7_1429900	transcript=PF3D7_1429900.1	-1.14986	-2.63494	5.14731	0.000466564	0.00387699	-0.263333	PF3D7_1429900	ADP-dependent DNA helicase RecQ	WRN	Yes
PF3D7_0626800	transcript=PF3D7_0626800.1	-0.41089	6.34005	5.13879	0.000472276	0.00391184	-0.276125	PF3D7_0626800	pyruvate kinase	PyrK	No
PF3D7_1311800	transcript=PF3D7_1311800.1	-0.365742	5.26428	5.13574	0.000474338	0.00391633	-0.280703	PF3D7_1311800	M1-family alanyl aminopeptidase	M1AAP	No
PF3D7_0629100	transcript=PF3D7_0629100.1	-0.293663	1.32057	5.12803	0.000479602	0.00394714	-0.292302	PF3D7_0629100	nicotinate phosphoribosyltransferase, putative	NAPRT	No
PF3D7_1421100	transcript=PF3D7_1421100.1	0.305623	0.106428	-5.11898	0.000485853	0.00397431	-0.305912	PF3D7_1421100	conserved Plasmodium protein, unknown function	N/A	No
PF3D7_1427600	transcript=PF3D7_1427600.1	-0.428203	-1.21509	5.11878	0.000485989	0.00397431	-0.306206	PF3D7_1427600	CorA-like Mg2+ transporter protein, putative	MIT3	No
PF3D7_0601900	transcript=PF3D7_0601900.1	0.453846	0.449506	-5.11555	0.000488244	0.00398011	-0.311071	PF3D7_0601900	conserved Plasmodium protein, unknown function	N/A	No
PF3D7_1014300	transcript=PF3D7_1014300.1	-1.12057	-2.75864	5.10878	0.000493005	0.00400625	-0.321269	PF3D7_1014300	SPRY domain-containing protein, putative	N/A	Yes
PF3D7_0816600	transcript=PF3D7_0816600.1	-0.391836	1.53556	5.10256	0.000497421	0.00402274	-0.33064	PF3D7_0816600	chaperone protein ClpB1	ClpB1	No
PF3D7_0619500	transcript=PF3D7_0619500.1	-0.443424	2.14637	5.10153	0.000498158	0.00402274	-0.332196	PF3D7_0619500	acyl-CoA synthetase	ACS12	No
PF3D7_1366400	transcript=PF3D7_1366400.1	-0.386827	-0.322003	5.09679	0.000501556	0.00403145	-0.339339	PF3D7_1366400	rhoptry protein RHOP148	RHOP148	No
PF3D7_1119400	transcript=PF3D7_1119400.1	-0.357718	-2.51423	5.09567	0.000502366	0.00403145	-0.341035	PF3D7_1119400	ubiquitin-protein ligase, putative	N/A	No
PF3D7_0811000	transcript=PF3D7_0811000.1	-0.646236	-0.839785	5.09216	0.000504904	0.00403567	-0.34633	PF3D7_0811000	cullin-1	CUL1	No
PF3D7_0216400	transcript=PF3D7_0216400.1	-0.308234	-0.266165	5.09062	0.000506026	0.00403567	-0.348663	PF3D7_0216400	vacuolar protein sorting-associated protein 45	VPS45	No
PF3D7_1439700	transcript=PF3D7_1439700.1	-0.611408	1.62381	5.08835	0.000507673	0.00403576	-0.352077	PF3D7_1439700	leucine carboxyl methyltransferase, putative	N/A	No
PF3D7_1324100	transcript=PF3D7_1324100.1	-1.42676	-2.09401	5.0863	0.00050917	0.00403576	-0.35517	PF3D7_1324100	cyclin-like protein, putative	N/A	Yes
PF3D7_1014700	transcript=PF3D7_1014700.1	-0.286453	0.973632	5.07041	0.000520939	0.00411638	-0.379181	PF3D7_1014700	prohibitin 2	PHB2	No
PF3D7_1221000	transcript=PF3D7_1221000.1	-0.39908	-1.68512	5.06043	0.000528484	0.00416191	-0.394287	PF3D7_1221000	histone-lysine N-methyltransferase, H3 lysine-4 specific	SET10	No
PF3D7_1021600	transcript=PF3D7_1021600.1	-0.271787	2.03179	5.05853	0.000529932	0.00416191	-0.397162	PF3D7_1021600	deoxyribose-phosphate aldolase, putative	DPA	No
PF3D7_1005500	transcript=PF3D7_1005500.1	-0.372226	-1.08219	5.04738	0.000538514	0.00420393	-0.414039	PF3D7_1005500	regulator of nonsense transcripts 1, putative	UPF1	No
PF3D7_1404900	transcript=PF3D7_1404900.1	0.365546	2.71411	-5.04734	0.000538547	0.00420393	-0.414102	PF3D7_1404900	conserved Plasmodium protein, unknown function	N/A	No
PF3D7_1205700	transcript=PF3D7_1205700.1	-0.481074	-1.02378	5.0444	0.000540838	0.00420906	-0.418562	PF3D7_1205700	targeted glyoxalase II	tGLO2	No
PF3D7_0831500	transcript=PF3D7_0831500.1	1.26326	-3.16849	-5.03115	0.000551288	0.00427747	-0.438665	PF3D7_0831500	Plasmodium exported protein (PHIST), unknown function	N/A	Yes
PF3D7_0410300	transcript=PF3D7_0410300.1	-0.306608	-2.4477	5.00941	0.000568899	0.00440085	-0.471692	PF3D7_0410300	protein phosphatase PPM1, putative	PPM1	No
PF3D7_1026000	transcript=PF3D7_1026000.1	0.61697	0.243028	-5.00414	0.000573254	0.00442126	-0.4797	PF3D7_1026000	conserved Plasmodium protein, unknown function	N/A	No
PF3D7_0109600	transcript=PF3D7_0109600.1	-1.00215	-2.10978	4.99761	0.000578703	0.00444175	-0.489636	PF3D7_0109600	cold-shock protein	CoSP	Yes
PF3D7_1132300	transcript=PF3D7_1132300.1	-0.34937	1.16772	4.99683	0.000579359	0.00444175	-0.490825	PF3D7_1132300	nucleic acid binding protein, putative	N/A	No
PF3D7_0822600	transcript=PF3D7_0822600.1	-0.35075	2.89222	4.99367	0.000582018	0.0044489	-0.495634	PF3D7_0822600	protein transport protein SEC23	SEC23	No
PF3D7_1206800	transcript=PF3D7_1206800.1	-0.363429	1.52104	4.98705	0.000587636	0.00447512	-0.505721	PF3D7_1206800	conserved Plasmodium protein, unknown function	N/A	No
PF3D7_1302500	transcript=PF3D7_1302500.1	-0.420866	-1.38492	4.98103	0.000592799	0.00447512	-0.514906	PF3D7_1302500	AAA domain-containing protein, putative	N/A	No
PF3D7_0613300	transcript=PF3D7_0613300.1	0.364091	-0.160693	-4.97835	0.000595105	0.00447512	-0.518983	PF3D7_0613300	rhoptry protein ROP14	ROP14	No
PF3D7_0513800	transcript=PF3D7_0513800.1	-0.474263	0.516623	4.97782	0.000595565	0.00447512	-0.519794	PF3D7_0513800	ras-related protein Rab-1A	RAB1a	No
PF3D7_1207000	transcript=PF3D7_1207000.1	-0.293245	-1.51105	4.97752	0.000595825	0.00447512	-0.520253	PF3D7_1207000	conserved Plasmodium protein, unknown function	N/A	No
PF3D7_1205600	transcript=PF3D7_1205600.1	-0.353405	2.36303	4.97747	0.000595871	0.00447512	-0.520334	PF3D7_1205600	tetratricopeptide repeat protein, putative	N/A	No
PF3D7_1402300	transcript=PF3D7_1402300.1	-0.274736	2.0045	4.97274	0.000599976	0.00449285	-0.527543	PF3D7_1402300	26S proteasome regulatory subunit RPN6	RPN6	No
PF3D7_0724400	transcript=PF3D7_0724400.1	-0.398917	-0.939962	4.96417	0.000607502	0.00453602	-0.54063	PF3D7_0724400	mitochondrial import inner membrane translocase subunit TIM14, putative	PAM18	No
PF3D7_1415800	transcript=PF3D7_1415800.1	-0.298096	0.66326	4.95339	0.000617103	0.00459438	-0.557092	PF3D7_1415800	ribosomal RNA small subunit methyltransferase A1	KsgA1	No
PF3D7_0921800	transcript=PF3D7_0921800.1	-0.380765	1.12738	4.95099	0.000619262	0.00459717	-0.560759	PF3D7_0921800	ribosome production factor 1, putative	RPF1	No
PF3D7_1240100	transcript=PF3D7_1240100.1	0.917964	-0.185092	-4.94673	0.000623116	0.00460151	-0.567271	PF3D7_1240100	early transcribed membrane protein 12	ETRAMP12	No
PF3D7_0910900	transcript=PF3D7_0910900.1	-2.01448	-1.71035	4.9464	0.000623418	0.00460151	-0.567781	PF3D7_0910900	DNA primase large subunit, putative	N/A	Yes
PF3D7_0616900	transcript=PF3D7_0616900.1	-0.266229	-2.58558	4.94074	0.000628582	0.00462637	-0.57644	PF3D7_0616900	conserved Plasmodium protein, unknown function	N/A	No
PF3D7_0936600	transcript=PF3D7_0936600.1	0.747824	-2.26293	-4.93342	0.000635325	0.00466267	-0.587641	PF3D7_0936600	gametocyte exported protein 5	GEXP5	No
PF3D7_0609700	transcript=PF3D7_0609700.1	0.380671	-0.695516	-4.92648	0.000641797	0.00469679	-0.598279	PF3D7_0609700	protein KIC6	KIC6	No
PF3D7_0320900	transcript=PF3D7_0320900.1	0.317433	7.73557	-4.92151	0.00064647	0.00471758	-0.605893	PF3D7_0320900	histone H2A.Z	H2A.Z	No
PF3D7_1132800	transcript=PF3D7_1132800.1	0.454668	3.60045	-4.91437	0.00065325	0.00474456	-0.616842	PF3D7_1132800	aquaglyceroporin	AQP	No
PF3D7_1030500	transcript=PF3D7_1030500.1	-0.32122	1.44385	4.91374	0.00065385	0.00474456	-0.617806	PF3D7_1030500	26S proteasome regulatory subunit RPN9, putative	RPN9	No
PF3D7_0403600	transcript=PF3D7_0403600.1	-1.01304	-2.3715	4.90445	0.000662794	0.00479595	-0.632065	PF3D7_0403600	conserved Plasmodium protein, unknown function	N/A	Yes
PF3D7_1122200	transcript=PF3D7_1122200.1	0.242159	-0.161936	-4.89904	0.00066807	0.00482058	-0.640385	PF3D7_1122200	JmjC domain-containing protein 3	JmjC3	No
PF3D7_1016400	transcript=PF3D7_1016400.1	-0.366845	0.0415065	4.89338	0.00067363	0.00484713	-0.649082	PF3D7_1016400	serine/threonine protein kinase, FIKK family	FIKK10.1	No
PF3D7_1352800	transcript=PF3D7_1352800.1	-0.342946	-0.438387	4.88559	0.000681355	0.00488905	-0.661046	PF3D7_1352800	vacuolar fusion protein MON1, putative	MON1	No
PF3D7_1234800	transcript=PF3D7_1234800.1	-0.255404	2.34444	4.87603	0.000690981	0.00494435	-0.675767	PF3D7_1234800	splicing factor 3B subunit 3, putative	SF3B3	No
PF3D7_1333700	transcript=PF3D7_1333700.1	0.28494	-0.1838	-4.87355	0.000693493	0.00494858	-0.679575	PF3D7_1333700	histone H3-like centromeric protein CSE4	CenH3	No
PF3D7_0618000	transcript=PF3D7_0618000.1	0.467676	0.0688962	-4.855	0.000712658	0.00507129	-0.708174	PF3D7_0618000	conserved Plasmodium membrane protein, unknown function	N/A	No
PF3D7_0903400	transcript=PF3D7_0903400.1	-0.357773	2.47514	4.84863	0.000719356	0.00510485	-0.717987	PF3D7_0903400	ATP-dependent RNA helicase DDX60, putative	DDX60	No
PF3D7_0403200	transcript=PF3D7_0403200.1	0.871992	-2.7461	-4.84251	0.000725871	0.00513694	-0.727445	PF3D7_0403200	pre-mRNA splicing factor CWC25, putative	N/A	No
PF3D7_0919400	transcript=PF3D7_0919400.1	-0.400343	0.56513	4.83965	0.000728935	0.00514449	-0.731863	PF3D7_0919400	protein disulfide-isomerase PDI-Trans	PDI-Trans	No
PF3D7_1432000	transcript=PF3D7_1432000.1	-0.299579	-1.41631	4.83534	0.00073357	0.00516305	-0.738511	PF3D7_1432000	syntaxin, Qa-SNARE family	SYN11	No
PF3D7_1363600	transcript=PF3D7_1363600.1	-0.361338	-1.12991	4.82881	0.000740668	0.0051988	-0.74861	PF3D7_1363600	conserved Plasmodium protein, unknown function	N/A	No
PF3D7_0910200	transcript=PF3D7_0910200.1	-0.597734	-3.08706	4.82207	0.000748068	0.00523647	-0.759036	PF3D7_0910200	conserved Plasmodium protein, unknown function	N/A	No
PF3D7_1457000	transcript=PF3D7_1457000.1	0.27828	2.96901	-4.80313	0.000769273	0.00536341	-0.788349	PF3D7_1457000	signal peptide peptidase	SPP	No
PF3D7_0424500	transcript=PF3D7_0424500.1	0.311484	-0.0801362	-4.80205	0.000770508	0.00536341	-0.790031	PF3D7_0424500	serine/threonine protein kinase, FIKK family	FIKK4.1	No
PF3D7_1114100	transcript=PF3D7_1114100.1	0.39601	-1.67738	-4.80035	0.000772448	0.00536341	-0.792667	PF3D7_1114100	rhomboid protease ROM1	ROM1	No
PF3D7_1459700	transcript=PF3D7_1459700.1	-0.823241	-1.39017	4.79499	0.000778591	0.00539154	-0.800974	PF3D7_1459700	pyridoxal 5'-phosphate synthase, putative	N/A	No
PF3D7_1307100	transcript=PF3D7_1307100.1	-0.351546	-1.35046	4.79301	0.000780872	0.00539283	-0.804041	PF3D7_1307100	U3 small nucleolar RNA-associated protein 6, putative	UTP6	No
PF3D7_0110600	transcript=PF3D7_0110600.1	0.252048	0.727314	-4.78016	0.000795864	0.00548168	-0.82398	PF3D7_0110600	phosphatidylinositol-4-phosphate 5-kinase	PIP5K	No
PF3D7_1148000	transcript=PF3D7_1148000.1	-3.11114	-1.65768	4.75788	0.000822598	0.0056507	-0.858614	PF3D7_1148000	serine/threonine protein kinase, putative	N/A	Yes
PF3D7_0911200	transcript=PF3D7_0911200.1	-0.320178	-0.710627	4.74984	0.000832476	0.00570335	-0.871125	PF3D7_0911200	spindle and kinetochore-associated protein 1, putative	SKA1	No
PF3D7_1347900	transcript=PF3D7_1347900.1	-1.72278	-2.75325	4.74077	0.000843764	0.00576535	-0.885241	PF3D7_1347900	conserved Plasmodium protein, unknown function	N/A	Yes
PF3D7_1323700	transcript=PF3D7_1323700.1	0.541314	0.443808	-4.73695	0.000848581	0.00578061	-0.891208	PF3D7_1323700	glideosome associated protein with multiple membrane spans 1	GAPM1	No
PF3D7_0515700	transcript=PF3D7_0515700.1	0.531287	-0.494587	-4.73544	0.000850486	0.00578061	-0.893557	PF3D7_0515700	glideosome-associated protein 40	GAP40	No
PF3D7_1016300	transcript=PF3D7_1016300.1	-0.501967	2.90929	4.73351	0.000852934	0.005782	-0.89657	PF3D7_1016300	GBP130 protein	GBP130	No
PF3D7_0730900	transcript=PF3D7_0730900.1	0.46442	0.0639995	-4.73151	0.000855475	0.005784	-0.899687	PF3D7_0730900	EMP1-trafficking protein	PTP4	No
PF3D7_1220500	transcript=PF3D7_1220500.1	-0.440094	-2.42716	4.71155	0.000881281	0.00594288	-0.930828	PF3D7_1220500	ribosome biogenesis protein TSR3, putative	TSR3	No
PF3D7_0319900	transcript=PF3D7_0319900.1	0.192658	0.799579	-4.68828	0.000912425	0.00613683	-0.967212	PF3D7_0319900	conserved protein, unknown function	N/A	No
PF3D7_1353600	transcript=PF3D7_1353600.1	0.313934	1.61772	-4.66148	0.00094976	0.00637131	-1.00922	PF3D7_1353600	ER lumen protein retaining receptor	ERD2	No
PF3D7_0320300	transcript=PF3D7_0320300.1	-0.293695	4.12635	4.64443	0.000974353	0.0065083	-1.03599	PF3D7_0320300	T-complex protein 1 subunit epsilon	CCT5	No
PF3D7_1407900	transcript=PF3D7_1407900.1	0.353535	4.41397	-4.64382	0.000975235	0.0065083	-1.03693	PF3D7_1407900	plasmepsin I	PMI	No
PF3D7_1447900	transcript=PF3D7_1447900.1	-0.276821	1.63541	4.634	0.000989721	0.00658791	-1.05237	PF3D7_1447900	multidrug resistance protein 2	MDR2	No
PF3D7_1345900	transcript=PF3D7_1345900.1	-0.425207	0.331055	4.63216	0.000992462	0.00658913	-1.05527	PF3D7_1345900	kinetochore protein SPC25, putative	SPC25	No
PF3D7_0628200	transcript=PF3D7_0628200.1	0.18118	0.686431	-4.6296	0.000996289	0.00659753	-1.0593	PF3D7_0628200	eukaryotic translation initiation factor 2-alpha kinase	PK4	No
PF3D7_1227100	transcript=PF3D7_1227100.1	-0.438875	0.667236	4.60533	0.00103334	0.00682533	-1.09752	PF3D7_1227100	DNA helicase 60	DH60	No
PF3D7_1406300	transcript=PF3D7_1406300.1	-0.345877	0.0692608	4.59782	0.00104509	0.00688531	-1.10936	PF3D7_1406300	glycerophosphodiester phosphodiesterase	GDPD	No
PF3D7_0916700	transcript=PF3D7_0916700.1	0.302602	3.64321	-4.59204	0.00105425	0.0069279	-1.11848	PF3D7_0916700	RNA-binding protein musashi, putative	HoMu	No
PF3D7_0501500	transcript=PF3D7_0501500.1	0.392465	1.63522	-4.59029	0.00105703	0.00692852	-1.12124	PF3D7_0501500	rhoptry-associated protein 3	RAP3	No
PF3D7_0415000	transcript=PF3D7_0415000.1	-0.203261	2.08363	4.58384	0.00106736	0.00697848	-1.13142	PF3D7_0415000	ATPase GET3	GET3	No
PF3D7_0310500	transcript=PF3D7_0310500.1	-0.281803	0.513565	4.58022	0.00107321	0.00699897	-1.13714	PF3D7_0310500	ATP-dependent RNA helicase DHX57, putative	DHX57	No
PF3D7_0608500	transcript=PF3D7_0608500.1	-0.299456	3.24742	4.57153	0.00108739	0.00707351	-1.15087	PF3D7_0608500	proteasome subunit alpha type-2, putative	N/A	No
PF3D7_1205500	transcript=PF3D7_1205500.1	-0.209501	-0.085516	4.56482	0.00109847	0.00711221	-1.16148	PF3D7_1205500	zinc finger protein, putative	N/A	No
PF3D7_1235300	transcript=PF3D7_1235300.1	0.424035	-0.556556	-4.56459	0.00109886	0.00711221	-1.16185	PF3D7_1235300	CCR4-NOT transcription complex subunit 4, putative	NOT4	No
PF3D7_0821400	transcript=PF3D7_0821400.1	0.541891	0.43172	-4.55504	0.00111485	0.0071976	-1.17696	PF3D7_0821400	conserved Plasmodium protein, unknown function	N/A	No
PF3D7_1437400	transcript=PF3D7_1437400.1	-0.384451	0.716495	4.55318	0.00111799	0.00719989	-1.17991	PF3D7_1437400	pantothenate kinase 2	PANK2	No
PF3D7_1307000	transcript=PF3D7_1307000.1	-0.374174	-0.301541	4.54644	0.00112946	0.00725555	-1.19058	PF3D7_1307000	exosome complex component RRP40, putative	RRP40	No
PF3D7_0929400	transcript=PF3D7_0929400.1	0.307919	3.30446	-4.54154	0.00113786	0.00727785	-1.19834	PF3D7_0929400	high molecular weight rhoptry protein 2	RhopH2	No
PF3D7_1012300	transcript=PF3D7_1012300.1	0.304129	-0.83999	-4.54113	0.00113858	0.00727785	-1.199	PF3D7_1012300	cytochrome b-c1 complex subunit 7, putative	QCR7	No
PF3D7_0804500	transcript=PF3D7_0804500.1	-0.253717	-0.824168	4.53593	0.00114759	0.00731728	-1.20724	PF3D7_0804500	conserved Plasmodium membrane protein, unknown function	N/A	No
PF3D7_0905400	transcript=PF3D7_0905400.1	0.297126	2.70241	-4.53309	0.00115253	0.00733067	-1.21174	PF3D7_0905400	high molecular weight rhoptry protein 3	RhopH3	No
PF3D7_1329500	transcript=PF3D7_1329500.1	0.36478	0.309724	-4.51577	0.00118323	0.00750739	-1.23923	PF3D7_1329500	conserved protein, unknown function	N/A	No
PF3D7_0925500	transcript=PF3D7_0925500.1	-0.328566	0.184851	4.51244	0.00118923	0.00752691	-1.24452	PF3D7_0925500	thioredoxin-like protein 2	TLP2	No
PF3D7_1027700	transcript=PF3D7_1027700.1	-0.496642	0.476318	4.50865	0.00119611	0.00754025	-1.25055	PF3D7_1027700	centrin-3	CEN3	No
PF3D7_0214000	transcript=PF3D7_0214000.1	-0.295629	3.91923	4.50805	0.00119719	0.00754025	-1.25149	PF3D7_0214000	T-complex protein 1 subunit theta	CCT8	No
PF3D7_0217500	transcript=PF3D7_0217500.1	0.404872	1.52427	-4.50389	0.00120478	0.00756957	-1.2581	PF3D7_0217500	calcium-dependent protein kinase 1	CDPK1	No
PF3D7_1433500	transcript=PF3D7_1433500.1	-0.325482	1.43213	4.49099	0.00122866	0.0077008	-1.27862	PF3D7_1433500	DNA topoisomerase 2	TOP2	No
PF3D7_1103400	transcript=PF3D7_1103400.1	-0.351343	-2.6038	4.46567	0.00127701	0.00798439	-1.31896	PF3D7_1103400	iron-sulfur cluster assembly protein SufD	SufD	No
PF3D7_1001900	transcript=PF3D7_1001900.1	0.327411	1.43191	-4.45811	0.00129183	0.00805755	-1.33103	PF3D7_1001900	Plasmodium exported protein (hyp16), unknown function	PfJ23	No
PF3D7_1203000	transcript=PF3D7_1203000.1	-1.84008	-3.13004	4.43928	0.00132955	0.00827275	-1.36109	PF3D7_1203000	origin recognition complex subunit 1	ORC1	Yes
PF3D7_0412000	transcript=PF3D7_0412000.1	-0.381489	-1.70769	4.42806	0.00135258	0.00837572	-1.37904	PF3D7_0412000	LITAF-like zinc finger protein, putative	N/A	No
PF3D7_1469800	transcript=PF3D7_1469800.1	-0.344824	-1.95609	4.42805	0.0013526	0.00837572	-1.37905	PF3D7_1469800	mediator of RNA polymerase II transcription subunit 22, putative	MED22	No
PF3D7_1037300	transcript=PF3D7_1037300.1	-0.213606	4.61786	4.42417	0.00136066	0.00840543	-1.38526	PF3D7_1037300	ADP,ATP carrier protein 1	AAC1	No
PF3D7_1310800	transcript=PF3D7_1310800.1	-0.30013	-0.183169	4.4212	0.00136687	0.0084236	-1.39002	PF3D7_1310800	tetratricopeptide repeat protein, putative	N/A	No
PF3D7_0306800	transcript=PF3D7_0306800.1	-0.349473	3.73018	4.41652	0.00137671	0.00846399	-1.39751	PF3D7_0306800	T-complex protein 1 subunit beta	CCT2	No
PF3D7_0932300	transcript=PF3D7_0932300.1	-0.307403	2.2512	4.41314	0.00138387	0.00848772	-1.40292	PF3D7_0932300	M18 aspartyl aminopeptidase	M18AAP	No
PF3D7_0630900	transcript=PF3D7_0630900.1	-0.239511	0.0843703	4.40189	0.00140794	0.00860485	-1.42094	PF3D7_0630900	ATP-dependent RNA helicase HAS1	HAS1	No
PF3D7_0528100	transcript=PF3D7_0528100.1	-0.262015	1.23893	4.40111	0.00140964	0.00860485	-1.4222	PF3D7_0528100	AP-1/2 complex subunit beta, putative	N/A	No
PF3D7_0525400	transcript=PF3D7_0525400.1	-0.352014	-1.0354	4.39303	0.00142725	0.0086917	-1.43516	PF3D7_0525400	7-helix-1 protein	N/A	No
PF3D7_1105500	transcript=PF3D7_1105500.1	-1.87061	-2.7014	4.38922	0.00143561	0.008722	-1.44126	PF3D7_1105500	centrin-4	CEN4	Yes
PF3D7_1013900	transcript=PF3D7_1013900.1	-0.423536	-2.79529	4.37844	0.00145962	0.00884699	-1.45857	PF3D7_1013900	translation initiation factor eIF-2B subunit delta, putative	N/A	No
PF3D7_1149000	transcript=PF3D7_1149000.1	-0.278387	3.90376	4.3712	0.00147597	0.00892509	-1.4702	PF3D7_1149000	antigen 332, DBL-like protein	Pf332	No
PF3D7_1334800	transcript=PF3D7_1334800.1	-1.72311	-2.94385	4.36535	0.00148932	0.00898477	-1.4796	PF3D7_1334800	MSP7-like protein	MSRP2	Yes
PF3D7_1229500	transcript=PF3D7_1229500.1	-0.331537	4.19307	4.36149	0.0014982	0.0089977	-1.48581	PF3D7_1229500	T-complex protein 1 subunit gamma	CCT3	No
PF3D7_0831700	transcript=PF3D7_0831700.1	-0.318257	7.87403	4.36138	0.00149845	0.0089977	-1.48598	PF3D7_0831700	heat shock protein 70	HSP70x	No
PF3D7_1013500	transcript=PF3D7_1013500.1	-0.191396	-0.723512	4.35839	0.00150536	0.00901339	-1.49078	PF3D7_1013500	phosphoinositide-specific phospholipase C	PI-PLC	No
PF3D7_0106000	transcript=PF3D7_0106000.1	-1.39873	-3.36569	4.35721	0.00150811	0.00901339	-1.49269	PF3D7_0106000	conserved protein, unknown function	N/A	Yes
PF3D7_0629800	transcript=PF3D7_0629800.1	-0.282223	-0.347466	4.35573	0.00151156	0.00901339	-1.49507	PF3D7_0629800	cullin-2	N/A	No
PF3D7_1118100	transcript=PF3D7_1118100.1	-0.375185	0.391824	4.34888	0.00152761	0.00908802	-1.50609	PF3D7_1118100	AP-1 complex subunit sigma, putative	AP1S	No
PF3D7_1324400	transcript=PF3D7_1324400.1	-0.445741	-0.852978	4.33849	0.00155229	0.0092136	-1.52282	PF3D7_1324400	PRELI domain-containing protein, putative	PRELID	No
PF3D7_1005600	transcript=PF3D7_1005600.1	0.199983	-0.88133	-4.32522	0.00158443	0.00938274	-1.5442	PF3D7_1005600	DnaJ protein, putative	N/A	No
PF3D7_0614200	transcript=PF3D7_0614200.1	-0.681315	-3.0354	4.31379	0.00161269	0.00951617	-1.56265	PF3D7_0614200	cytosolic Fe-S cluster assembly factor NAR1, putative	NAR1	No
PF3D7_0918600	transcript=PF3D7_0918600.1	-1.14434	-2.61475	4.31245	0.00161605	0.00951617	-1.56482	PF3D7_0918600	ATP-dependent DNA helicase Q1	RECQ1	Yes
PF3D7_1326900	transcript=PF3D7_1326900.1	-0.275042	-2.7884	4.31165	0.00161804	0.00951617	-1.5661	PF3D7_1326900	conserved Plasmodium membrane protein, unknown function	N/A	No
PF3D7_0528000	transcript=PF3D7_0528000.1	-0.53556	0.500955	4.30651	0.00163098	0.00957041	-1.57441	PF3D7_0528000	proteasome maturation factor UMP1, putative	UMP1	No
PF3D7_1304200	transcript=PF3D7_1304200.1	0.300527	0.482835	-4.30108	0.00164474	0.00962923	-1.58317	PF3D7_1304200	CorA-like Mg2+ transporter protein, putative	MIT2	No
PF3D7_1116300	transcript=PF3D7_1116300.1	0.223111	0.791256	-4.28405	0.00168874	0.00985207	-1.6107	PF3D7_1116300	peptidyl-prolyl cis-trans isomerase	CYP19C	No
PF3D7_0519800	transcript=PF3D7_0519800.1	-0.336889	0.954024	4.28242	0.00169302	0.00985207	-1.61334	PF3D7_0519800	EELM2 domain-containing protein, putative	N/A	No
PF3D7_0727600	transcript=PF3D7_0727600.1	-0.96257	-4.24279	4.28194	0.00169428	0.00985207	-1.61412	PF3D7_0727600	conserved Plasmodium protein, unknown function	N/A	No
PF3D7_0810700	transcript=PF3D7_0810700.1	0.397414	-2.33568	-4.25816	0.00175803	0.0101997	-1.65262	PF3D7_0810700	conserved Plasmodium protein, unknown function	N/A	No
PF3D7_1416500	transcript=PF3D7_1416500.1	0.323186	3.85464	-4.25667	0.0017621	0.0102004	-1.65504	PF3D7_1416500	NADP-specific glutamate dehydrogenase	GDH1	No
PF3D7_1335300	transcript=PF3D7_1335300.1	0.286136	-1.70045	-4.24598	0.00179167	0.0103369	-1.67238	PF3D7_1335300	reticulocyte binding protein 2 homologue b	RH2b	No
PF3D7_0527500	transcript=PF3D7_0527500.1	-0.327236	4.34972	4.24377	0.00179784	0.0103369	-1.67596	PF3D7_0527500	Hsc70-interacting protein	HIP	No
PF3D7_0214400	transcript=PF3D7_0214400.1	0.295021	0.452184	-4.24321	0.00179941	0.0103369	-1.67687	PF3D7_0214400	protein LTV1, putative	N/A	No
PF3D7_1149400	transcript=PF3D7_1149400.1	0.339271	2.26813	-4.24238	0.00180174	0.0103369	-1.67822	PF3D7_1149400	Plasmodium exported protein, unknown function	N/A	No
PF3D7_1147900	transcript=PF3D7_1147900.1	0.292353	-0.862734	-4.23242	0.00182991	0.0104752	-1.69439	PF3D7_1147900	peroxisome assembly protein 22, putative	PEX22	No
PF3D7_API0290	transcript=PF3D7_API02900.1	0.295633	-0.976028	-4.22862	0.00184078	0.0105141	-1.70056				No
PF3D7_1457200	transcript=PF3D7_1457200.1	-0.565053	3.44181	4.22551	0.00184973	0.0105402	-1.70561	PF3D7_1457200	thioredoxin 1	TRX1	No
PF3D7_0530000	transcript=PF3D7_0530000.1	-0.510955	0.723147	4.22419	0.00185354	0.0105402	-1.70775	PF3D7_0530000	conserved Plasmodium protein, unknown function	N/A	No
PF3D7_1458700	transcript=PF3D7_1458700.1	-0.932779	-1.7308	4.22154	0.00186122	0.0105606	-1.71206	PF3D7_1458700	exonuclease V, mitochondrial, putative	N/A	No
PF3D7_0708800	transcript=PF3D7_0708800.1	0.338595	5.46886	-4.21825	0.00187078	0.0105915	-1.7174	PF3D7_0708800	heat shock protein 110	HSP110c	No
PF3D7_0104400	transcript=PF3D7_0104400.1	-0.2364	-0.427803	4.21183	0.00188963	0.0106692	-1.72784	PF3D7_0104400	4-hydroxy-3-methylbut-2-enyl diphosphate reductase	LytB	No
PF3D7_0715900	transcript=PF3D7_0715900.1	-0.353971	-0.892105	4.21076	0.00189279	0.0106692	-1.72958	PF3D7_0715900	cation diffusion facilitator family protein, putative	CDF	No
PF3D7_1132200	transcript=PF3D7_1132200.1	-0.289605	3.73226	4.20566	0.00190793	0.0107311	-1.73788	PF3D7_1132200	T-complex protein 1 subunit alpha	TCP1	No
PF3D7_1409800	transcript=PF3D7_1409800.1	-0.352153	1.80031	4.19821	0.00193026	0.010828	-1.75	PF3D7_1409800	CUGBP Elav-like family member 2, putative	CELF2	No
PF3D7_1140100	transcript=PF3D7_1140100.1	-0.265148	1.73257	4.19712	0.00193357	0.010828	-1.75178	PF3D7_1140100	V-type proton ATPase subunit F, putative	N/A	No
PF3D7_1438100	transcript=PF3D7_1438100.1	0.270187	1.99974	-4.1946	0.0019412	0.0108421	-1.75588	PF3D7_1438100	translocation protein SEC62, putative	SEC62	No
PF3D7_1017900	transcript=PF3D7_1017900.1	-0.260395	2.26958	4.18974	0.00195601	0.0108421	-1.7638	PF3D7_1017900	26S proteasome regulatory subunit p55, putative	RPN5	No
PF3D7_1223700	transcript=PF3D7_1223700.1	-0.274927	1.52937	4.18965	0.00195629	0.0108421	-1.76395	PF3D7_1223700	vacuolar iron transporter	VIT	No
PF3D7_1436600	transcript=PF3D7_1436600.1	0.303328	0.203677	-4.18921	0.00195762	0.0108421	-1.76466	PF3D7_1436600	cGMP-dependent protein kinase	PKG	No
PF3D7_0720700	transcript=PF3D7_0720700.1	0.295122	0.0425586	-4.18804	0.00196122	0.0108421	-1.76657	PF3D7_0720700	phosphoinositide-binding protein PX1	PX1	No
PF3D7_1034400	transcript=PF3D7_1034400.1	-0.239957	-1.32473	4.188	0.00196133	0.0108421	-1.76663	PF3D7_1034400	flavoprotein subunit of succinate dehydrogenase	SDHA	No
PF3D7_1363200	transcript=PF3D7_1363200.1	-0.246607	-0.469325	4.17536	0.00200052	0.011035	-1.78723	PF3D7_1363200	bifunctional polynucleotide phosphatase/kinase	PNKP	No
PF3D7_1464600	transcript=PF3D7_1464600.1	0.266026	2.12388	-4.17388	0.00200518	0.0110371	-1.78965	PF3D7_1464600	serine/threonine protein phosphatase UIS2, putative	UIS2	No
PF3D7_0610600	transcript=PF3D7_0610600.1	-0.935855	-2.19246	4.171	0.00201425	0.0110634	-1.79435	PF3D7_0610600	calcium-dependent protein kinase 2	CDPK2	No
PF3D7_1356300	transcript=PF3D7_1356300.1	-0.355466	0.734416	4.14868	0.002086	0.0114331	-1.83078	PF3D7_1356300	ubiquitin-conjugating enzyme E2, putative	N/A	No
PF3D7_1439900	transcript=PF3D7_1439900.1	-0.315699	5.15581	4.14161	0.00210929	0.0115164	-1.84233	PF3D7_1439900	triosephosphate isomerase	TIM	No
PF3D7_0613900	transcript=PF3D7_0613900.1	0.379547	0.828299	-4.14135	0.00211014	0.0115164	-1.84275	PF3D7_0613900	myosin E, putative	MyoE	No
PF3D7_1128400	transcript=PF3D7_1128400.1	-0.411959	1.4871	4.13636	0.00212676	0.0115775	-1.85091	PF3D7_1128400	bifunctional farnesyl/geranylgeranyl diphosphate synthase	FPPS/GGPPS	No
PF3D7_1451300	transcript=PF3D7_1451300.1	-0.813743	-2.38171	4.13529	0.00213033	0.0115775	-1.85266	PF3D7_1451300	E3 SUMO-protein ligase NSE2, putative	NSE2	No
PF3D7_1007000	transcript=PF3D7_1007000.1	0.277494	-1.84933	-4.13076	0.00214558	0.0116358	-1.86008	PF3D7_1007000	transmembrane protein 147, putative	TMEM147	No
PF3D7_1410400	transcript=PF3D7_1410400.1	0.411539	3.3339	-4.11056	0.00221487	0.0119864	-1.89314	PF3D7_1410400	rhoptry-associated protein 1	RAP1	No
PF3D7_0506800	transcript=PF3D7_0506800.1	0.220194	-0.328191	-4.10202	0.00224486	0.0121232	-1.90713	PF3D7_0506800	transcription factor 25, putative	TCF25	No
PF3D7_1032500	transcript=PF3D7_1032500.1	0.262448	-0.665334	-4.10003	0.00225192	0.0121359	-1.91039	PF3D7_1032500	DER1-like protein, putative	Der1-2	No
PF3D7_0606800	transcript=PF3D7_0606800.1	-0.346244	-0.605384	4.09757	0.00226068	0.0121516	-1.91443	PF3D7_0606800	VFT protein	VFT1	No
PF3D7_1229100	transcript=PF3D7_1229100.1	0.399501	0.798422	-4.09459	0.00227132	0.0121516	-1.91931	PF3D7_1229100	multidrug resistance-associated protein 2	MRP2	No
PF3D7_1332600	transcript=PF3D7_1332600.1	-0.535156	-0.550806	4.09255	0.00227864	0.0121516	-1.92266	PF3D7_1332600	DNA-(apurinic or apyrimidinic site) lyase 1	APN1	No
PF3D7_1001200	transcript=PF3D7_1001200.1	-0.588134	-0.122464	4.09216	0.00228003	0.0121516	-1.92329	PF3D7_1001200	acyl-CoA binding protein, isoform 2, ACBP2	ACBP2	No
PF3D7_1369400	transcript=PF3D7_1369400.1	-0.2308	-0.200717	4.09169	0.00228174	0.0121516	-1.92407	PF3D7_1369400	conserved Plasmodium protein, unknown function	N/A	No
PF3D7_1119600	transcript=PF3D7_1119600.1	-0.172924	0.386361	4.0913	0.00228313	0.0121516	-1.92471	PF3D7_1119600	ATP-dependent zinc metalloprotease FTSH, putative	N/A	No
PF3D7_1446200	transcript=PF3D7_1446200.1	-0.394739	4.03005	4.08801	0.00229502	0.0121897	-1.93011	PF3D7_1446200	M17 leucyl aminopeptidase	LAP	No
PF3D7_1116000	transcript=PF3D7_1116000.1	0.395805	0.271835	-4.07136	0.00235618	0.0124563	-1.95744	PF3D7_1116000	rhoptry neck protein 4	RON4	No
PF3D7_1408200	transcript=PF3D7_1408200.1	0.220996	-1.71387	-4.07047	0.0023595	0.0124563	-1.95891	PF3D7_1408200	AP2 domain transcription factor AP2-G2	AP2-G2	No
PF3D7_1113800	transcript=PF3D7_1113800.1	0.247555	0.403451	-4.07041	0.00235972	0.0124563	-1.95901	PF3D7_1113800	conserved Plasmodium membrane protein, unknown function	N/A	No
PF3D7_1349100	transcript=PF3D7_1349100.1	0.244085	-0.794811	-4.06508	0.00237966	0.0125358	-1.96775	PF3D7_1349100	nucleoside diphosphate hydrolase, putative	N/A	No
PF3D7_0205400	transcript=PF3D7_0205400.1	-0.290008	0.597331	4.04979	0.00243795	0.0128167	-1.9929	PF3D7_0205400	PCI domain-containing protein, putative	N/A	No
PF3D7_0104800	transcript=PF3D7_0104800.1	-0.276276	-0.26674	4.0464	0.00245104	0.0128592	-1.99846	PF3D7_0104800	novel putative transporter 1, putative	NPT1	No
PF3D7_1359100	transcript=PF3D7_1359100.1	0.322389	-1.61455	-4.03895	0.00248015	0.0129855	-2.01072	PF3D7_1359100	riboflavin kinase, putative	N/A	No
PF3D7_1147300	transcript=PF3D7_1147300.1	-0.304463	-0.990662	4.03672	0.00248892	0.013005	-2.01439	PF3D7_1147300	conserved Plasmodium protein, unknown function	N/A	No
PF3D7_0915400	transcript=PF3D7_0915400.1	-0.295458	4.09568	4.0159	0.00257249	0.0133939	-2.04869	PF3D7_0915400	ATP-dependent 6-phosphofructokinase	PFK9	No
PF3D7_0212300	transcript=PF3D7_0212300.1	-0.361687	2.23845	4.0156	0.00257374	0.0133939	-2.0492	PF3D7_0212300	eukaryotic peptide chain release factor subunit 1, putative	ERF1	No
PF3D7_1004400	transcript=PF3D7_1004400.1	-0.288981	3.4596	4.01028	0.00259558	0.0134803	-2.05797	PF3D7_1004400	RNA-binding protein, putative	N/A	No
PF3D7_1103600	transcript=PF3D7_1103600.1	-0.275924	-0.374554	4.00689	0.00260959	0.0135185	-2.06356	PF3D7_1103600	actin-like protein, putative	ALP2a	No
PF3D7_1218900	transcript=PF3D7_1218900.1	-0.454208	-0.760346	4.00596	0.00261345	0.0135185	-2.06509	PF3D7_1218900	WD repeat-containing protein, putative	N/A	No
PF3D7_0720800	transcript=PF3D7_0720800.1	-0.25153	0.730145	3.99295	0.00266805	0.0137733	-2.08656	PF3D7_0720800	Ham1-like protein, putative	N/A	No
PF3D7_1409600	transcript=PF3D7_1409600.1	0.21808	0.870311	-3.99044	0.00267874	0.0137833	-2.09071	PF3D7_1409600	histidine phosphatase, putative	N/A	No
PF3D7_0910400	transcript=PF3D7_0910400.1	-0.292678	-0.563423	3.98998	0.00268069	0.0137833	-2.09146	PF3D7_0910400	selenide water dikinase, putative	N/A	No
PF3D7_0317000	transcript=PF3D7_0317000.1	-0.327019	2.34026	3.98555	0.00269965	0.0138532	-2.09878	PF3D7_0317000	proteasome subunit alpha type-3, putative	N/A	No
PF3D7_1462800	transcript=PF3D7_1462800.1	0.423633	8.97416	-3.98212	0.00271443	0.0139013	-2.10444	PF3D7_1462800	glyceraldehyde-3-phosphate dehydrogenase	GAPDH	No
PF3D7_1459800	transcript=PF3D7_1459800.1	0.182764	-1.29247	-3.98052	0.00272135	0.0139091	-2.10709	PF3D7_1459800	bax inhibitor 1, putative	N/A	No
PF3D7_1110100	transcript=PF3D7_1110100.1	0.294506	0.267598	-3.97666	0.00273815	0.0139673	-2.11348	PF3D7_1110100	C2 domain-containing membrane protein	C2DMA	No
PF3D7_1303200	transcript=PF3D7_1303200.1	-0.226263	0.00846503	3.97192	0.00275887	0.0140452	-2.1213	PF3D7_1303200	SNARE protein, putative	VAMP8	No
PF3D7_0825500	transcript=PF3D7_0825500.1	0.197946	-0.119688	-3.96855	0.00277375	0.014093	-2.12688	PF3D7_0825500	protein KRI1, putative	KRI1	No
PF3D7_1234600	transcript=PF3D7_1234600.1	0.238607	-1.70498	-3.96324	0.00279734	0.0141849	-2.13566	PF3D7_1234600	protein TOC75, putative	TOC75	No
PF3D7_0611600	transcript=PF3D7_0611600.1	0.386388	-0.876033	-3.95888	0.00281684	0.0142558	-2.14287	PF3D7_0611600	basal complex transmembrane protein 1	BTP1	No
PF3D7_0707600	transcript=PF3D7_0707600.1	-0.51527	-1.98356	3.95017	0.00285626	0.0143907	-2.15729	PF3D7_0707600	mediator of RNA polymerase II transcription subunit 10, putative	MED10	No
PF3D7_0501300	transcript=PF3D7_0501300.1	0.448396	4.09563	-3.94966	0.00285858	0.0143907	-2.15813	PF3D7_0501300	skeleton-binding protein 1	SBP1	No
PF3D7_1250200	transcript=PF3D7_1250200.1	0.531832	-2.82348	-3.94929	0.00286027	0.0143907	-2.15874	PF3D7_1250200	CSC1-like protein, putative	N/A	No
PF3D7_1223400	transcript=PF3D7_1223400.1	0.190587	2.09043	-3.94751	0.00286841	0.0144036	-2.16169	PF3D7_1223400	phospholipid-transporting ATPase, putative	N/A	No
PF3D7_1328100	transcript=PF3D7_1328100.1	-0.317596	2.39241	3.94474	0.00288113	0.0144271	-2.16628	PF3D7_1328100	proteasome subunit beta type-7, putative	N/A	No
PF3D7_0628000	transcript=PF3D7_0628000.1	-0.43996	-2.03229	3.94405	0.00288431	0.0144271	-2.16742	PF3D7_0628000	6-pyruvoyltetrahydropterin synthase	PTPS	No
PF3D7_0828500	transcript=PF3D7_0828500.1	-1.1665	-3.49753	3.93779	0.00291327	0.0145424	-2.17778	PF3D7_0828500	translation initiation factor eIF-2B subunit alpha, putative	N/A	Yes
PF3D7_1215900	transcript=PF3D7_1215900.1	0.170589	1.28778	-3.93664	0.00291865	0.0145424	-2.1797	PF3D7_1215900	serpentine receptor 10	SR10	No
PF3D7_0914000	transcript=PF3D7_0914000.1	-0.188184	-1.45288	3.9335	0.00293333	0.0145873	-2.1849	PF3D7_0914000	pseudouridylate synthase, putative	N/A	No
PF3D7_1345700	transcript=PF3D7_1345700.1	-0.24846	2.41965	3.9153	0.00301994	0.0149892	-2.21506	PF3D7_1345700	isocitrate dehydrogenase [NADP], mitochondrial	IDH	No
PF3D7_0918900	transcript=PF3D7_0918900.1	-0.311661	2.92534	3.90858	0.00305262	0.0151222	-2.22622	PF3D7_0918900	gamma-glutamylcysteine synthetase	gammaGCS	No
PF3D7_1449500	transcript=PF3D7_1449500.1	-0.282953	0.591423	3.90635	0.00306358	0.0151303	-2.22993	PF3D7_1449500	AP2 domain transcription factor AP2-O5, putative	ApiAP2	No
PF3D7_0209400	transcript=PF3D7_0209400.1	-0.298938	1.49047	3.90539	0.00306825	0.0151303	-2.23151	PF3D7_0209400	ARMT1-like domain-containing protein, putative	N/A	No
PF3D7_1409900	transcript=PF3D7_1409900.1	0.268011	-0.717429	-3.90397	0.00307526	0.0151303	-2.23388	PF3D7_1409900	cytidine diphosphate-diacylglycerol synthase	CDS	No
PF3D7_1134000	transcript=PF3D7_1134000.1	0.263749	5.68661	-3.90347	0.00307774	0.0151303	-2.23471	PF3D7_1134000	heat shock protein 70	HSP70-3	No
PF3D7_1360000	transcript=PF3D7_1360000.1	-0.218287	-1.1887	3.89821	0.00310377	0.0152292	-2.24344	PF3D7_1360000	ATP synthase-associated protein, putative	N/A	No
PF3D7_1009900	transcript=PF3D7_1009900.1	-0.857845	-3.44372	3.89548	0.00311736	0.0152668	-2.24797	PF3D7_1009900	heptatricopeptide repeat-containing protein, putative	N/A	No
PF3D7_1117100	transcript=PF3D7_1117100.1	-0.515058	2.70175	3.88918	0.00314904	0.0153744	-2.25844	PF3D7_1117100	ubiquitin carboxyl-terminal hydrolase UCH54	UCH54	No
PF3D7_1313900	transcript=PF3D7_1313900.1	-0.272389	-0.392842	3.8878	0.003156	0.0153744	-2.26073	PF3D7_1313900	ankyrin-repeat protein, putative	N/A	No
PF3D7_1011400	transcript=PF3D7_1011400.1	-0.266962	2.3475	3.88676	0.00316126	0.0153744	-2.26246	PF3D7_1011400	proteasome subunit beta type-5	N/A	No
PF3D7_1355800	transcript=PF3D7_1355800.1	-0.380917	-0.704282	3.88638	0.0031632	0.0153744	-2.26309	PF3D7_1355800	splicing factor 3B subunit 5, putative	SF3B5	No
PF3D7_0828300	transcript=PF3D7_0828300.1	-0.28838	0.200805	3.87882	0.00320181	0.0155064	-2.27566	PF3D7_0828300	conserved protein, unknown function	N/A	No
PF3D7_1025000	transcript=PF3D7_1025000.1	0.29358	0.0462165	-3.87871	0.0032024	0.0155064	-2.27585	PF3D7_1025000	Eps15-like protein	EPS15	No
PF3D7_0729200	transcript=PF3D7_0729200.1	-0.430467	-0.706529	3.87658	0.00321334	0.0155301	-2.27938	PF3D7_0729200	1-cys peroxiredoxin	AOP	No
PF3D7_1210600	transcript=PF3D7_1210600.1	-0.19074	0.317725	3.87404	0.00322647	0.0155644	-2.2836	PF3D7_1210600	kelch protein, putative	N/A	No
PF3D7_1313000	transcript=PF3D7_1313000.1	-0.327546	-0.862579	3.85757	0.00331302	0.015952	-2.31101	PF3D7_1313000	ubiquitin-like protein Nedd8	NEDD8	No
PF3D7_0927100	transcript=PF3D7_0927100.1	-0.308299	-1.12771	3.85612	0.00332076	0.0159595	-2.31343	PF3D7_0927100	conserved protein, unknown function	N/A	No
PF3D7_0925200	transcript=PF3D7_0925200.1	0.249831	1.78564	-3.85078	0.0033494	0.0160671	-2.32232	PF3D7_0925200	ribosomal RNA-processing protein 8, putative	RRP8	No
PF3D7_1446900	transcript=PF3D7_1446900.1	0.209281	0.654151	-3.84151	0.00339975	0.0162783	-2.33777	PF3D7_1446900	glutaminyl-peptide cyclotransferase, putative	N/A	No
PF3D7_0115600	transcript=PF3D7_0115600.1	-0.671329	0.337269	3.83699	0.00342456	0.0163446	-2.34529	PF3D7_0115600	rifin	RIF	No
PF3D7_0308200	transcript=PF3D7_0308200.1	-0.290576	4.15615	3.83668	0.00342628	0.0163446	-2.34581	PF3D7_0308200	T-complex protein 1 subunit eta	CCT7	No
PF3D7_0405700	transcript=PF3D7_0405700.1	-0.365142	-1.46829	3.831	0.00345778	0.016449	-2.35528	PF3D7_0405700	amino acid decarboxylase AAD, putative	N/A	No
PF3D7_0317700	transcript=PF3D7_0317700.1	-0.380089	-1.43081	3.83043	0.00346093	0.016449	-2.35622	PF3D7_0317700	CPSF (cleavage and polyadenylation specific factor), subunit A, putative	N/A	No
PF3D7_0629000	transcript=PF3D7_0629000.1	-1.14559	-1.72881	3.82394	0.00349731	0.0165913	-2.36704	PF3D7_0629000	glucosamine 6-phosphate N-acetyltransferase	GNA1	Yes
PF3D7_0415600	transcript=PF3D7_0415600.1	-0.358714	0.558777	3.81465	0.00355009	0.0168107	-2.38254	PF3D7_0415600	GTP:AMP phosphotransferase	GAK	No
PF3D7_0110500	transcript=PF3D7_0110500.1	-0.241441	0.196026	3.80437	0.00360947	0.0170606	-2.3997	PF3D7_0110500	bromodomain protein 3, putative	BDP3	No
PF3D7_0405800	transcript=PF3D7_0405800.1	-1.70171	-2.58476	3.80224	0.0036219	0.0170686	-2.40325	PF3D7_0405800	conserved protein, unknown function	N/A	Yes
PF3D7_0417500	transcript=PF3D7_0417500.1	-0.298227	1.22956	3.80181	0.00362444	0.0170686	-2.40398	PF3D7_0417500	memo-like protein	N/A	No
PF3D7_0422000	transcript=PF3D7_0422000.1	0.267324	1.2693	-3.79	0.00369425	0.0173434	-2.42371	PF3D7_0422000	steroid dehydrogenase, putative	N/A	No
PF3D7_1224000	transcript=PF3D7_1224000.1	-0.220793	1.51667	3.78967	0.00369624	0.0173434	-2.42426	PF3D7_1224000	GTP cyclohydrolase 1	GCH1	No
PF3D7_0621700	transcript=PF3D7_0621700.1	-0.688872	-3.57977	3.78662	0.00371452	0.0173974	-2.42936	PF3D7_0621700	RAP protein, putative	N/A	No
PF3D7_0932100	transcript=PF3D7_0932100.1	0.33969	-1.69098	-3.78524	0.00372277	0.0174044	-2.43166	PF3D7_0932100	protein MAM3, putative	N/A	No
PF3D7_0521700	transcript=PF3D7_0521700.1	-0.233707	-0.22536	3.78329	0.00373452	0.0174278	-2.43491	PF3D7_0521700	ATP-dependent RNA helicase DDX1, putative	DDX1	No
PF3D7_1216400	transcript=PF3D7_1216400.1	0.851321	-1.68302	-3.78199	0.00374239	0.0174329	-2.43709	PF3D7_1216400	conserved Plasmodium membrane protein, unknown function	N/A	No
PF3D7_1108500	transcript=PF3D7_1108500.1	0.188526	-1.67186	-3.77727	0.00377106	0.0175347	-2.44498	PF3D7_1108500	succinate--CoA ligase [ADP-forming] subunit alpha, putative	SCS-alpha	No
PF3D7_0932800	transcript=PF3D7_0932800.1	-0.275108	1.80252	3.76845	0.00382528	0.0177548	-2.45973	PF3D7_0932800	importin alpha re-exporter, putative	CSE1	No
PF3D7_0828900	transcript=PF3D7_0828900.1	0.493002	-1.11179	-3.7526	0.00392479	0.0181839	-2.48627	PF3D7_0828900	conserved protein, unknown function	N/A	No
PF3D7_1455200	transcript=PF3D7_1455200.1	-0.404113	-0.717414	3.74944	0.00394489	0.0182442	-2.49155	PF3D7_1455200	methyltransferase AAMT	N/A	No
PF3D7_0529000	transcript=PF3D7_0529000.1	0.223406	1.95564	-3.74056	0.00400214	0.0184616	-2.50643	PF3D7_0529000	T-cell immunomodulatory protein homolog, putative	TIP	No
PF3D7_0936000	transcript=PF3D7_0936000.1	0.414175	3.84362	-3.73993	0.00400622	0.0184616	-2.50748	PF3D7_0936000	ring-exported protein 2	REX2	No
PF3D7_1407800	transcript=PF3D7_1407800.1	0.261033	4.6516	-3.73577	0.00403338	0.0185535	-2.51446	PF3D7_1407800	plasmepsin IV	PM4	No
PF3D7_1238600	transcript=PF3D7_1238600.1	0.349838	-0.883185	-3.73208	0.0040576	0.0186317	-2.52064	PF3D7_1238600	sphingomyelin phosphodiesterase	NSM	No
PF3D7_1467300	transcript=PF3D7_1467300.1	-1.00454	-3.06689	3.73045	0.00406834	0.0186478	-2.52337	PF3D7_1467300	1-deoxy-D-xylulose 5-phosphate reductoisomerase	DXR	Yes
PF3D7_1029600	transcript=PF3D7_1029600.1	-0.290841	4.75745	3.7255	0.00410114	0.0187106	-2.53166	PF3D7_1029600	adenosine deaminase	ADA	No
PF3D7_1465300	transcript=PF3D7_1465300.1	-0.234927	-0.00522362	3.72523	0.00410298	0.0187106	-2.53212	PF3D7_1465300	ribonuclease Z, putative	N/A	No
PF3D7_1219100	transcript=PF3D7_1219100.1	-0.20698	2.59492	3.72445	0.00410818	0.0187106	-2.53343	PF3D7_1219100	clathrin heavy chain, putative	CHC	No
PF3D7_0813500	transcript=PF3D7_0813500.1	-0.250054	-1.90464	3.72401	0.00411111	0.0187106	-2.53417	PF3D7_0813500	PUB domain-containing protein, putative	N/A	No
PF3D7_1447200	transcript=PF3D7_1447200.1	0.255456	-1.16835	-3.71284	0.00418641	0.018963	-2.5529	PF3D7_1447200	conserved protein, unknown function	N/A	No
PF3D7_0912400	transcript=PF3D7_0912400.1	-0.214235	2.85659	3.71278	0.00418677	0.018963	-2.55299	PF3D7_0912400	alkaline phosphatase, putative	N/A	No
PF3D7_0114500	transcript=PF3D7_0114500.1	1.14273	-3.50872	-3.71251	0.00418864	0.018963	-2.55345	PF3D7_0114500	Plasmodium exported protein (hyp10), unknown function	N/A	Yes
PF3D7_0420600	transcript=PF3D7_0420600.1	-0.187179	-0.521839	3.7027	0.004256	0.0192139	-2.56992	PF3D7_0420600	apicomplexan kinetochore protein 6, putative	AKIT6	No
PF3D7_0907400	transcript=PF3D7_0907400.1	-0.269966	0.38942	3.70226	0.00425899	0.0192139	-2.57064	PF3D7_0907400	ATP-dependent protease ATPase subunit ClpY	ClpY	No
PF3D7_0814200	transcript=PF3D7_0814200.1	-0.24178	6.3592	3.6989	0.00428232	0.0192854	-2.57628	PF3D7_0814200	DNA/RNA-binding protein Alba 1	ALBA1	No
PF3D7_1111300	transcript=PF3D7_1111300.1	0.357503	-2.0105	-3.6965	0.00429908	0.0193271	-2.58031	PF3D7_1111300	protein transport protein BOS1, putative	BOS1	No
PF3D7_0802800	transcript=PF3D7_0802800.1	0.431581	-1.48076	-3.69491	0.00431027	0.0193437	-2.58299	PF3D7_0802800	serine/threonine protein phosphatase 2B catalytic subunit A	CNA	No
PF3D7_1304500	transcript=PF3D7_1304500.1	-0.397064	3.05553	3.6911	0.00433704	0.0194299	-2.58938	PF3D7_1304500	small heat shock protein, putative	N/A	No
PF3D7_1470900	transcript=PF3D7_1470900.1	-0.243207	3.77333	3.6896	0.00434766	0.0194437	-2.5919	PF3D7_1470900	proteasome subunit beta type-2, putative	N/A	No
PF3D7_1434300	transcript=PF3D7_1434300.1	-0.28639	3.49192	3.68423	0.00438584	0.0195804	-2.60092	PF3D7_1434300	Hsp70/Hsp90 organizing protein	HOP	No
PF3D7_1357800	transcript=PF3D7_1357800.1	-0.337498	3.7091	3.66714	0.00450974	0.0200988	-2.62965	PF3D7_1357800	T-complex protein 1 subunit delta	CCT4	No
PF3D7_0614300	transcript=PF3D7_0614300.1	0.242849	0.152879	-3.66188	0.00454859	0.0202369	-2.6385	PF3D7_0614300	major facilitator superfamily-related transporter, putative	MFR1	No
PF3D7_0510500	transcript=PF3D7_0510500.1	-0.221007	-0.00392413	3.65898	0.00457017	0.0202979	-2.64338	PF3D7_0510500	topoisomerase I	TopoI	No
PF3D7_0207400	transcript=PF3D7_0207400.1	-0.473958	-3.22737	3.65563	0.00459519	0.0203496	-2.64901	PF3D7_0207400	serine repeat antigen 7	SERA7	No
PF3D7_1353800	transcript=PF3D7_1353800.1	-0.272441	3.4838	3.65531	0.00459762	0.0203496	-2.64955	PF3D7_1353800	proteasome subunit alpha type-4, putative	N/A	No
PF3D7_1201100	transcript=PF3D7_1201100.1	0.356217	-0.112612	-3.6534	0.00461196	0.0203781	-2.65276	PF3D7_1201100	RESA-like protein with PHIST and DnaJ domains	N/A	No
PF3D7_1412900	transcript=PF3D7_1412900.1	-0.326429	-0.381496	3.6513	0.00462776	0.0204129	-2.65629	PF3D7_1412900	ubiquitin-conjugating enzyme E2, putative	N/A	No
PF3D7_1225800	transcript=PF3D7_1225800.1	-0.254201	2.11302	3.64764	0.00465555	0.0205003	-2.66246	PF3D7_1225800	ubiquitin-activating enzyme E1	UBA1	No
PF3D7_1135400	transcript=PF3D7_1135400.1	-0.254819	0.633857	3.64541	0.00467251	0.0205399	-2.6662	PF3D7_1135400	HotDog domain-containing protein, putative	N/A	No
PF3D7_1106000	transcript=PF3D7_1106000.1	-0.188868	2.4718	3.6375	0.00473325	0.0207715	-2.67951	PF3D7_1106000	RuvB-like helicase 2	RUVB2	No
PF3D7_1415300	transcript=PF3D7_1415300.1	-0.225719	1.08216	3.63285	0.00476934	0.020867	-2.68734	PF3D7_1415300	RNA-binding protein Nova-1, putative	N/A	No
PF3D7_1251100	transcript=PF3D7_1251100.1	1.46992	-1.4852	-3.63261	0.00477123	0.020867	-2.68775	PF3D7_1251100	conserved Plasmodium protein, unknown function	N/A	Yes
PF3D7_1448000	transcript=PF3D7_1448000.1	-0.213965	0.321696	3.63125	0.00478187	0.0208782	-2.69004	PF3D7_1448000	U3 small nucleolar RNA-associated protein 12, putative	UTP12	No
PF3D7_1335100	transcript=PF3D7_1335100.1	-0.324484	0.610679	3.62816	0.00480612	0.0209357	-2.69525	PF3D7_1335100	merozoite surface protein 7	MSP7	No
PF3D7_0901800	transcript=PF3D7_0901800.1	-0.349816	-0.632287	3.6275	0.0048113	0.0209357	-2.69636	PF3D7_0901800	Plasmodium exported protein, unknown function	N/A	No
PF3D7_0724200	transcript=PF3D7_0724200.1	-0.307938	-1.43678	3.62637	0.00482015	0.0209388	-2.69826	PF3D7_0724200	type 2A phosphatase-associated protein 42, putative	TAP42	No
PF3D7_0511200	transcript=PF3D7_0511200.1	-0.469152	-1.57184	3.6156	0.00490584	0.0212752	-2.7164	PF3D7_0511200	stearoyl-CoA desaturase	SCD	No
PF3D7_0936800	transcript=PF3D7_0936800.1	0.321836	4.02062	-3.61404	0.00491836	0.0212936	-2.71903	PF3D7_0936800	Plasmodium exported protein (PHISTc), unknown function	N/A	No
PF3D7_1142100	transcript=PF3D7_1142100.1	0.254859	-0.566472	-3.60753	0.00497111	0.0214859	-2.73001	PF3D7_1142100	DnaJ domain-containing protein, putative	N/A	No
PF3D7_1343700	transcript=PF3D7_1343700.1	0.217163	2.48319	-3.60171	0.00501869	0.0216212	-2.73982	PF3D7_1343700	kelch protein K13	Kelch13	No
PF3D7_1420600	transcript=PF3D7_1420600.1	-0.32831	0.519311	3.60165	0.0050192	0.0216212	-2.73992	PF3D7_1420600	pantothenate kinase 1	PANK1	No
PF3D7_1402100	transcript=PF3D7_1402100.1	-0.256808	-2.43925	3.60041	0.00502938	0.0216289	-2.74201	PF3D7_1402100	pseudouridine synthase, putative	N/A	No
PF3D7_0208700	transcript=PF3D7_0208700.1	-0.22524	-1.64384	3.59733	0.00505488	0.0217023	-2.74722	PF3D7_0208700	SHS2 domain-containing protein, putative	N/A	No
PF3D7_1420900	transcript=PF3D7_1420900.1	-1.17778	-2.63256	3.59226	0.005097	0.0218467	-2.75576	PF3D7_1420900	mannose-1-phosphate guanyltransferase, putative	N/A	Yes
PF3D7_0211800	transcript=PF3D7_0211800.1	-0.268723	4.26965	3.59026	0.00511373	0.021882	-2.75913	PF3D7_0211800	asparagine--tRNA ligase	AsnRS	No
PF3D7_1036900	transcript=PF3D7_1036900.1	0.340272	1.3229	-3.58082	0.00519354	0.0221867	-2.77507	PF3D7_1036900	conserved Plasmodium protein, unknown function	N/A	No
PF3D7_0922500	transcript=PF3D7_0922500.1	-0.333691	7.10288	3.57812	0.00521661	0.0222483	-2.77963	PF3D7_0922500	phosphoglycerate kinase	PGK	No
PF3D7_1328500	transcript=PF3D7_1328500.1	-0.250447	0.168502	3.57567	0.00523763	0.022301	-2.78376	PF3D7_1328500	alpha/beta-hydrolase, putative	N/A	No
PF3D7_0526700	transcript=PF3D7_0526700.1	-1.10051	-2.45423	3.57193	0.0052698	0.022401	-2.79006	PF3D7_0526700	conserved protein, unknown function	N/A	Yes
PF3D7_1108400	transcript=PF3D7_1108400.1	-0.317835	2.7401	3.56794	0.00530451	0.0225114	-2.79682	PF3D7_1108400	casein kinase 2, alpha subunit	CK2alpha	No
PF3D7_1315400	transcript=PF3D7_1315400.1	-0.207876	0.899967	3.55783	0.00539324	0.0228503	-2.81388	PF3D7_1315400	zinc finger (CCCH type) protein, putative	N/A	No
PF3D7_1447700	transcript=PF3D7_1447700.1	0.277463	1.00195	-3.55202	0.00544502	0.0230318	-2.8237	PF3D7_1447700	conserved protein, unknown function	N/A	No
PF3D7_1232300	transcript=PF3D7_1232300.1	-0.572448	-2.93142	3.55087	0.00545528	0.0230374	-2.82564	PF3D7_1232300	cytochrome b5, putative	N/A	No
PF3D7_0419800	transcript=PF3D7_0419800.1	-0.236972	1.44995	3.54925	0.00546982	0.023061	-2.82837	PF3D7_0419800	60S ribosomal protein L7ae/L30e, putative	N/A	No
PF3D7_1141700	transcript=PF3D7_1141700.1	-0.24697	-0.498797	3.54631	0.00549636	0.023135	-2.83335	PF3D7_1141700	OTU domain-containing protein, putative	N/A	No
PF3D7_1326400	transcript=PF3D7_1326400.1	-0.219786	0.536967	3.54473	0.00551061	0.0231572	-2.83601	PF3D7_1326400	translation initiation factor eIF-2B subunit gamma, putative	N/A	No
PF3D7_1314600	transcript=PF3D7_1314600.1	-0.266969	-0.513713	3.54306	0.00552579	0.0231831	-2.83884	PF3D7_1314600	lipoate-protein ligase 1	LipL1	No
PF3D7_1332500	transcript=PF3D7_1332500.1	0.246508	0.886027	-3.53695	0.00558158	0.0233791	-2.84917	PF3D7_1332500	SAM-dependent RNA methyltransferase, putative	N/A	No
PF3D7_1002100	transcript=PF3D7_1002100.1	0.545821	0.755977	-3.53352	0.0056132	0.0234734	-2.85497	PF3D7_1002100	EMP1-trafficking protein	PTP5	No
PF3D7_0501600	transcript=PF3D7_0501600.1	0.349076	2.8247	-3.53215	0.00562585	0.0234882	-2.85728	PF3D7_0501600	rhoptry-associated protein 2	RAP2	No
PF3D7_0706000	transcript=PF3D7_0706000.1	-0.225507	3.47381	3.53044	0.0056417	0.0235162	-2.86017	PF3D7_0706000	importin-7, putative	N/A	No
PF3D7_0721400	transcript=PF3D7_0721400.1	-0.309356	1.72629	3.51706	0.00576739	0.0239989	-2.88281	PF3D7_0721400	rhoptry protein, putative	N/A	No
PF3D7_1410200	transcript=PF3D7_1410200.1	-0.268589	1.19963	3.51614	0.00577613	0.0239989	-2.88437	PF3D7_1410200	CTP synthase	CTPS	No
PF3D7_0616800	transcript=PF3D7_0616800.1	-0.22025	1.51365	3.51488	0.00578809	0.0240045	-2.88649	PF3D7_0616800	malate:quinone oxidoreductase	MQO	No
PF3D7_API0360	transcript=PF3D7_API03600.1	0.470712	-2.27449	-3.51404	0.00579611	0.0240045	-2.88791				No
PF3D7_1455500	transcript=PF3D7_1455500.1	-0.256837	0.92825	3.51017	0.00583325	0.0241195	-2.89448	PF3D7_1455500	AP-1 complex subunit gamma, putative	N/A	No
PF3D7_1111700	transcript=PF3D7_1111700.1	-1.02399	-2.9541	3.5034	0.00589872	0.0243511	-2.90594	PF3D7_1111700	conserved Plasmodium protein, unknown function	N/A	Yes
PF3D7_0301300	transcript=PF3D7_0301300.1	0.322685	-1.38027	-3.50203	0.00591198	0.0243668	-2.90824	PF3D7_0301300	epoxide hydrolase 1	EH1	No
PF3D7_1114700	transcript=PF3D7_1114700.1	-0.339814	-0.0569416	3.49185	0.0060121	0.0247399	-2.92548	PF3D7_1114700	cyclin-dependent-like kinase CLK3	CLK3	No
PF3D7_0715500	transcript=PF3D7_0715500.1	-0.598953	-1.36097	3.48919	0.00603851	0.0247883	-2.92998	PF3D7_0715500	ATP synthase subunit epsilon, mitochondrial, putative	N/A	No
PF3D7_1235200	transcript=PF3D7_1235200.1	0.406378	-1.21256	-3.48873	0.00604311	0.0247883	-2.93076	PF3D7_1235200	V-type K+-independent H+-translocating inorganic pyrophosphatase	VP2	No
PF3D7_0818500	transcript=PF3D7_0818500.1	0.282782	0.99082	-3.48713	0.00605913	0.0248145	-2.93348	PF3D7_0818500	zinc finger protein, putative	N/A	No
PF3D7_0727400	transcript=PF3D7_0727400.1	-0.286804	3.27983	3.47507	0.00618098	0.0252733	-2.95391	PF3D7_0727400	proteasome subunit alpha type-5, putative	N/A	No
PF3D7_1314000	transcript=PF3D7_1314000.1	-0.91018	-2.89847	3.47367	0.00619532	0.0252918	-2.95629	PF3D7_1314000	conserved protein, unknown function	N/A	No
PF3D7_1355900	transcript=PF3D7_1355900.1	0.198781	0.668451	-3.46514	0.00628317	0.0256099	-2.97074	PF3D7_1355900	RWD domain-containing protein, putative	N/A	No
PF3D7_1347500	transcript=PF3D7_1347500.1	-0.235827	5.57895	3.46247	0.00631098	0.0256432	-2.97527	PF3D7_1347500	DNA/RNA-binding protein Alba 4	ALBA4	No
PF3D7_1438500	transcript=PF3D7_1438500.1	-0.33591	-0.069735	3.46244	0.00631124	0.0256432	-2.97531	PF3D7_1438500	cleavage and polyadenylation specificity factor subunit 3, putative	CPSF3	No
PF3D7_0205900	transcript=PF3D7_0205900.1	-0.279022	2.64622	3.46016	0.00633514	0.0256997	-2.97919	PF3D7_0205900	26S proteasome regulatory subunit RPN1, putative	RPN1	No
PF3D7_1317000	transcript=PF3D7_1317000.1	-0.227732	-0.508352	3.45601	0.00637874	0.0258311	-2.98622	PF3D7_1317000	U4/U6.U5 tri-snRNP-associated protein 2, putative	USP39	No
PF3D7_1330400	transcript=PF3D7_1330400.1	0.251013	2.12112	-3.45517	0.00638757	0.0258311	-2.98764	PF3D7_1330400	ER lumen protein retaining receptor 1, putative	N/A	No
PF3D7_1203400	transcript=PF3D7_1203400.1	0.299765	-1.96138	-3.45377	0.00640235	0.0258503	-2.99001	PF3D7_1203400	major facilitator superfamily domain-containing protein, putative	MFS4	No
PF3D7_1124700	transcript=PF3D7_1124700.1	-0.366045	1.37114	3.45227	0.00641832	0.0258742	-2.99256	PF3D7_1124700	GrpE protein homolog, mitochondrial, putative	MGE1	No
PF3D7_1211300	transcript=PF3D7_1211300.1	-1.92473	-1.88329	3.43777	0.00657413	0.0264529	-3.01715	PF3D7_1211300	DNA helicase MCM8, putative	MCM8	Yes
PF3D7_1105600	transcript=PF3D7_1105600.1	0.270976	2.80215	-3.43701	0.00658242	0.0264529	-3.01844	PF3D7_1105600	translocon component PTEX88	PTEX88	No
PF3D7_1417600	transcript=PF3D7_1417600.1	0.228091	-1.86692	-3.43469	0.00660778	0.0265135	-3.02238	PF3D7_1417600	ookinete surface and oocyst capsule protein OSCP, putative	N/A	No
PF3D7_1237000	transcript=PF3D7_1237000.1	-0.344843	0.722815	3.43146	0.00664321	0.0266141	-3.02786	PF3D7_1237000	SUMO-activating enzyme subunit 2	UBA2	No
PF3D7_1445700	transcript=PF3D7_1445700.1	0.258807	1.18362	-3.42742	0.00668773	0.0267509	-3.03471	PF3D7_1445700	conserved Plasmodium protein, unknown function	N/A	No
PF3D7_1366800	transcript=PF3D7_1366800.1	0.242945	1.25862	-3.4264	0.00669911	0.0267549	-3.03645	PF3D7_1366800	phosphatidylserine synthase	PSS	No
PF3D7_0201600	transcript=PF3D7_0201600.1	0.347261	-2.65144	-3.42196	0.00674855	0.0269106	-3.04398	PF3D7_0201600	PHISTb domain-containing RESA-like protein 1	RLP1	No
PF3D7_0914200	transcript=PF3D7_0914200.1	0.341848	1.53892	-3.42027	0.00676746	0.0269443	-3.04685	PF3D7_0914200	phospholipid or glycerol acyltransferase, putative	N/A	No
PF3D7_0926400	transcript=PF3D7_0926400.1	0.290436	0.036005	-3.41837	0.00678884	0.0269877	-3.05008	PF3D7_0926400	monocarboxylate transporter, putative	N/A	No
PF3D7_1205800	transcript=PF3D7_1205800.1	0.27629	-1.77388	-3.41622	0.00681301	0.0270421	-3.05372	PF3D7_1205800	high mobility group protein B3, putative	HMGB3	No
PF3D7_1361000	transcript=PF3D7_1361000.1	-0.265958	1.20106	3.40529	0.00693761	0.0274943	-3.07228	PF3D7_1361000	protein arginine N-methyltransferase 5, putative	PRMT5	No
PF3D7_1111900	transcript=PF3D7_1111900.1	-1.90074	-0.877907	3.40186	0.00697717	0.0275995	-3.07811	PF3D7_1111900	Josephin domain-containing protein, putative	N/A	Yes
PF3D7_1369500	transcript=PF3D7_1369500.1	-0.231914	1.82642	3.40114	0.00698559	0.0275995	-3.07934	PF3D7_1369500	nuclear cap-binding protein subunit 1, putative	N/A	No
PF3D7_0529400	transcript=PF3D7_0529400.1	-0.189756	-0.649113	3.39708	0.00703273	0.0277432	-3.08623	PF3D7_0529400	apicomplexan kinetochore protein 5, putative	AKIT5	No
PF3D7_1364400	transcript=PF3D7_1364400.1	-0.238321	0.73099	3.39519	0.00705484	0.0277879	-3.08944	PF3D7_1364400	conserved Plasmodium protein, unknown function	N/A	No
PF3D7_1308200	transcript=PF3D7_1308200.1	-0.355612	3.44079	3.39303	0.0070802	0.0278452	-3.09311	PF3D7_1308200	carbamoyl phosphate synthetase	cpsSII	No
PF3D7_1466800	transcript=PF3D7_1466800.1	-0.198704	0.754235	3.38386	0.00718874	0.0282289	-3.10868	PF3D7_1466800	NOC3 domain-containing protein, putative	N/A	No
PF3D7_0807500	transcript=PF3D7_0807500.1	-0.273022	3.14325	3.37367	0.00731142	0.028667	-3.126	PF3D7_0807500	proteasome subunit alpha type-6, putative	N/A	No
PF3D7_0902800	transcript=PF3D7_0902800.1	-1.79068	-2.65646	3.36317	0.00744017	0.0290773	-3.14385	PF3D7_0902800	serine repeat antigen 9	SERA9	Yes
PF3D7_1004500	transcript=PF3D7_1004500.1	-0.241497	0.65285	3.36267	0.00744635	0.0290773	-3.1447	PF3D7_1004500	apicomplexan kinetochore protein 2, putative	AKIT2	No
PF3D7_0218400	transcript=PF3D7_0218400.1	-0.250681	0.404557	3.36238	0.00744993	0.0290773	-3.14519	PF3D7_0218400	ATP-dependent RNA helicase DDX47, putative	DDX47	No
PF3D7_0930500	transcript=PF3D7_0930500.1	0.247303	-0.728858	-3.36011	0.00747813	0.0291432	-3.14906	PF3D7_0930500	diacylglycerol kinase, putative	DGK1	No
PF3D7_1123100	transcript=PF3D7_1123100.1	0.206173	-0.789209	-3.35648	0.00752345	0.0292756	-3.15524	PF3D7_1123100	calcium-dependent protein kinase 7	CDPK7	No
PF3D7_0309300	transcript=PF3D7_0309300.1	0.17427	0.322836	-3.35293	0.00756797	0.0294044	-3.16127	PF3D7_0309300	N2227-like protein, putative	N/A	No
PF3D7_1340900	transcript=PF3D7_1340900.1	0.310982	0.621495	-3.33534	0.00779276	0.0302321	-3.19118	PF3D7_1340900	sodium-dependent phosphate transporter	PiT	No
PF3D7_0518200	transcript=PF3D7_0518200.1	0.326343	0.358889	-3.33029	0.00785859	0.0304417	-3.19978	PF3D7_0518200	SWIB/MDM2 domain-containing protein	MDM2	No
PF3D7_1311500	transcript=PF3D7_1311500.1	-0.252416	3.0361	3.32927	0.00787196	0.0304477	-3.20151	PF3D7_1311500	26S protease regulatory subunit 7, putative	RPT1	No
PF3D7_1142800	transcript=PF3D7_1142800.1	-0.232446	-1.35772	3.32404	0.00794079	0.0306679	-3.21041	PF3D7_1142800	ATP synthase-associated protein, putative	ATPTG6	No
PF3D7_1113700	transcript=PF3D7_1113700.1	-0.292776	1.2502	3.32061	0.00798633	0.0307976	-3.21625	PF3D7_1113700	glyoxalase I	GLO1	No
PF3D7_0618100	transcript=PF3D7_0618100.1	-0.921144	-2.88641	3.31898	0.00800797	0.0308349	-3.21901	PF3D7_0618100	conserved Plasmodium protein, unknown function	N/A	No
PF3D7_0532300	transcript=PF3D7_0532300.1	0.288424	2.53931	-3.31419	0.00807223	0.0310359	-3.22717	PF3D7_0532300	Plasmodium exported protein (PHISTb), unknown function	N/A	No
PF3D7_0302500	transcript=PF3D7_0302500.1	0.234082	2.98423	-3.31094	0.00811609	0.031158	-3.23271	PF3D7_0302500	cytoadherence linked asexual protein 3.1	CLAG3.1	No
PF3D7_1327600	transcript=PF3D7_1327600.1	-0.418194	-3.10254	3.30654	0.0081758	0.0313406	-3.24019	PF3D7_1327600	nicotinamide/nicotinic acid mononucleotide adenylyltransferase	NMNAT	No
PF3D7_1124600	transcript=PF3D7_1124600.1	0.196841	3.30945	-3.29821	0.00829022	0.031732	-3.25438	PF3D7_1124600	ethanolamine kinase	EK	No
PF3D7_1406700	transcript=PF3D7_1406700.1	-0.247485	-0.69849	3.29618	0.0083183	0.0317922	-3.25783	PF3D7_1406700	vacuolar protein sorting-associated protein 29	VPS29	No
PF3D7_1464900	transcript=PF3D7_1464900.1	-0.351728	2.37425	3.29456	0.00834084	0.0318311	-3.26059	PF3D7_1464900	ATP-dependent zinc metalloprotease FTSH, putative	N/A	No
PF3D7_0931100	transcript=PF3D7_0931100.1	0.16355	0.947878	-3.29364	0.00835358	0.0318326	-3.26215	PF3D7_0931100	nucleolar protein Nop52, putative	N/A	No
PF3D7_1466300	transcript=PF3D7_1466300.1	-0.238325	3.24896	3.29059	0.00839626	0.031948	-3.26735	PF3D7_1466300	26S proteasome regulatory subunit RPN2, putative	RPN2	No
PF3D7_0217100	transcript=PF3D7_0217100.1	-0.183034	0.657957	3.28503	0.00847451	0.0320782	-3.27681	PF3D7_0217100	ATP synthase subunit alpha, mitochondrial	N/A	No
PF3D7_0711300	transcript=PF3D7_0711300.1	0.364456	-0.435656	-3.28476	0.00847841	0.0320782	-3.27728	PF3D7_0711300	conserved Plasmodium protein, unknown function	N/A	No
PF3D7_1454400	transcript=PF3D7_1454400.1	-0.274583	4.11385	3.28465	0.00847994	0.0320782	-3.27746	PF3D7_1454400	aminopeptidase P	APP	No
PF3D7_1021400	transcript=PF3D7_1021400.1	0.240522	1.34037	-3.28462	0.00848029	0.0320782	-3.27751	PF3D7_1021400	endomembrane protein 70, putative	N/A	No
PF3D7_0931800	transcript=PF3D7_0931800.1	-0.209307	1.81741	3.27532	0.00861306	0.0325326	-3.29335	PF3D7_0931800	proteasome subunit beta type-6, putative	N/A	No
PF3D7_1454700	transcript=PF3D7_1454700.1	-0.346935	2.91521	3.27194	0.00866184	0.032669	-3.29911	PF3D7_1454700	6-phosphogluconate dehydrogenase, decarboxylating	6PGD	No
PF3D7_1451100	transcript=PF3D7_1451100.1	-0.26631	6.67483	3.27044	0.00868363	0.0327033	-3.30167	PF3D7_1451100	elongation factor 2	eEF2	No
PF3D7_0716300	transcript=PF3D7_0716300.1	-0.488202	0.449288	3.26851	0.00871157	0.0327606	-3.30495	PF3D7_0716300	conserved protein, unknown function	N/A	No
PF3D7_0415700	transcript=PF3D7_0415700.1	-0.228776	-1.25021	3.26713	0.00873176	0.0327886	-3.30731	PF3D7_0415700	conserved Plasmodium protein, unknown function	N/A	No
PF3D7_1147700	transcript=PF3D7_1147700.1	-0.840975	-2.48785	3.26128	0.00881745	0.0330622	-3.31726	PF3D7_1147700	ATP synthase subunit delta, mitochondrial, putative	N/A	No
PF3D7_0619400	transcript=PF3D7_0619400.1	-0.23241	4.9288	3.25993	0.00883735	0.0330699	-3.31956	PF3D7_0619400	cell division cycle protein 48 homologue, putative	N/A	No
PF3D7_0933200	transcript=PF3D7_0933200.1	-0.386818	1.21912	3.25941	0.00884517	0.0330699	-3.32046	PF3D7_0933200	calcyclin-binding protein, putative	N/A	No
PF3D7_0410400	transcript=PF3D7_0410400.1	-0.221743	-0.316839	3.25351	0.00893276	0.033349	-3.33051	PF3D7_0410400	exosome complex component RRP4	RRP4	No
PF3D7_0805700	transcript=PF3D7_0805700.1	-2.02321	-1.98791	3.25203	0.00895495	0.0333834	-3.33304	PF3D7_0805700	serine/threonine protein kinase, FIKK family	FIKK8	Yes
PF3D7_0311800	transcript=PF3D7_0311800.1	-0.206914	1.7131	3.24315	0.00908884	0.0337899	-3.34816	PF3D7_0311800	ATP synthase F0 subunit d-like protein, putative	N/A	No
PF3D7_1435100	transcript=PF3D7_1435100.1	-1.0393	-2.16342	3.24295	0.00909189	0.0337899	-3.3485	PF3D7_1435100	ribonuclease H2 subunit B, putative	N/A	Yes
PF3D7_0104100	transcript=PF3D7_0104100.1	0.212452	-2.89269	-3.2422	0.00910333	0.0337899	-3.34978	PF3D7_0104100	protein E140, putative	N/A	No
PF3D7_1443200	transcript=PF3D7_1443200.1	-0.708722	-2.84756	3.23768	0.0091725	0.0339976	-3.35749	PF3D7_1443200	heptatricopeptide repeat-containing protein, putative	N/A	No
PF3D7_1336000	transcript=PF3D7_1336000.1	-0.555401	-2.99325	3.22924	0.00930294	0.0344316	-3.37187	PF3D7_1336000	conserved Plasmodium protein, unknown function	N/A	No
PF3D7_0404700	transcript=PF3D7_0404700.1	0.469505	-0.685965	-3.22713	0.00933594	0.0345041	-3.37548	PF3D7_0404700	dipeptidyl aminopeptidase 3	DPAP3	No
PF3D7_0308500	transcript=PF3D7_0308500.1	-0.271031	2.11149	3.22098	0.00943247	0.0347668	-3.38595	PF3D7_0308500	activator of Hsp90 ATPase, putative	N/A	No
PF3D7_0618700	transcript=PF3D7_0618700.1	-0.272219	-0.11327	3.22089	0.009434	0.0347668	-3.38611	PF3D7_0618700	trafficking protein particle complex subunit 6A, putative	N/A	No
PF3D7_0419400	transcript=PF3D7_0419400.1	0.317228	-2.00991	-3.21985	0.00945043	0.0347776	-3.38788	PF3D7_0419400	conserved Plasmodium protein, unknown function	N/A	No
PF3D7_1449300	transcript=PF3D7_1449300.1	-1.21351	-2.73218	3.20459	0.00969505	0.0356269	-3.41389	PF3D7_1449300	transcription factor IIIb subunit, putative	BRF1	Yes
PF3D7_0908000	transcript=PF3D7_0908000.1	0.197527	-0.911401	-3.20229	0.00973255	0.0357138	-3.41782	PF3D7_0908000	plasma membrane protein 1, putative	PMP1	No
PF3D7_0936300	transcript=PF3D7_0936300.1	0.554528	-2.55934	-3.19931	0.0097812	0.0358412	-3.42289	PF3D7_0936300	ring-exported protein 3	REX3	No
PF3D7_1004200	transcript=PF3D7_1004200.1	-0.143281	-1.56631	3.19821	0.0097994	0.0358535	-3.42478	PF3D7_1004200	WD repeat-containing protein, putative	N/A	No
PF3D7_0831000	transcript=PF3D7_0831000.1	0.254202	-0.751186	-3.19561	0.00984214	0.0358535	-3.42921	PF3D7_0831000	Plasmodium exported protein (PHISTb), unknown function	GEXP09	No
PF3D7_0214800	transcript=PF3D7_0214800.1	0.249579	-1.00493	-3.19537	0.00984611	0.0358535	-3.42962	PF3D7_0214800	conserved Plasmodium membrane protein, unknown function	N/A	No
PF3D7_0919100	transcript=PF3D7_0919100.1	0.162221	3.10139	-3.19531	0.00984711	0.0358535	-3.42972	PF3D7_0919100	DnaJ protein, putative	N/A	No
PF3D7_1001700	transcript=PF3D7_1001700.1	0.174462	-1.05649	-3.19398	0.00986903	0.0358535	-3.43198	PF3D7_1001700	Plasmodium exported protein (PHISTc), unknown function	N/A	No
PF3D7_1338100	transcript=PF3D7_1338100.1	-0.237135	1.98778	3.19342	0.00987826	0.0358535	-3.43293	PF3D7_1338100	26S proteasome regulatory subunit RPN3, putative	RPN3	No
PF3D7_0803600	transcript=PF3D7_0803600.1	0.245553	-1.57038	-3.1932	0.00988199	0.0358535	-3.43332	PF3D7_0803600	GRAM domain-containing protein, putative	N/A	No
PF3D7_1437000	transcript=PF3D7_1437000.1	0.189322	1.80657	-3.1923	0.00989685	0.035857	-3.43484	PF3D7_1437000	N-acetyltransferase, GNAT family	NAT8	No
PF3D7_1460400	transcript=PF3D7_1460400.1	0.319992	-0.302078	-3.18809	0.00996698	0.0360603	-3.44202	PF3D7_1460400	ubiquitin carboxyl-terminal hydrolase isozyme L3	UCHL3	No
PF3D7_1451400	transcript=PF3D7_1451400.1	-1.35456	-2.63751	3.18509	0.0100173	0.0361864	-3.44714	PF3D7_1451400	transcriptional regulatory protein sir2b	Sir2B	Yes
PF3D7_1401600	transcript=PF3D7_1401600.1	0.619898	-0.392791	-3.18434	0.0100299	0.0361864	-3.44842	PF3D7_1401600	Plasmodium exported protein (PHISTb), unknown function	N/A	No
PF3D7_1323500	transcript=PF3D7_1323500.1	0.205163	0.910882	-3.17893	0.0101214	0.0364653	-3.45765	PF3D7_1323500	plasmepsin V	PMV	No
PF3D7_1470700	transcript=PF3D7_1470700.1	-0.184759	-0.0484971	3.17765	0.0101432	0.0364927	-3.45984	PF3D7_1470700	conserved Plasmodium protein, unknown function	N/A	No
PF3D7_1022600	transcript=PF3D7_1022600.1	0.211004	1.92223	-3.17447	0.0101974	0.0366366	-3.46525	PF3D7_1022600	kelch protein K10	Kelch10	No
PF3D7_1415400	transcript=PF3D7_1415400.1	-0.284622	-0.962025	3.17289	0.0102244	0.0366825	-3.46794	PF3D7_1415400	Btz domain-containing protein, putative	N/A	No
PF3D7_0721300	transcript=PF3D7_0721300.1	-0.262311	-0.259486	3.16095	0.0104314	0.0373622	-3.48831	PF3D7_0721300	ATP-dependent RNA helicase DDX31	DDX31	No
PF3D7_0530100	transcript=PF3D7_0530100.1	0.231427	-1.42816	-3.1603	0.0104428	0.0373622	-3.48942	PF3D7_0530100	SNARE protein, putative	SYN6	No
PF3D7_1122400	transcript=PF3D7_1122400.1	-0.195407	0.433306	3.15764	0.0104896	0.0374309	-3.49396	PF3D7_1122400	conserved Plasmodium protein, unknown function	N/A	No
PF3D7_1227600	transcript=PF3D7_1227600.1	-0.280702	-0.899174	3.15756	0.0104911	0.0374309	-3.4941	PF3D7_1227600	kinetochore protein SPC24, putative	SPC24	No
PF3D7_1307700	transcript=PF3D7_1307700.1	0.308912	-2.37227	-3.15546	0.0105282	0.0375112	-3.49769	PF3D7_1307700	TOM1-like protein, putative	N/A	No
PF3D7_0928200	transcript=PF3D7_0928200.1	-0.176479	-0.0123761	3.15303	0.0105712	0.0376125	-3.50183	PF3D7_0928200	conserved Plasmodium protein, unknown function	N/A	No
PF3D7_1013100	transcript=PF3D7_1013100.1	-0.409896	0.0682227	3.15121	0.0106035	0.0376752	-3.50492	PF3D7_1013100	U3 small nucleolar RNA-associated protein 13, putative	UTP13	No
PF3D7_0112000	transcript=PF3D7_0112000.1	-0.288265	-0.112772	3.14725	0.0106743	0.0378369	-3.51168	PF3D7_0112000	TatD-like deoxyribonuclease	TatD	No
PF3D7_0407900	transcript=PF3D7_0407900.1	-0.364699	-0.490932	3.14629	0.0106915	0.0378369	-3.51332	PF3D7_0407900	AAA family ATPase, putative	N/A	No
PF3D7_0925700	transcript=PF3D7_0925700.1	-0.318151	-0.899545	3.14621	0.010693	0.0378369	-3.51346	PF3D7_0925700	histone deacetylase 1	HDAC1	No
PF3D7_0927300	transcript=PF3D7_0927300.1	0.241929	-0.941124	-3.14393	0.010734	0.0379298	-3.51735	PF3D7_0927300	fumarate hydratase	FH	No
PF3D7_1436800	transcript=PF3D7_1436800.1	-2.18923	-1.96144	3.1382	0.0108378	0.0382441	-3.52711	PF3D7_1436800	ATP-dependent Clp protease proteolytic subunit	ClpR	Yes
PF3D7_1440500	transcript=PF3D7_1440500.1	-1.1072	-1.95008	3.13654	0.0108682	0.038299	-3.52996	PF3D7_1440500	allantoicase, putative	N/A	Yes
PF3D7_1458900	transcript=PF3D7_1458900.1	0.31794	-2.32591	-3.13531	0.0108907	0.0383259	-3.53206	PF3D7_1458900	golgi apparatus membrane protein TVP23, putative	TVP23	No
PF3D7_0526100	transcript=PF3D7_0526100.1	-0.391822	-0.496753	3.13421	0.0109109	0.0383444	-3.53393	PF3D7_0526100	conserved Plasmodium membrane protein, unknown function	N/A	No
PF3D7_0405900	transcript=PF3D7_0405900.1	0.326165	-2.19612	-3.12951	0.0109974	0.038596	-3.54195	PF3D7_0405900	apical sushi protein	ASP	No
PF3D7_1430300	transcript=PF3D7_1430300.1	0.136127	-0.535628	-3.1276	0.0110328	0.0386185	-3.54521	PF3D7_1430300	acid phosphatase, putative	N/A	No
PF3D7_1001400	transcript=PF3D7_1001400.1	0.330669	-1.43842	-3.12754	0.0110338	0.0386185	-3.5453	PF3D7_1001400	exported lipase 1	XL1	No
PF3D7_0619200	transcript=PF3D7_0619200.1	-0.66174	-1.98168	3.12536	0.0110743	0.0387076	-3.54902	PF3D7_0619200	conserved Plasmodium protein, unknown function	N/A	No
PF3D7_1318400	transcript=PF3D7_1318400.1	-1.2077	-1.72832	3.1225	0.0111278	0.0388187	-3.5539	PF3D7_1318400	structural maintenance of chromosomes protein 2, putative	SMC2	Yes
PF3D7_1443100	transcript=PF3D7_1443100.1	-0.752705	-1.92578	3.12205	0.0111363	0.0388187	-3.55468	PF3D7_1443100	apicomplexan kinetochore protein 9, putative	AKIT9	No
PF3D7_0423600	transcript=PF3D7_0423600.1	-0.250729	-0.473637	3.11597	0.0112507	0.0391644	-3.56504	PF3D7_0423600	conserved Plasmodium protein, unknown function	N/A	No
PF3D7_1407200	transcript=PF3D7_1407200.1	0.293665	-1.5703	-3.10736	0.0114149	0.0396825	-3.57973	PF3D7_1407200	conserved Plasmodium protein, unknown function	N/A	No
PF3D7_0904100	transcript=PF3D7_0904100.1	-0.249004	0.0455593	3.10512	0.011458	0.0397786	-3.58355	PF3D7_0904100	AP-4 complex subunit epsilon, putative	N/A	No
PF3D7_1353900	transcript=PF3D7_1353900.1	-0.23497	2.73548	3.10429	0.0114741	0.039781	-3.58498	PF3D7_1353900	proteasome subunit alpha type-7, putative	N/A	No
PF3D7_1305000	transcript=PF3D7_1305000.1	-1.02421	-1.73387	3.08431	0.0118667	0.0410849	-3.61906	PF3D7_1305000	MCL1 domain-containing protein, putative	N/A	Yes
PF3D7_0624000	transcript=PF3D7_0624000.1	-0.260722	4.09294	3.08354	0.0118821	0.0410849	-3.62038	PF3D7_0624000	hexokinase	HK	No
PF3D7_1432500	transcript=PF3D7_1432500.1	-0.971788	-1.89	3.08202	0.0119125	0.0411348	-3.62297	PF3D7_1432500	RNA methyltransferase, putative	N/A	No
PF3D7_1408900	transcript=PF3D7_1408900.1	-0.422399	-0.673347	3.07816	0.0119902	0.0413019	-3.62955	PF3D7_1408900	tRNA-dihydrouridine synthase, putative	N/A	No
PF3D7_0604500	transcript=PF3D7_0604500.1	0.309158	0.999189	-3.07775	0.0119985	0.0413019	-3.63025	PF3D7_0604500	GYF domain-containing protein, putative	N/A	No
PF3D7_1213800	transcript=PF3D7_1213800.1	-0.219241	2.73727	3.07723	0.012009	0.0413019	-3.63114	PF3D7_1213800	proline--tRNA ligase	PRS	No
PF3D7_1341900	transcript=PF3D7_1341900.1	-0.246285	0.899414	3.07339	0.012087	0.0414376	-3.63769	PF3D7_1341900	V-type proton ATPase subunit D, putative	N/A	No
PF3D7_1465200	transcript=PF3D7_1465200.1	-0.331925	-1.36122	3.07333	0.0120882	0.0414376	-3.63779	PF3D7_1465200	mediator of RNA polymerase II transcription subunit 4, putative	MED4	No
PF3D7_0715000	transcript=PF3D7_0715000.1	-0.13706	1.1459	3.0722	0.0121113	0.0414376	-3.63973	PF3D7_0715000	4-nitrophenylphosphatase	PNPase	No
PF3D7_1332000	transcript=PF3D7_1332000.1	0.27163	0.0761986	-3.07212	0.0121128	0.0414376	-3.63985	PF3D7_1332000	syntaxin, Qa-SNARE family	SYN5	No
PF3D7_1335700	transcript=PF3D7_1335700.1	-0.184129	-2.65025	3.07056	0.0121448	0.041492	-3.64252	PF3D7_1335700	conserved oligomeric Golgi complex subunit 3, putative	COG3	No
PF3D7_1361800	transcript=PF3D7_1361800.1	0.30167	0.714507	-3.06752	0.0122071	0.0416495	-3.6477	PF3D7_1361800	glideosome-associated connector	GAC	No
PF3D7_0923200	transcript=PF3D7_0923200.1	0.156686	-0.901844	-3.06392	0.0122815	0.0418414	-3.65385	PF3D7_0923200	nitric oxide synthase, putative	NOS	No
PF3D7_1353500	transcript=PF3D7_1353500.1	-0.666932	-1.5846	3.06323	0.0122958	0.0418414	-3.65503	PF3D7_1353500	RNA polymerase II transcription factor B subunit 4, putative	TFB4	No
PF3D7_1310000	transcript=PF3D7_1310000.1	-0.1628	-1.3955	3.06209	0.0123195	0.0418667	-3.65697	PF3D7_1310000	ATP synthase subunit O, mitochondrial, putative	OSCP	No
PF3D7_1302100	transcript=PF3D7_1302100.1	0.534503	1.2644	-3.05968	0.0123696	0.0419816	-3.66108	PF3D7_1302100	gamete antigen 27/25	G27/25	No
PF3D7_1243000	transcript=PF3D7_1243000.1	-0.361864	-2.26292	3.05492	0.0124691	0.0422548	-3.66919	PF3D7_1243000	syntaxin-16, putative	STX16	No
PF3D7_1218600	transcript=PF3D7_1218600.1	-0.238333	2.38178	3.05427	0.0124829	0.0422548	-3.67031	PF3D7_1218600	arginine--tRNA ligase	RRS	No
PF3D7_0906700	transcript=PF3D7_0906700.1	-0.449305	-2.23198	3.05086	0.0125549	0.0424428	-3.67612	PF3D7_0906700	leucine-rich repeat protein	LRR9	No
PF3D7_0922400	transcript=PF3D7_0922400.1	-0.955761	-3.17684	3.04877	0.0125993	0.0425047	-3.67969	PF3D7_0922400	para-aminobenzoic acid synthetase	pBAS	No
PF3D7_1311900	transcript=PF3D7_1311900.1	-0.281641	2.28821	3.04815	0.0126124	0.0425047	-3.68074	PF3D7_1311900	V-type proton ATPase catalytic subunit A	vapA	No
PF3D7_0219900	transcript=PF3D7_0219900.1	1.17599	-1.3747	-3.04767	0.0126227	0.0425047	-3.68157	PF3D7_0219900	Plasmodium exported protein, unknown function	N/A	Yes
PF3D7_1326300	transcript=PF3D7_1326300.1	-0.28713	-1.77519	3.04355	0.0127106	0.0426984	-3.68859	PF3D7_1326300	RNA-binding protein, putative	N/A	No
PF3D7_0718500	transcript=PF3D7_0718500.1	-0.208732	0.914817	3.04342	0.0127134	0.0426984	-3.68881	PF3D7_0718500	prefoldin subunit 3, putative	N/A	No
PF3D7_1248700	transcript=PF3D7_1248700.1	0.185455	0.845999	-3.04235	0.0127363	0.0427197	-3.69063	PF3D7_1248700	conserved protein, unknown function	N/A	No
PF3D7_0518300	transcript=PF3D7_0518300.1	-0.227637	2.35483	3.03745	0.0128422	0.043017	-3.699	PF3D7_0518300	proteasome subunit beta type-1, putative	N/A	No
PF3D7_0309800	transcript=PF3D7_0309800.1	-0.356078	-2.05603	3.0367	0.0128583	0.043017	-3.70027	PF3D7_0309800	YTH domain-containing protein 2	YTH2	No
PF3D7_1477500	transcript=PF3D7_1477500.1	0.211212	0.268572	-3.03257	0.0129483	0.0432418	-3.70732	PF3D7_1477500	Plasmodium exported protein (PHISTb), unknown function	N/A	No
PF3D7_1324900	transcript=PF3D7_1324900.1	-0.228581	7.90776	3.03208	0.0129591	0.0432418	-3.70816	PF3D7_1324900	L-lactate dehydrogenase	LDH	No
PF3D7_1339300	transcript=PF3D7_1339300.1	0.439217	-1.82877	-3.02651	0.0130814	0.0435933	-3.71765	PF3D7_1339300	conserved protein, unknown function	N/A	No
PF3D7_0413500	transcript=PF3D7_0413500.1	0.281951	-0.0147267	-3.02408	0.0131352	0.0437162	-3.7218	PF3D7_0413500	phosphoglucomutase-2	PGM2	No
PF3D7_0213900	transcript=PF3D7_0213900.1	-0.15647	-1.93691	3.02106	0.0132023	0.0438828	-3.72695	PF3D7_0213900	RTR1 domain-containing protein, putative	N/A	No
PF3D7_0315400	transcript=PF3D7_0315400.1	-0.7778	-1.64381	3.01487	0.013341	0.0442868	-3.73751	PF3D7_0315400	conserved Plasmodium protein, unknown function	N/A	No
PF3D7_1474600	transcript=PF3D7_1474600.1	0.244405	0.993494	-3.01389	0.0133632	0.0443033	-3.73919	PF3D7_1474600	vacuole membrane protein 1, putative	VMP1	No
PF3D7_1034900	transcript=PF3D7_1034900.1	-0.191259	3.49869	3.01175	0.0134115	0.0444063	-3.74283	PF3D7_1034900	methionine--tRNA ligase	MRScyt	No
PF3D7_1426100	transcript=PF3D7_1426100.1	0.289909	4.22119	-3.01089	0.0134309	0.0444135	-3.74429	PF3D7_1426100	transcription factor BTF3, putative	BTF3	No
PF3D7_0210700	transcript=PF3D7_0210700.1	0.357802	-1.8448	-3.00227	0.0136281	0.0450077	-3.75901	PF3D7_0210700	syntaxin, Qa-SNARE family	SYN17	No
PF3D7_0705500	transcript=PF3D7_0705500.1	0.1785	-0.0501951	-3.00013	0.0136773	0.0451124	-3.76264	PF3D7_0705500	inositol-phosphate phosphatase, putative	N/A	No
PF3D7_0210900	transcript=PF3D7_0210900.1	0.387396	2.87655	-2.99616	0.0137694	0.0453582	-3.76942	PF3D7_0210900	conserved Plasmodium protein, unknown function	N/A	No
PF3D7_0826100	transcript=PF3D7_0826100.1	-0.20691	0.382464	2.99484	0.0138002	0.0454015	-3.77167	PF3D7_0826100	HECT-like E3 ubiquitin ligase, putative	HEUL	No
PF3D7_1144500	transcript=PF3D7_1144500.1	-0.329321	0.994979	2.99359	0.0138294	0.0454395	-3.7738	PF3D7_1144500	SUMO-activating enzyme subunit 1	AOS1	No
PF3D7_1368700	transcript=PF3D7_1368700.1	-0.303657	-3.00833	2.98988	0.0139164	0.0456672	-3.78013	PF3D7_1368700	mitochondrial carrier protein, putative	N/A	No
PF3D7_0722700	transcript=PF3D7_0722700.1	0.268826	-1.24592	-2.98845	0.0139501	0.0457193	-3.78257	PF3D7_0722700	respiratory chain complex 3 associated protein 1	C3AP1	No
PF3D7_1469300	transcript=PF3D7_1469300.1	0.152798	-0.589367	-2.98633	0.0140002	0.0458252	-3.78618	PF3D7_1469300	pre-rRNA-processing protein PNO1, putative	PNO1	No
PF3D7_1330800	transcript=PF3D7_1330800.1	-0.171528	2.84587	2.98287	0.0140822	0.0460351	-3.79207	PF3D7_1330800	RNA-binding protein, putative	N/A	No
PF3D7_0612100	transcript=PF3D7_0612100.1	-0.213613	2.87849	2.98207	0.0141013	0.0460392	-3.79344	PF3D7_0612100	eukaryotic translation initiation factor 3 subunit L, putative	EIF3L	No
PF3D7_0504800	transcript=PF3D7_0504800.1	-1.06213	-2.91745	2.98113	0.0141236	0.0460537	-3.79504	PF3D7_0504800	conserved Plasmodium protein, unknown function	N/A	Yes
PF3D7_0720400	transcript=PF3D7_0720400.1	-0.253382	1.52544	2.97988	0.0141535	0.0460929	-3.79717	PF3D7_0720400	apoptosis-inducing factor, putative	AIF	No
PF3D7_0411100	transcript=PF3D7_0411100.1	-0.284366	-2.0803	2.97777	0.0142042	0.0461996	-3.80078	PF3D7_0411100	mediator of RNA polymerase II transcription subunit 8, putative	MED8	No
PF3D7_1440100	transcript=PF3D7_1440100.1	-1.31639	-1.34335	2.97609	0.0142445	0.0462722	-3.80363	PF3D7_1440100	cohesin complex subunit RAD21	RAD21	Yes
PF3D7_0925800	transcript=PF3D7_0925800.1	-1.19006	-3.28801	2.97361	0.0143044	0.0464084	-3.80787	PF3D7_0925800	regulator of nonsense transcripts 2, putative	UPF2	Yes
PF3D7_1309700	transcript=PF3D7_1309700.1	-0.218846	-0.781673	2.96778	0.0144461	0.0467538	-3.8178	PF3D7_1309700	vacuolar protein sorting-associated protein 18, putative	VPS18	No
PF3D7_1468700	transcript=PF3D7_1468700.1	-0.25388	6.44719	2.96773	0.0144472	0.0467538	-3.81788	PF3D7_1468700	eukaryotic initiation factor 4A	eIF4A	No
PF3D7_1410900	transcript=PF3D7_1410900.1	0.256164	-0.587906	-2.95424	0.0147807	0.0477731	-3.84087	PF3D7_1410900	ribosome maturation protein SBDS, putative	N/A	No
PF3D7_1468900	transcript=PF3D7_1468900.1	-0.19956	1.53985	2.94824	0.0149316	0.0482001	-3.8511	PF3D7_1468900	zinc finger protein, putative	N/A	No
PF3D7_1418900	transcript=PF3D7_1418900.1	-0.149622	-0.562892	2.94061	0.0151256	0.0487654	-3.8641	PF3D7_1418900	ATP-dependent RNA helicase DBP4, putative	DBP4	No
PF3D7_1428200	transcript=PF3D7_1428200.1	0.28488	-3.69782	-2.9352	0.0152648	0.0491465	-3.87332	PF3D7_1428200	major facilitator superfamily domain-containing protein, putative	MFS5	No
PF3D7_1329100	transcript=PF3D7_1329100.1	-0.229435	1.12043	2.93453	0.015282	0.0491465	-3.87445	PF3D7_1329100	myosin F, putative	MyoF	No
PF3D7_0922200	transcript=PF3D7_0922200.1	-0.228226	6.08696	2.93281	0.0153267	0.049229	-3.8774	PF3D7_0922200	S-adenosylmethionine synthetase	SAMS	No
PF3D7_1245900	transcript=PF3D7_1245900.1	-0.166176	-0.376506	2.93053	0.0153859	0.0493574	-3.88127	PF3D7_1245900	ankyrin-repeat protein, putative	N/A	No
PF3D7_1362200	transcript=PF3D7_1362200.1	-0.171173	2.4768	2.92911	0.0154229	0.0494146	-3.88369	PF3D7_1362200	RuvB-like helicase 3	RUVB3	No
PF3D7_1003600	transcript=PF3D7_1003600.1	0.366171	-0.307903	-2.92657	0.0154893	0.0495658	-3.88801	PF3D7_1003600	inner membrane complex protein 1c	IMC1c	No
PF3D7_1246300	transcript=PF3D7_1246300.1	0.377648	-0.62976	-2.92412	0.0155537	0.04971	-3.89218	PF3D7_1246300	protein KIC4	KIC4	No
PF3D7_0304200	transcript=PF3D7_0304200.1	0.279129	0.969092	-2.91099	0.0159034	0.0507647	-3.91454	PF3D7_0304200	EH domain-containing protein	EHD	No
PF3D7_1022700	transcript=PF3D7_1022700.1	0.48117	0.497559	-2.90871	0.0159649	0.0508898	-3.91843	PF3D7_1022700	phospholipid scramblase	PLSCR	No
PF3D7_1469700	transcript=PF3D7_1469700.1	-0.362624	-0.10102	2.9078	0.0159896	0.0508898	-3.91998	PF3D7_1469700	mediator of RNA polymerase II transcription subunit 6, putative	MED6	No
PF3D7_1414400	transcript=PF3D7_1414400.1	-0.316504	-0.188181	2.90735	0.0160018	0.0508898	-3.92075	PF3D7_1414400	serine/threonine protein phosphatase PP1	PP1	No
PF3D7_1107500	transcript=PF3D7_1107500.1	-0.189419	-1.05303	2.90568	0.0160471	0.0509709	-3.92359	PF3D7_1107500	prefoldin, putative	N/A	No
PF3D7_0419200	transcript=PF3D7_0419200.1	0.213096	-1.26799	-2.90227	0.0161402	0.0511837	-3.9294	PF3D7_0419200	protein transport protein GOT1, putative	GOT1	No
PF3D7_1368400	transcript=PF3D7_1368400.1	-0.187066	-0.54712	2.90177	0.0161539	0.0511837	-3.93025	PF3D7_1368400	ribosomal protein L1, putative	N/A	No
PF3D7_1314700	transcript=PF3D7_1314700.1	-0.257083	-0.823859	2.89865	0.0162395	0.0513918	-3.93557	PF3D7_1314700	pinin/SDK/MemA domain-containing protein, putative	N/A	No
PF3D7_0102500	transcript=PF3D7_0102500.1	0.411124	-0.293556	-2.89218	0.0164183	0.0518445	-3.94657	PF3D7_0102500	erythrocyte binding antigen-181	EBA181	No
PF3D7_0810000	transcript=PF3D7_0810000.1	-0.456133	1.42085	2.89202	0.0164228	0.0518445	-3.94684	PF3D7_0810000	acyl-CoA binding protein, putative	N/A	No
PF3D7_1241200	transcript=PF3D7_1241200.1	-0.136398	0.945757	2.88881	0.0165124	0.0520635	-3.9523	PF3D7_1241200	nucleoporin NUP269, putative	NUP269	No
PF3D7_1346400	transcript=PF3D7_1346400.1	-0.159133	-0.174658	2.87868	0.0167984	0.0529005	-3.96955	PF3D7_1346400	VPS13 domain-containing protein, putative	N/A	No
PF3D7_0409400	transcript=PF3D7_0409400.1	-0.391319	-0.277076	2.87674	0.0168538	0.0530103	-3.97285	PF3D7_0409400	chaperone protein DnaJ	DnaJ	No
PF3D7_0904000	transcript=PF3D7_0904000.1	-0.278457	1.25447	2.87196	0.0169908	0.0533132	-3.98098	PF3D7_0904000	GTPase-activating protein, putative	N/A	No
PF3D7_1445900	transcript=PF3D7_1445900.1	-0.184557	2.89632	2.87171	0.0169981	0.0533132	-3.98141	PF3D7_1445900	ATP-dependent RNA helicase DDX17	DDX17	No
PF3D7_1315300	transcript=PF3D7_1315300.1	-0.287877	-1.58776	2.87122	0.0170122	0.0533132	-3.98224	PF3D7_1315300	conserved protein, unknown function	N/A	No
PF3D7_1249800	transcript=PF3D7_1249800.1	-0.162417	-0.112833	2.87046	0.017034	0.0533167	-3.98353	PF3D7_1249800	THO complex subunit 2, putative	THO2	No
PF3D7_0817700	transcript=PF3D7_0817700.1	0.313466	0.615761	-2.86793	0.0171073	0.0534811	-3.98784	PF3D7_0817700	rhoptry neck protein 5	RON5	No
PF3D7_1357500	transcript=PF3D7_1357500.1	-0.795956	-2.06502	2.86308	0.0172487	0.0538577	-3.99609	PF3D7_1357500	DNA helicase, putative	N/A	No
PF3D7_1445200	transcript=PF3D7_1445200.1	-0.181839	0.382333	2.86025	0.0173314	0.0540506	-4.00089	PF3D7_1445200	ATP-dependent RNA helicase MAK5, putative	MAK5	No
PF3D7_0503300	transcript=PF3D7_0503300.1	-0.304425	2.84365	2.85783	0.0174029	0.0542077	-4.00502	PF3D7_0503300	serine/arginine-rich splicing factor 12	SRSF12	No
PF3D7_1119500	transcript=PF3D7_1119500.1	-0.184459	-0.4321	2.85697	0.0174283	0.0542214	-4.00648	PF3D7_1119500	AP-4 complex subunit mu, putative	N/A	No
PF3D7_1240900	transcript=PF3D7_1240900.1	0.26888	-0.724967	-2.85432	0.0175067	0.0543996	-4.01098	PF3D7_1240900	erythrocyte membrane protein 1, PfEMP1	VAR	No
PF3D7_1434700	transcript=PF3D7_1434700.1	-0.231211	0.302467	2.85221	0.0175695	0.054529	-4.01457	PF3D7_1434700	mitochondrial import inner membrane translocase subunit TIM17, putative	TIM17	No
PF3D7_1328400	transcript=PF3D7_1328400.1	-0.408307	-3.06391	2.84922	0.0176587	0.05474	-4.01965	PF3D7_1328400	conserved protein, unknown function	N/A	No
PF3D7_0803800	transcript=PF3D7_0803800.1	-0.297389	2.79524	2.84473	0.0177938	0.0550924	-4.02729	PF3D7_0803800	proteasome subunit beta type-4	N/A	No
PF3D7_1437600	transcript=PF3D7_1437600.1	-0.573727	-3.96311	2.8369	0.0180317	0.0557619	-4.04059	PF3D7_1437600	conserved protein, unknown function	N/A	No
PF3D7_1474800	transcript=PF3D7_1474800.1	-0.231766	3.0836	2.83584	0.0180643	0.0557956	-4.0424	PF3D7_1474800	proteasome subunit alpha type-1, putative	N/A	No
PF3D7_1463500	transcript=PF3D7_1463500.1	0.320192	-0.831366	-2.82662	0.018349	0.0565887	-4.05806	PF3D7_1463500	fam-a protein	N/A	No
PF3D7_0306200	transcript=PF3D7_0306200.1	-0.207943	1.19997	2.82541	0.0183866	0.0565887	-4.06012	PF3D7_0306200	activator of Hsp90 ATPase	AHA1	No
PF3D7_0418200	transcript=PF3D7_0418200.1	-0.197104	3.28378	2.8254	0.0183869	0.0565887	-4.06013	PF3D7_0418200	eukaryotic translation initiation factor 3 subunit M, putative	EIF3M	No
PF3D7_0908400	transcript=PF3D7_0908400.1	-1.56366	-2.0491	2.82076	0.0185323	0.056968	-4.06802	PF3D7_0908400	conserved Plasmodium protein, unknown function	N/A	No
PF3D7_1458000	transcript=PF3D7_1458000.1	0.159504	1.25768	-2.81419	0.01874	0.0575378	-4.07917	PF3D7_1458000	cysteine proteinase falcipain 1	FP1	No
PF3D7_0822100	transcript=PF3D7_0822100.1	-0.275997	-1.95033	2.81339	0.0187655	0.0575477	-4.08053	PF3D7_0822100	mediator of RNA polymerase II transcription subunit 7, putative	MED7	No
PF3D7_0523100	transcript=PF3D7_0523100.1	-0.1866	0.227141	2.80987	0.0188779	0.0578235	-4.08651	PF3D7_0523100	mitochondrial-processing peptidase subunit alpha, putative	QCR2	No
PF3D7_0201900	transcript=PF3D7_0201900.1	0.157667	0.606189	-2.80717	0.0189648	0.0580204	-4.0911	PF3D7_0201900	erythrocyte membrane protein 3	EMP3	No
PF3D7_1031600	transcript=PF3D7_1031600.1	-0.175881	-1.45795	2.80616	0.0189972	0.0580508	-4.09281	PF3D7_1031600	protein GEXP15	GEXP15	No
PF3D7_1442100	transcript=PF3D7_1442100.1	-0.568458	2.59315	2.79781	0.0192682	0.0587401	-4.10698	PF3D7_1442100	replication factor A protein 3, putative	RPA3	No
PF3D7_1365500	transcript=PF3D7_1365500.1	-0.143833	0.985472	2.79719	0.0192888	0.0587401	-4.10804	PF3D7_1365500	aminomethyltransferase, mitochondrial, putative	GCVT	No
PF3D7_1407300	transcript=PF3D7_1407300.1	-0.225771	-0.863807	2.79711	0.0192912	0.0587401	-4.10817	PF3D7_1407300	pre-mRNA-splicing factor 38B, putative	PRP38B	No
PF3D7_0505900	transcript=PF3D7_0505900.1	-0.245753	1.1956	2.79378	0.0194007	0.0589808	-4.11382	PF3D7_0505900	mediator of RNA polymerase II transcription subunit 11, putative	MED11	No
PF3D7_1207100	transcript=PF3D7_1207100.1	0.158141	-0.10005	-2.79244	0.0194448	0.0589808	-4.11609	PF3D7_1207100	pre-rRNA-processing protein ESF1, putative	N/A	No
PF3D7_0609000	transcript=PF3D7_0609000.1	-0.141001	0.222927	2.79225	0.0194512	0.0589808	-4.11642	PF3D7_0609000	nucleoporin NUP637, putative	NUP637	No
PF3D7_0908600	transcript=PF3D7_0908600.1	-0.240984	0.142026	2.79193	0.0194618	0.0589808	-4.11697	PF3D7_0908600	ribosomal RNA methyltransferase, putative	N/A	No
PF3D7_0107500	transcript=PF3D7_0107500.1	0.18285	2.13234	-2.78886	0.0195635	0.0591549	-4.12218	PF3D7_0107500	Niemann-Pick type C1-related protein	NCR1	No
PF3D7_1030000	transcript=PF3D7_1030000.1	-0.190317	-0.107973	2.7888	0.0195652	0.0591549	-4.12226	PF3D7_1030000	transcription elongation factor SPT4, putative	SPT4	No
PF3D7_0401800	transcript=PF3D7_0401800.1	0.224184	3.36612	-2.78616	0.0196532	0.0593378	-4.12675	PF3D7_0401800	Plasmodium exported protein (PHISTb), unknown function	PfD80	No
PF3D7_0514100	transcript=PF3D7_0514100.1	-0.777153	-3.98016	2.78561	0.0196718	0.0593378	-4.12769	PF3D7_0514100	ATP-dependent DNA helicase UvrD	UvrD	No
PF3D7_1360800	transcript=PF3D7_1360800.1	-0.248364	3.2555	2.7849	0.0196954	0.0593395	-4.12889	PF3D7_1360800	falcilysin	FLN	No
PF3D7_1422300	transcript=PF3D7_1422300.1	0.23048	-1.11878	-2.77699	0.0199616	0.0600338	-4.1423	PF3D7_1422300	DnaJ protein, putative	N/A	No
PF3D7_0606000	transcript=PF3D7_0606000.1	0.251051	-0.95175	-2.77667	0.0199724	0.0600338	-4.14284	PF3D7_0606000	protein KIC1	KIC1	No
PF3D7_1245800	transcript=PF3D7_1245800.1	0.419255	-1.88268	-2.77242	0.0201173	0.0603401	-4.15006	PF3D7_1245800	epsin-like protein, putative	EpsL	No
PF3D7_1226400	transcript=PF3D7_1226400.1	-0.189074	-1.11942	2.7717	0.0201417	0.0603401	-4.15127	PF3D7_1226400	regulator of MON1-CCZ1 complex, putative	N/A	No
PF3D7_1130000	transcript=PF3D7_1130000.1	-1.49459	-2.40242	2.77162	0.0201446	0.0603401	-4.15141	PF3D7_1130000	phosphoacetylglucosamine mutase, putative	PAGM	No
PF3D7_1365800	transcript=PF3D7_1365800.1	-0.223797	0.254744	2.77064	0.0201781	0.0603703	-4.15307	PF3D7_1365800	conserved Plasmodium protein, unknown function	N/A	No
PF3D7_1123500	transcript=PF3D7_1123500.1	0.197669	1.66191	-2.76665	0.0203154	0.0607105	-4.15984	PF3D7_1123500	golgi protein 2	GP2	No
PF3D7_1309400	transcript=PF3D7_1309400.1	-1.51473	-1.74117	2.75888	0.0205852	0.0614454	-4.17301	PF3D7_1309400	HORMA domain protein, putative	N/A	No
PF3D7_1333000	transcript=PF3D7_1333000.1	-0.262552	1.44099	2.75798	0.0206166	0.061468	-4.17453	PF3D7_1333000	20 kDa chaperonin	CPN20	No
PF3D7_1146000	transcript=PF3D7_1146000.1	-0.254824	0.473246	2.75594	0.0206881	0.0616098	-4.17798	PF3D7_1146000	ribosome assembly protein 4, putative	RSA4	No
PF3D7_1457300	transcript=PF3D7_1457300.1	-0.190783	2.83307	2.75095	0.0208641	0.0620417	-4.18643	PF3D7_1457300	MA3 domain-containing protein, putative	N/A	No
PF3D7_1334200	transcript=PF3D7_1334200.1	-0.209141	2.59219	2.75047	0.0208813	0.0620417	-4.18726	PF3D7_1334200	chaperone binding protein, putative	N/A	No
PF3D7_0714200	transcript=PF3D7_0714200.1	0.356423	-1.32656	-2.74816	0.0209634	0.0621883	-4.19117	PF3D7_0714200	conserved Plasmodium protein, unknown function	N/A	No
PF3D7_1368900	transcript=PF3D7_1368900.1	-0.424267	-1.32686	2.74772	0.0209789	0.0621883	-4.19191	PF3D7_1368900	conserved protein, unknown function	N/A	No
PF3D7_1112500	transcript=PF3D7_1112500.1	-0.233372	0.777816	2.74695	0.0210065	0.0621987	-4.19322	PF3D7_1112500	RNA transcription, translation and transport factor protein, putative	N/A	No
PF3D7_0207500	transcript=PF3D7_0207500.1	-0.286521	1.44377	2.74603	0.0210394	0.0622245	-4.19478	PF3D7_0207500	serine repeat antigen 6	SERA6	No
PF3D7_0105600	transcript=PF3D7_0105600.1	-0.20333	-1.08175	2.73538	0.0214234	0.0632874	-4.21281	PF3D7_0105600	FtsJ-like methyltransferase, putative	N/A	No
PF3D7_0318900	transcript=PF3D7_0318900.1	-0.218897	0.654636	2.72613	0.0217625	0.0642157	-4.22845	PF3D7_0318900	PAT complex subunit CCDC47, putative	N/A	No
PF3D7_1128000	transcript=PF3D7_1128000.1	0.136009	1.70105	-2.7202	0.0219832	0.064726	-4.2385	PF3D7_1128000	conserved Plasmodium protein, unknown function	N/A	No
PF3D7_1105100	transcript=PF3D7_1105100.1	0.210838	7.36133	-2.72013	0.0219857	0.064726	-4.23862	PF3D7_1105100	histone H2B	H2B	No
PF3D7_1334100	transcript=PF3D7_1334100.1	-0.91576	-3.78584	2.71653	0.0221205	0.0650162	-4.2447	PF3D7_1334100	origin recognition complex subunit 4, putative	ORC4	No
PF3D7_1234500	transcript=PF3D7_1234500.1	-0.222297	1.13341	2.71615	0.0221348	0.0650162	-4.24534	PF3D7_1234500	conserved Plasmodium protein, unknown function	N/A	No
PF3D7_0321600	transcript=PF3D7_0321600.1	-0.246046	-0.765611	2.71514	0.0221729	0.0650541	-4.24706	PF3D7_0321600	ATP-dependent RNA helicase DDX42, putative	DDX42	No
PF3D7_0912900	transcript=PF3D7_0912900.1	-0.162363	1.84695	2.71393	0.0222187	0.0651141	-4.24911	PF3D7_0912900	26S proteasome regulatory subunit RPN8, putative	RPN8	No
PF3D7_1233400	transcript=PF3D7_1233400.1	0.270294	-2.55971	-2.71191	0.0222949	0.0652405	-4.25251	PF3D7_1233400	conserved Plasmodium membrane protein, unknown function	N/A	No
PF3D7_1364300	transcript=PF3D7_1364300.1	-0.679546	-1.92491	2.71057	0.0223459	0.0652405	-4.25479	PF3D7_1364300	pre-mRNA-splicing factor ATP-dependent RNA helicase PRP16	PRP16	No
PF3D7_0722200	transcript=PF3D7_0722200.1	0.311926	-0.670067	-2.71022	0.0223589	0.0652405	-4.25537	PF3D7_0722200	rhoptry-associated leucine zipper-like protein 1	RALP1	No
PF3D7_1463900	transcript=PF3D7_1463900.1	0.280376	0.311408	-2.71011	0.0223631	0.0652405	-4.25556	PF3D7_1463900	rhoptry neck protein 11, putative	RON11	No
PF3D7_0422500	transcript=PF3D7_0422500.1	-0.220122	1.2412	2.70103	0.0227107	0.0661796	-4.2709	PF3D7_0422500	pre-mRNA-splicing helicase BRR2, putative	BRR2	No
PF3D7_0705300	transcript=PF3D7_0705300.1	-1.28315	-1.7203	2.69885	0.022795	0.0663501	-4.27459	PF3D7_0705300	origin recognition complex subunit 2	ORC2	No
PF3D7_1368100	transcript=PF3D7_1368100.1	-0.162998	2.09197	2.69441	0.0229678	0.0667768	-4.2821	PF3D7_1368100	26S proteasome regulatory subunit RPN11, putative	RPN11	No
PF3D7_1467900	transcript=PF3D7_1467900.1	0.244016	-1.97177	-2.69299	0.0230233	0.0667768	-4.2845	PF3D7_1467900	rab GTPase activator, putative	N/A	No
PF3D7_0727200	transcript=PF3D7_0727200.1	0.15685	1.6454	-2.69219	0.0230546	0.0667768	-4.28584	PF3D7_0727200	cysteine desulfurase IscS	NFS1	No
PF3D7_0104200	transcript=PF3D7_0104200.1	-0.222743	0.118963	2.69199	0.0230625	0.0667768	-4.28619	PF3D7_0104200	StAR-related lipid transfer protein	N/A	No
PF3D7_1370300	transcript=PF3D7_1370300.1	0.265389	4.56927	-2.69177	0.0230712	0.0667768	-4.28656	PF3D7_1370300	membrane associated histidine-rich protein 1	MAHRP1	No
PF3D7_1101700	transcript=PF3D7_1101700.1	0.221165	-1.63722	-2.68942	0.0231635	0.0669502	-4.29053	PF3D7_1101700	Pfmc-2TM Maurer's cleft two transmembrane protein	MC-2TM	No
PF3D7_1446700	transcript=PF3D7_1446700.1	-0.165507	-1.12959	2.68892	0.0231831	0.0669502	-4.29137	PF3D7_1446700	apicomplexan kinetochore protein 4, putative	AKIT4	No
PF3D7_1453000	transcript=PF3D7_1453000.1	-0.322878	-1.84709	2.68758	0.0232358	0.0670274	-4.29363	PF3D7_1453000	conserved Plasmodium protein, unknown function	N/A	No
PF3D7_1105700	transcript=PF3D7_1105700.1	-0.324683	0.746403	2.68542	0.0233213	0.0671926	-4.29728	PF3D7_1105700	tRNA-splicing ligase RtcB, putative	RTCB	No
PF3D7_0903100	transcript=PF3D7_0903100.1	0.250526	1.74037	-2.68448	0.0233588	0.0671926	-4.29887	PF3D7_0903100	protein RER1, putative	RER1	No
PF3D7_0725000	transcript=PF3D7_0725000.1	-0.53512	1.89635	2.68416	0.0233713	0.0671926	-4.29941	PF3D7_0725000	exonuclease I, putative	N/A	No
PF3D7_1143800	transcript=PF3D7_1143800.1	0.193937	-0.575107	-2.66905	0.023979	0.0688629	-4.3249	PF3D7_1143800	oocyst capsule protein Cap93, putative	CAP93	No
PF3D7_1439300	transcript=PF3D7_1439300.1	0.15874	-0.70644	-2.66294	0.0242294	0.0695042	-4.33521	PF3D7_1439300	Sad1/UNC domain-containing protein, putative	N/A	No
PF3D7_0501200	transcript=PF3D7_0501200.1	0.218524	3.81167	-2.66223	0.0242589	0.0695117	-4.33642	PF3D7_0501200	parasite-infected erythrocyte surface protein	PIESP2	No
PF3D7_1443600	transcript=PF3D7_1443600.1	-0.648141	-3.11286	2.66022	0.0243416	0.0696058	-4.3398	PF3D7_1443600	gamma-tubulin complex component, putative	N/A	No
PF3D7_0105700	transcript=PF3D7_0105700.1	-0.559003	-3.87992	2.66012	0.0243458	0.0696058	-4.33997	PF3D7_0105700	asparagine-rich antigen Pfa35-2	N/A	No
PF3D7_1125100	transcript=PF3D7_1125100.1	-0.176121	-0.908813	2.6568	0.0244837	0.0699224	-4.34557	PF3D7_1125100	ATP synthase F0 subunit b-like protein, putative	ICAP2	No
PF3D7_1436000	transcript=PF3D7_1436000.1	-0.268541	3.95173	2.65075	0.0247369	0.0705672	-4.35578	PF3D7_1436000	glucose-6-phosphate isomerase	GPI	No
PF3D7_1104700	transcript=PF3D7_1104700.1	-0.195461	-0.4069	2.64845	0.0248335	0.0707645	-4.35964	PF3D7_1104700	DNA-directed RNA polymerase III subunit RPC8, putative	RPC25	No
PF3D7_0308900	transcript=PF3D7_0308900.1	-0.231045	1.15043	2.64558	0.0249551	0.0709936	-4.36449	PF3D7_0308900	splicing factor 3B subunit 1, putative	SF3B1	No
PF3D7_1015600	transcript=PF3D7_1015600.1	-0.203199	3.8954	2.64525	0.024969	0.0709936	-4.36504	PF3D7_1015600	heat shock protein 60	HSP60	No
PF3D7_0414900	transcript=PF3D7_0414900.1	0.402524	-1.10142	-2.64261	0.0250814	0.0712344	-4.36949	PF3D7_0414900	armadillo-domain containing rhoptry protein	ARO	No
PF3D7_0616000	transcript=PF3D7_0616000.1	-0.462217	-0.273403	2.64115	0.0251437	0.0713329	-4.37195	PF3D7_0616000	pyridoxal kinase	PDXK	No
PF3D7_1126500	transcript=PF3D7_1126500.1	-0.181713	0.859431	2.63842	0.0252604	0.0715406	-4.37654	PF3D7_1126500	WD repeat-containing protein, putative	N/A	No
PF3D7_0626100	transcript=PF3D7_0626100.1	-0.139044	0.080658	2.63814	0.0252725	0.0715406	-4.37701	PF3D7_0626100	oxidoreductase, short-chain dehydrogenase family, putative	N/A	No
PF3D7_1345800	transcript=PF3D7_1345800.1	-0.240066	-0.468526	2.63507	0.0254046	0.0718356	-4.38218	PF3D7_1345800	conserved Plasmodium protein, unknown function	N/A	No
PF3D7_1144900	transcript=PF3D7_1144900.1	0.181485	3.02262	-2.63285	0.0255005	0.0720278	-4.38591	PF3D7_1144900	ras-related protein Rab-6	RAB6	No
PF3D7_0812100	transcript=PF3D7_0812100.1	-0.222562	1.56503	2.62546	0.0258229	0.0728584	-4.39836	PF3D7_0812100	proteasome activator complex subunit 4, putative	N/A	No
PF3D7_1452700	transcript=PF3D7_1452700.1	-0.439099	-1.73063	2.62316	0.025924	0.0730636	-4.40223	PF3D7_1452700	U1 snRNP-associated protein, putative	N/A	No
PF3D7_1466400	transcript=PF3D7_1466400.1	0.377279	-0.966206	-2.62142	0.026001	0.0732007	-4.40516	PF3D7_1466400	AP2 domain transcription factor AP2-EXP	ApiAP2	No
PF3D7_1123400	transcript=PF3D7_1123400.1	-0.338922	2.68787	2.61196	0.0264221	0.0743049	-4.42106	PF3D7_1123400	eukaryotic peptide chain release factor GTP-binding subunit, putative	ERF3	No
PF3D7_0422700	transcript=PF3D7_0422700.1	-0.213013	1.47239	2.60928	0.0265428	0.0745631	-4.42557	PF3D7_0422700	eukaryotic initiation factor 4A-III, putative	EIF4A3	No
PF3D7_1135100	transcript=PF3D7_1135100.1	0.235716	-1.75763	-2.60591	0.0266953	0.0748563	-4.43124	PF3D7_1135100	protein phosphatase PPM8, putative	PPM8	No
PF3D7_1444300	transcript=PF3D7_1444300.1	0.226809	1.07404	-2.60569	0.0267053	0.0748563	-4.43161	PF3D7_1444300	1-acyl-sn-glycerol-3-phosphate acyltransferase, putative	LPAAT	No
PF3D7_0410900	transcript=PF3D7_0410900.1	-0.203698	0.187133	2.59646	0.0271272	0.0759562	-4.44711	PF3D7_0410900	apicomplexan kinetochore protein 7, putative	AKIT7	No
PF3D7_1338300	transcript=PF3D7_1338300.1	-0.2228	4.85621	2.59429	0.0272278	0.0761551	-4.45077	PF3D7_1338300	elongation factor 1-gamma, putative	EF-1gamma	No
PF3D7_1458400	transcript=PF3D7_1458400.1	-0.271965	1.741	2.59302	0.0272866	0.0762367	-4.4529	PF3D7_1458400	aminodeoxychorismate lyase	ADCL	No
PF3D7_1409400	transcript=PF3D7_1409400.1	0.217617	-1.50004	-2.59122	0.02737	0.076387	-4.45592	PF3D7_1409400	conserved protein, unknown function	N/A	No
PF3D7_1303300	transcript=PF3D7_1303300.1	-0.512494	-2.73571	2.58556	0.0276346	0.077042	-4.46542	PF3D7_1303300	conserved Plasmodium protein, unknown function	N/A	No
PF3D7_1201000	transcript=PF3D7_1201000.1	0.261683	3.04483	-2.5822	0.0277925	0.0773464	-4.47105	PF3D7_1201000	Plasmodium exported protein (PHISTb), unknown function	N/A	No
PF3D7_0703200	transcript=PF3D7_0703200.1	-0.516739	-2.48947	2.58196	0.0278039	0.0773464	-4.47145	PF3D7_0703200	conserved Plasmodium protein, unknown function	N/A	No
PF3D7_1426700	transcript=PF3D7_1426700.1	0.160362	1.21358	-2.57945	0.0279227	0.0775932	-4.47566	PF3D7_1426700	phosphoenolpyruvate carboxylase	PEPC	No
PF3D7_1414000	transcript=PF3D7_1414000.1	-0.347343	0.451979	2.57739	0.0280207	0.0777816	-4.47912	PF3D7_1414000	26S proteasome regulatory subunit RPN13, putative	RPN13	No
PF3D7_1215300	transcript=PF3D7_1215300.1	-0.318749	3.5915	2.5759	0.0280918	0.0778148	-4.48162	PF3D7_1215300	10 kDa chaperonin	CPN10	No
PF3D7_0109200	transcript=PF3D7_0109200.1	-0.371038	-0.720475	2.57587	0.0280931	0.0778148	-4.48167	PF3D7_0109200	cleavage and polyadenylation specificity factor subunit 5, putative	CFIM25	No
PF3D7_1138800	transcript=PF3D7_1138800.1	-0.180539	-1.40395	2.57451	0.0281581	0.0779112	-4.48395	PF3D7_1138800	WD repeat-containing protein, putative	N/A	No
PF3D7_0919700	transcript=PF3D7_0919700.1	-0.169437	1.15195	2.57217	0.0282704	0.0780573	-4.48788	PF3D7_0919700	pyridoxal phosphate homeostasis protein, putative	N/A	No
PF3D7_1452000	transcript=PF3D7_1452000.1	0.29551	1.43519	-2.57206	0.0282756	0.0780573	-4.48806	PF3D7_1452000	rhoptry neck protein 2	RON2	No
PF3D7_1314100	transcript=PF3D7_1314100.1	-0.183648	1.67756	2.57151	0.0283018	0.0780573	-4.48898	PF3D7_1314100	conserved Plasmodium protein, unknown function	N/A	No
PF3D7_1140800	transcript=PF3D7_1140800.1	0.177271	-1.6617	-2.56992	0.0283787	0.0781856	-4.49165	PF3D7_1140800	CID domain-containing protein, putative	N/A	No
PF3D7_1250500	transcript=PF3D7_1250500.1	-0.831601	-1.5372	2.56726	0.028507	0.078455	-4.4961	PF3D7_1250500	AP-3 complex subunit sigma, putative	N/A	No
PF3D7_0706500	transcript=PF3D7_0706500.1	0.224577	-0.0228666	-2.56632	0.0285529	0.0784975	-4.49769	PF3D7_0706500	conserved Plasmodium protein, unknown function	N/A	No
PF3D7_1458100	transcript=PF3D7_1458100.1	0.218024	0.395092	-2.56269	0.0287294	0.0788986	-4.50377	PF3D7_1458100	protein PET117, putative	PET117	No
PF3D7_1219600	transcript=PF3D7_1219600.1	0.146802	0.592855	-2.56061	0.0288308	0.0790808	-4.50724	PF3D7_1219600	phospholipid-transporting ATPase 2	ATP2	No
PF3D7_0917500	transcript=PF3D7_0917500.1	-1.73475	-0.553435	2.56008	0.0288571	0.0790808	-4.50815	PF3D7_0917500	conserved protein, unknown function	N/A	No
PF3D7_1305300	transcript=PF3D7_1305300.1	-0.148444	1.20146	2.55853	0.0289329	0.0791186	-4.51073	PF3D7_1305300	translational activator GCN1, putative	GCN1	No
PF3D7_0812400	transcript=PF3D7_0812400.1	-0.187114	3.69524	2.55853	0.0289331	0.0791186	-4.51074	PF3D7_0812400	karyopherin alpha	KARalpha	No
PF3D7_0204500	transcript=PF3D7_0204500.1	-0.207523	1.17117	2.55771	0.0289734	0.0791186	-4.51211	PF3D7_0204500	aspartate transaminase	AspAT	No
PF3D7_1354500	transcript=PF3D7_1354500.1	-0.163842	2.89601	2.5573	0.0289938	0.0791186	-4.5128	PF3D7_1354500	adenylosuccinate synthetase	ADSS	No
PF3D7_1148900	transcript=PF3D7_1148900.1	0.375889	-0.364458	-2.55656	0.0290299	0.0791334	-4.51403	PF3D7_1148900	Plasmodium exported protein, unknown function	N/A	No
PF3D7_1105000	transcript=PF3D7_1105000.1	0.184881	8.09318	-2.5491	0.0294003	0.0800584	-4.52653	PF3D7_1105000	histone H4	H4	No
PF3D7_0409800	transcript=PF3D7_0409800.1	0.271643	-0.735303	-2.53909	0.0299043	0.0813447	-4.54327	PF3D7_0409800	zinc finger protein, putative	N/A	No
PF3D7_1025300	transcript=PF3D7_1025300.1	-0.161172	-0.265085	2.53783	0.0299686	0.0814337	-4.54539	PF3D7_1025300	conserved protein, unknown function	N/A	No
PF3D7_0303700	transcript=PF3D7_0303700.1	-0.234948	0.853947	2.53676	0.0300231	0.0814957	-4.54718	PF3D7_0303700	lipoamide acyltransferase component of branched-chain alpha-keto acid dehydrogenase complex	BCKDH-E2	No
PF3D7_1337200	transcript=PF3D7_1337200.1	-0.127031	-0.813246	2.53297	0.0302167	0.0819349	-4.55351	PF3D7_1337200	1-deoxy-D-xylulose 5-phosphate synthase	DXS	No
PF3D7_1016200	transcript=PF3D7_1016200.1	-0.427713	-1.24661	2.52541	0.0306074	0.082907	-4.56615	PF3D7_1016200	Rab3 GTPase-activating protein non-catalytic subunit, putative	N/A	No
PF3D7_1430700	transcript=PF3D7_1430700.1	-0.851907	-1.6531	2.52423	0.0306684	0.0829662	-4.56811	PF3D7_1430700	NADP-specific glutamate dehydrogenase	GDH2	No
PF3D7_1320600	transcript=PF3D7_1320600.1	0.144768	1.76723	-2.52375	0.0306936	0.0829662	-4.56892	PF3D7_1320600	ras-related protein Rab-11A	RAB11a	No
PF3D7_0411900	transcript=PF3D7_0411900.1	-1.4924	-0.400971	2.5168	0.0310576	0.0838553	-4.58052	PF3D7_0411900	DNA polymerase alpha catalytic subunit A	N/A	No
PF3D7_0524000	transcript=PF3D7_0524000.1	-0.165246	4.82718	2.51624	0.0310877	0.0838553	-4.58147	PF3D7_0524000	karyopherin beta	KASbeta	No
PF3D7_0725100	transcript=PF3D7_0725100.1	-0.188437	-0.620931	2.51071	0.0313808	0.0845575	-4.59069	PF3D7_0725100	conserved Plasmodium membrane protein, unknown function	N/A	No
PF3D7_0726900	transcript=PF3D7_0726900.1	-0.141188	-0.739102	2.50621	0.0316214	0.0850691	-4.5982	PF3D7_0726900	mitochondrial import inner membrane translocase subunit TIM50, putative	TIM50	No
PF3D7_0703600	transcript=PF3D7_0703600.1	-0.264948	-2.44753	2.50592	0.0316367	0.0850691	-4.59868	PF3D7_0703600	conserved protein, unknown function	N/A	No
PF3D7_1221200	transcript=PF3D7_1221200.1	-0.212843	1.41188	2.50406	0.0317369	0.0852495	-4.60178	PF3D7_1221200	conserved Plasmodium protein, unknown function	N/A	No
PF3D7_0616300	transcript=PF3D7_0616300.1	-1.12145	-2.70317	2.49942	0.0319876	0.0858145	-4.60951	PF3D7_0616300	conserved Plasmodium protein, unknown function	N/A	No
PF3D7_1406800	transcript=PF3D7_1406800.1	0.373463	0.0616844	-2.49894	0.0320139	0.0858145	-4.61032	PF3D7_1406800	glideosome associated protein with multiple membrane spans 3	GAPM3	No
PF3D7_1358700	transcript=PF3D7_1358700.1	0.160473	2.76517	-2.49606	0.0321706	0.0861449	-4.61511	PF3D7_1358700	YOP1-like protein, putative	YOP1L	No
PF3D7_1108300	transcript=PF3D7_1108300.1	-0.477327	-4.04693	2.49456	0.0322529	0.0862756	-4.61762	PF3D7_1108300	pterin-4a-carbinolamine dehydratase	PCD	No
PF3D7_1127800	transcript=PF3D7_1127800.1	-0.122641	-0.126285	2.49173	0.032408	0.0866007	-4.62233	PF3D7_1127800	TFIIS central domain-containing protein, putative	N/A	No
PF3D7_0204700	transcript=PF3D7_0204700.1	0.155588	2.77011	-2.49008	0.0324989	0.0867536	-4.62508	PF3D7_0204700	hexose transporter	HT1	No
PF3D7_0907600	transcript=PF3D7_0907600.1	-0.191009	1.39658	2.48611	0.0327187	0.0872498	-4.6317	PF3D7_0907600	translation initiation factor SUI1, putative	N/A	No
PF3D7_1411100	transcript=PF3D7_1411100.1	0.14166	-0.721514	-2.48476	0.0327935	0.087359	-4.63394	PF3D7_1411100	conserved Plasmodium membrane protein, unknown function	N/A	No
PF3D7_1368600	transcript=PF3D7_1368600.1	-0.263575	0.827364	2.48373	0.0328511	0.087422	-4.63566	PF3D7_1368600	mitochondrial import inner membrane translocase subunit TIM9, putative	TIM9	No
PF3D7_1015200	transcript=PF3D7_1015200.1	-0.219085	2.65209	2.48159	0.0329705	0.0876492	-4.63922	PF3D7_1015200	cysteine--tRNA ligase	CysRS	No
PF3D7_1429000	transcript=PF3D7_1429000.1	-0.81509	-2.39074	2.48062	0.0330248	0.087703	-4.64083	PF3D7_1429000	protein archease, putative	N/A	No
PF3D7_0629900	transcript=PF3D7_0629900.1	0.207679	1.04047	-2.47225	0.033497	0.0888654	-4.65476	PF3D7_0629900	CRAL/TRIO domain-containing protein, putative	N/A	No
PF3D7_0512000	transcript=PF3D7_0512000.1	-0.260433	0.195803	2.46878	0.0336952	0.0892991	-4.66054	PF3D7_0512000	prefoldin subunit 6	PFD6	No
PF3D7_0910600	transcript=PF3D7_0910600.1	0.192047	1.58886	-2.46776	0.0337531	0.0893606	-4.66222	PF3D7_0910600	SNARE protein	YKT6.1	No
PF3D7_0111500	transcript=PF3D7_0111500.1	-0.266427	1.98856	2.46539	0.0338894	0.0896294	-4.66617	PF3D7_0111500	UMP-CMP kinase, putative	N/A	No
PF3D7_0416400	transcript=PF3D7_0416400.1	-0.229383	-0.129994	2.46182	0.0340951	0.090081	-4.6721	PF3D7_0416400	histone acetyltransferase, putative	HAT1	No
PF3D7_0212900	transcript=PF3D7_0212900.1	0.160056	-0.307212	-2.45849	0.0342884	0.0904988	-4.67764	PF3D7_0212900	arginyl-tRNA--protein transferase	ATEL1	No
PF3D7_0511000	transcript=PF3D7_0511000.1	-0.182607	4.20847	2.45717	0.0343652	0.0906088	-4.67983	PF3D7_0511000	translationally-controlled tumor protein homolog	TCTP	No
PF3D7_0827000	transcript=PF3D7_0827000.1	-0.136601	-0.490839	2.45417	0.0345403	0.0909209	-4.6848	PF3D7_0827000	ATP-dependent RNA helicase DBP10, putative	DBP10	No
PF3D7_0913200	transcript=PF3D7_0913200.1	-0.182769	4.98765	2.45393	0.0345542	0.0909209	-4.6852	PF3D7_0913200	elongation factor 1-beta	EF-1beta	No
PF3D7_0319200	transcript=PF3D7_0319200.1	-0.271667	-0.228103	2.44832	0.0348847	0.0916969	-4.69452	PF3D7_0319200	CCR4 domain-containing protein 4, putative	CCR4-4	No
PF3D7_1244100	transcript=PF3D7_1244100.1	-0.137319	0.908545	2.44612	0.0350151	0.0919459	-4.69817	PF3D7_1244100	N-alpha-acetyltransferase 15, NatA auxiliary subunit, putative	N/A	No
PF3D7_1448400	transcript=PF3D7_1448400.1	-0.307101	-1.00368	2.44495	0.0350844	0.0920339	-4.7001	PF3D7_1448400	ubiquitin-protein ligase, putative	HRD3	No
PF3D7_0422100	transcript=PF3D7_0422100.1	0.137567	1.43293	-2.44395	0.035144	0.0920966	-4.70176	PF3D7_0422100	transmembrane emp24 domain-containing protein, putative	N/A	No
PF3D7_0730800	transcript=PF3D7_0730800.1	0.266072	-0.894815	-2.44309	0.0351956	0.092138	-4.7032	PF3D7_0730800	Plasmodium exported protein, unknown function	N/A	No
PF3D7_1417900	transcript=PF3D7_1417900.1	-0.341878	-1.37781	2.43773	0.0355166	0.092884	-4.71208	PF3D7_1417900	ATP synthase-associated protein, putative	ATPTG9	No
PF3D7_0403500	transcript=PF3D7_0403500.1	-0.358951	-2.43251	2.43674	0.0355763	0.0928931	-4.71372	PF3D7_0403500	ubiquitin-specific protease	USP	No
PF3D7_1448300	transcript=PF3D7_1448300.1	-0.212818	-1.27214	2.43648	0.0355922	0.0928931	-4.71416	PF3D7_1448300	conserved protein, unknown function	N/A	No
PF3D7_1425400	transcript=PF3D7_1425400.1	-1.10649	-3.13003	2.42916	0.0360365	0.0939574	-4.72628	PF3D7_1425400	DEAD/DEAH box helicase, putative	N/A	No
PF3D7_0830400	transcript=PF3D7_0830400.1	-0.158221	1.13819	2.4269	0.0361747	0.0942224	-4.73002	PF3D7_0830400	CRA domain-containing protein, putative	N/A	No
PF3D7_1006900	transcript=PF3D7_1006900.1	-0.97407	-1.82636	2.4263	0.0362115	0.094223	-4.73102	PF3D7_1006900	PPPDE peptidase, putative	N/A	No
PF3D7_1224900	transcript=PF3D7_1224900.1	-0.163727	-1.44977	2.41905	0.0366589	0.0952611	-4.74301	PF3D7_1224900	splicing factor 3B subunit 6, putative	SF3B6	No
PF3D7_1303800	transcript=PF3D7_1303800.1	-0.963609	-2.34035	2.41864	0.0366844	0.0952611	-4.74369	PF3D7_1303800	conserved Plasmodium protein, unknown function	N/A	No
PF3D7_1116200	transcript=PF3D7_1116200.1	0.228283	2.13326	-2.41654	0.0368152	0.0955044	-4.74717	PF3D7_1116200	pyridoxine biosynthesis protein PDX2	PDX2	No
PF3D7_1119800	transcript=PF3D7_1119800.1	-0.174773	1.54783	2.41469	0.0369308	0.0956169	-4.75023	PF3D7_1119800	alternative splicing factor ASF-1, putative	ASF1	No
PF3D7_1402000	transcript=PF3D7_1402000.1	-0.280875	-1.20401	2.41466	0.0369328	0.0956169	-4.75028	PF3D7_1402000	DHH phosphoesterase, putative	N/A	No
PF3D7_0714000	transcript=PF3D7_0714000.1	0.191062	6.09735	-2.40718	0.0374039	0.0966319	-4.76265	PF3D7_0714000	histone H2B variant	H2B.Z	No
PF3D7_1364200	transcript=PF3D7_1364200.1	-0.153644	-0.883631	2.407	0.037415	0.0966319	-4.76294	PF3D7_1364200	nucleoporin NUP205, putative	NUP205	No
PF3D7_1324700	transcript=PF3D7_1324700.1	0.122921	0.686806	-2.40665	0.0374373	0.0966319	-4.76352	PF3D7_1324700	SNARE protein, putative	YKT6.2	No
PF3D7_1353300	transcript=PF3D7_1353300.1	0.137549	-0.575207	-2.40604	0.0374759	0.0966346	-4.76453	PF3D7_1353300	conserved Plasmodium protein, unknown function	N/A	No
PF3D7_0323000	transcript=PF3D7_0323000.1	0.175157	1.52027	-2.4052	0.0375297	0.0966765	-4.76593	PF3D7_0323000	translation machinery-associated protein 7, putative	TMA7	No
PF3D7_1331700	transcript=PF3D7_1331700.1	-0.172235	2.21141	2.39755	0.038019	0.097839	-4.77856	PF3D7_1331700	glutamine--tRNA ligase, putative	N/A	No
PF3D7_1215100	transcript=PF3D7_1215100.1	-1.22845	-1.62154	2.38795	0.0386416	0.0993421	-4.79439	PF3D7_1215100	SUN domain-containing protein, putative	N/A	No
PF3D7_1228600	transcript=PF3D7_1228600.1	0.238576	-0.870313	-2.37979	0.0391793	0.100624	-4.80785	PF3D7_1228600	merozoite surface protein 9	MSP9	No
PF3D7_1302700	transcript=PF3D7_1302700.1	-0.147428	-1.06454	2.37581	0.039444	0.101203	-4.81441	PF3D7_1302700	ATP-dependent RNA helicase DHR1, putative	N/A	No
PF3D7_0102900	transcript=PF3D7_0102900.1	-0.146395	3.65362	2.37395	0.0395686	0.101422	-4.81748	PF3D7_0102900	aspartate--tRNA ligase	N/A	No
PF3D7_0512700	transcript=PF3D7_0512700.1	-0.184913	1.76325	2.37111	0.0397591	0.101809	-4.82215	PF3D7_0512700	orotate phosphoribosyltransferase	OPRT	No
PF3D7_0821800	transcript=PF3D7_0821800.1	0.169713	2.44656	-2.36827	0.0399505	0.102197	-4.82682	PF3D7_0821800	protein transport protein SEC61 subunit beta, putative	SEC61B	No
PF3D7_1325400	transcript=PF3D7_1325400.1	-1.10878	-1.54947	2.36699	0.0400372	0.102317	-4.82893	PF3D7_1325400	CRWN-like protein, putative	N/A	No
PF3D7_0629700	transcript=PF3D7_0629700.1	-0.152628	-1.29263	2.36498	0.0401735	0.102564	-4.83224	PF3D7_0629700	SET domain protein, putative	SET1	No
PF3D7_1021500	transcript=PF3D7_1021500.1	-0.130846	0.38403	2.36286	0.040318	0.102831	-4.83573	PF3D7_1021500	ATP-dependent RNA helicase ROK1, putative	ROK1	No
PF3D7_1133600	transcript=PF3D7_1133600.1	0.650429	-4.03635	-2.3611	0.0404381	0.102923	-4.83862	PF3D7_1133600	conserved Plasmodium protein, unknown function	N/A	No
PF3D7_1364800	transcript=PF3D7_1364800.1	-0.183506	0.582081	2.36084	0.040456	0.102923	-4.83905	PF3D7_1364800	DNA-directed RNA polymerases I, II, and III subunit RPABC1, putative	RPB5	No
PF3D7_0532500	transcript=PF3D7_0532500.1	0.241302	-2.59473	-2.36057	0.040474	0.102923	-4.83948	PF3D7_0532500	Plasmodium exported protein, unknown function	N/A	No
PF3D7_0625600	transcript=PF3D7_0625600.1	-0.225883	1.17636	2.35711	0.0407121	0.103426	-4.84518	PF3D7_0625600	poly(A) polymerase PAP, putative	PAP	No
PF3D7_1032100	transcript=PF3D7_1032100.1	0.1177	-0.463009	-2.35311	0.0409884	0.104026	-4.85176	PF3D7_1032100	mRNA-decapping enzyme subunit 1, putative	DCP1	No
PF3D7_0509100	transcript=PF3D7_0509100.1	-1.17429	-1.94696	2.35197	0.0410669	0.104122	-4.85362	PF3D7_0509100	structural maintenance of chromosomes protein 4, putative	SMC4	No
PF3D7_0210600	transcript=PF3D7_0210600.1	1.00385	-2.06105	-2.34986	0.0412143	0.104393	-4.8571	PF3D7_0210600	protein CERLI1	CERLI1	No
PF3D7_0709200	transcript=PF3D7_0709200.1	-0.459921	-4.93534	2.34571	0.0415041	0.105024	-4.8639	PF3D7_0709200	glutaredoxin-like protein	GLP3	No
PF3D7_0822900	transcript=PF3D7_0822900.1	0.290659	-1.1603	-2.34336	0.0416692	0.105338	-4.86776	PF3D7_0822900	PhIL1-interacting candidate PIC2	PIC2	No
PF3D7_1358000	transcript=PF3D7_1358000.1	0.136153	-1.92201	-2.34093	0.0418411	0.10561	-4.87175	PF3D7_1358000	patatin-like phospholipase 2	PNPLA2	No
PF3D7_1430600	transcript=PF3D7_1430600.1	-0.543028	-4.61124	2.33944	0.0419462	0.10561	-4.87419	PF3D7_1430600	endonuclease/exonuclease/phosphatase family protein, putative	N/A	No
PF3D7_0204100	transcript=PF3D7_0204100.1	0.175621	-2.90292	-2.33858	0.0420074	0.10561	-4.8756	PF3D7_0204100	Sel1 repeat-containing protein, putative	N/A	No
PF3D7_1367000	transcript=PF3D7_1367000.1	-0.264716	1.94429	2.33855	0.0420093	0.10561	-4.87565	PF3D7_1367000	suppressor of kinetochore protein 1	SKP1	No
PF3D7_1366300	transcript=PF3D7_1366300.1	-0.174698	2.02534	2.33848	0.0420148	0.10561	-4.87577	PF3D7_1366300	conserved Plasmodium protein, unknown function	N/A	No
PF3D7_0310200	transcript=PF3D7_0310200.1	-0.152054	-1.81944	2.33813	0.0420396	0.10561	-4.87635	PF3D7_0310200	phd finger protein, putative	N/A	No
PF3D7_0107800	transcript=PF3D7_0107800.1	-0.952772	-1.33056	2.33764	0.0420739	0.10561	-4.87714	PF3D7_0107800	double-strand break repair protein MRE11	MRE11	No
PF3D7_1321300	transcript=PF3D7_1321300.1	0.141826	-0.880997	-2.33721	0.0421045	0.10561	-4.87784	PF3D7_1321300	conserved Plasmodium membrane protein, unknown function	N/A	No
PF3D7_1119900	transcript=PF3D7_1119900.1	0.140493	-1.01106	-2.33303	0.0424032	0.106255	-4.8847	PF3D7_1119900	protein transport protein SEC16, putative	SEC16	No
PF3D7_1008400	transcript=PF3D7_1008400.1	-0.127428	2.17611	2.33044	0.0425893	0.106599	-4.88895	PF3D7_1008400	26S protease regulatory subunit 4, putative	RPT2	No
PF3D7_1350100	transcript=PF3D7_1350100.1	-0.15545	3.55703	2.32952	0.0426554	0.106599	-4.89045	PF3D7_1350100	lysine--tRNA ligase	KRS1	No
PF3D7_0604100	transcript=PF3D7_0604100.1	0.440198	1.1214	-2.3294	0.0426643	0.106599	-4.89066	PF3D7_0604100	AP2 domain transcription factor	SIP2	No
PF3D7_0520100	transcript=PF3D7_0520100.1	-0.138134	-1.31948	2.32417	0.0430429	0.10744	-4.89922	PF3D7_0520100	protein phosphatase PPM9, putative	PPM9	No
PF3D7_0110400	transcript=PF3D7_0110400.1	-0.263374	-0.433118	2.32116	0.0432622	0.10771	-4.90415	PF3D7_0110400	DNA-directed RNA polymerase II subunit RPB9, putative	RPB9	No
PF3D7_0815700	transcript=PF3D7_0815700.1	-0.391542	-2.92696	2.32111	0.0432654	0.10771	-4.90422	PF3D7_0815700	ubiquitin	Ub	No
PF3D7_0802000	transcript=PF3D7_0802000.1	-0.154027	3.51979	2.32084	0.0432856	0.10771	-4.90467	PF3D7_0802000	glutamate dehydrogenase, putative	GDH3	No
PF3D7_1318800	transcript=PF3D7_1318800.1	0.126098	2.01415	-2.32039	0.0433183	0.10771	-4.9054	PF3D7_1318800	translocation protein SEC63, putative	SEC63	No
PF3D7_0610400	transcript=PF3D7_0610400.1	0.164121	6.83548	-2.31603	0.0436384	0.108402	-4.91254	PF3D7_0610400	histone H3	H3	No
PF3D7_1422500	transcript=PF3D7_1422500.1	-0.232312	-1.08318	2.31486	0.043725	0.108512	-4.91446	PF3D7_1422500	ERAD-associated E3 ubiquitin-protein ligase HRD1	HRD1	No
PF3D7_1308400	transcript=PF3D7_1308400.1	-0.138202	-0.335434	2.3128	0.0438773	0.108755	-4.91782	PF3D7_1308400	conserved Plasmodium protein, unknown function	N/A	No
PF3D7_1337400	transcript=PF3D7_1337400.1	0.244041	-3.51733	-2.31239	0.0439072	0.108755	-4.91848	PF3D7_1337400	zinc finger protein, putative	N/A	No
PF3D7_1447800	transcript=PF3D7_1447800.1	-0.188909	-1.04635	2.30737	0.0442811	0.109576	-4.92669	PF3D7_1447800	calponin homology domain-containing protein, putative	N/A	No
PF3D7_1472300	transcript=PF3D7_1472300.1	0.25971	-2.4591	-2.30353	0.044569	0.110182	-4.93297	PF3D7_1472300	conserved protein, unknown function	N/A	No
PF3D7_1320800	transcript=PF3D7_1320800.1	-0.176075	-1.04041	2.29539	0.0451855	0.111567	-4.94626	PF3D7_1320800	dihydrolipoyllysine-residue succinyltransferase component of 2-oxoglutarate dehydrogenase complex	N/A	No
PF3D7_1208600	transcript=PF3D7_1208600.1	-0.602421	-2.29973	2.29499	0.0452159	0.111567	-4.94691	PF3D7_1208600	mitochondrial import inner membrane translocase subunit TIM10, putative	TIM10	No
PF3D7_1011000	transcript=PF3D7_1011000.1	-0.939727	-2.22206	2.29429	0.0452693	0.111592	-4.94805	PF3D7_1011000	inner membrane complex sub-compartment protein 1	ISP1	No
PF3D7_0412300	transcript=PF3D7_0412300.1	-1.31521	-2.40237	2.2864	0.0458756	0.112978	-4.96091	PF3D7_0412300	phosphopantothenoylcysteine synthetase, putative	N/A	No
PF3D7_1450700	transcript=PF3D7_1450700.1	0.197237	-2.21653	-2.28252	0.046177	0.113612	-4.96723	PF3D7_1450700	Cwf21 domain-containing protein	N/A	No
PF3D7_1128100	transcript=PF3D7_1128100.1	-0.191308	1.43984	2.27868	0.0464772	0.114242	-4.97349	PF3D7_1128100	prefoldin subunit 5, putative	PCS5	No
PF3D7_1206700	transcript=PF3D7_1206700.1	0.202541	1.37972	-2.27766	0.0465572	0.114329	-4.97515	PF3D7_1206700	eukaryotic translation initiation factor 5, putative	EIF5	No
PF3D7_1211200	transcript=PF3D7_1211200.1	-0.195962	-1.42559	2.27587	0.0466972	0.114496	-4.97805	PF3D7_1211200	conserved Plasmodium protein, unknown function	N/A	No
PF3D7_0905900	transcript=PF3D7_0905900.1	-0.155974	0.848526	2.27566	0.0467139	0.114496	-4.9784	PF3D7_0905900	coatomer subunit beta, putative	SEC27	No
PF3D7_0907200	transcript=PF3D7_0907200.1	0.196031	-0.992264	-2.27344	0.046889	0.114816	-4.98201	PF3D7_0907200	GTPase-activating protein, putative	N/A	No
PF3D7_0503200	transcript=PF3D7_0503200.1	-1.15791	-1.832	2.26977	0.0471805	0.11542	-4.98799	PF3D7_0503200	cell division control protein 6, putative	CDC6	No
PF3D7_0310600	transcript=PF3D7_0310600.1	-0.190348	1.07187	2.26804	0.0473178	0.115646	-4.99079	PF3D7_0310600	eukaryotic translation initiation factor 3 subunit K, putative	EIF3K	No
PF3D7_1329300	transcript=PF3D7_1329300.1	-3.38453	-3.40551	2.26259	0.0477541	0.116601	-4.99964	PF3D7_1329300	chromatin assembly factor 1 subunit B, putative	CAF1B	No
PF3D7_1302600	transcript=PF3D7_1302600.1	-0.266086	-0.336152	2.2579	0.0481331	0.117416	-5.00727	PF3D7_1302600	deoxyhypusine hydroxylase	DOHH	No
PF3D7_1414500	transcript=PF3D7_1414500.1	0.182492	-0.471856	-2.25673	0.0482282	0.117536	-5.00917	PF3D7_1414500	atypical protein kinase, ABC-1 family, putative	ABCk2	No
PF3D7_1344200	transcript=PF3D7_1344200.1	0.16473	2.84014	-2.25382	0.0484653	0.117965	-5.01389	PF3D7_1344200	endoplasmic reticulum chaperone GRP170	GRP170	No
PF3D7_1468100	transcript=PF3D7_1468100.1	-0.134016	2.73925	2.25344	0.0484959	0.117965	-5.0145	PF3D7_1468100	MORC family protein	MORC	No
PF3D7_1104000	transcript=PF3D7_1104000.1	-0.181899	2.31071	2.25211	0.0486045	0.118118	-5.01666	PF3D7_1104000	phenylalanine--tRNA ligase beta subunit	N/A	No
PF3D7_0907300	transcript=PF3D7_0907300.1	-0.203535	-0.152386	2.25009	0.0487702	0.118409	-5.01994	PF3D7_0907300	prefoldin-like protein, putative	N/A	No
PF3D7_1014900	transcript=PF3D7_1014900.1	0.450744	-2.01198	-2.24935	0.0488311	0.118445	-5.02114	PF3D7_1014900	protein KIC8	KIC8	No
PF3D7_0817900	transcript=PF3D7_0817900.1	-0.254409	2.72955	2.24855	0.0488966	0.118493	-5.02243	PF3D7_0817900	high mobility group protein B2	HMGB2	No
PF3D7_0816700	transcript=PF3D7_0816700.1	-0.315836	-0.587421	2.2451	0.049182	0.119072	-5.02803	PF3D7_0816700	trafficking protein particle complex subunit 2-like protein, putative	TRAPPC2L	No
PF3D7_0507700	transcript=PF3D7_0507700.1	-0.251524	1.26333	2.23983	0.0496196	0.119918	-5.03656	PF3D7_0507700	nuclear protein localization protein 4, putative	NPL4	No
PF3D7_1408700	transcript=PF3D7_1408700.1	-0.138453	-1.05427	2.23959	0.0496396	0.119918	-5.03695	PF3D7_1408700	conserved protein, unknown function	N/A	No
PF3D7_0815200	transcript=PF3D7_0815200.1	-0.169308	2.84182	2.23922	0.0496712	0.119918	-5.03756	PF3D7_0815200	importin subunit beta, putative	N/A	No
PF3D7_0407500	transcript=PF3D7_0407500.1	-0.135147	-1.23923	2.23799	0.049774	0.120014	-5.03955	PF3D7_0407500	mitochondrial carrier protein, putative	N/A	No
PF3D7_0603300	transcript=PF3D7_0603300.1	-0.163575	1.47887	2.23763	0.0498038	0.120014	-5.04012	PF3D7_0603300	dihydroorotate dehydrogenase	DHODH	No
PF3D7_1121700	transcript=PF3D7_1121700.1	0.140523	0.220243	-2.23468	0.0500515	0.120498	-5.0449	PF3D7_1121700	protein GCN20	GCN20	No
PF3D7_0504000	transcript=PF3D7_0504000.1	-0.147441	-0.170074	2.23119	0.0503467	0.121095	-5.05055	PF3D7_0504000	cation transporting P-ATPase	ATPase3	No
PF3D7_0804900	transcript=PF3D7_0804900.1	-0.196824	0.38799	2.2273	0.0506772	0.121777	-5.05684	PF3D7_0804900	GTPase-activating protein, putative	N/A	No
PF3D7_0931400	transcript=PF3D7_0931400.1	-0.183474	1.34893	2.22553	0.050828	0.122025	-5.0597	PF3D7_0931400	PUB domain-containing protein, putative	N/A	No
PF3D7_1212700	transcript=PF3D7_1212700.1	-0.167358	2.87849	2.22182	0.0511456	0.122673	-5.06569	PF3D7_1212700	eukaryotic translation initiation factor 3 subunit A, putative	EIF3A	No
PF3D7_0522600	transcript=PF3D7_0522600.1	0.235269	-2.45573	-2.22092	0.0512234	0.122746	-5.06715	PF3D7_0522600	magnesium transporter NIPA, putative	N/A	No
PF3D7_1132900	transcript=PF3D7_1132900.1	-0.304553	-1.43723	2.22011	0.0512929	0.122798	-5.06845	PF3D7_1132900	glycine cleavage system H protein	GCVH	No
PF3D7_1129000	transcript=PF3D7_1129000.1	-0.192335	4.16931	2.21704	0.0515587	0.12332	-5.07341	PF3D7_1129000	spermidine synthase	SPDS	No
PF3D7_0807300	transcript=PF3D7_0807300.1	0.121768	2.73091	-2.21615	0.0516359	0.12339	-5.07485	PF3D7_0807300	ras-related protein Rab-18	RAB18	No
PF3D7_1214900	transcript=PF3D7_1214900.1	-0.324563	-0.728937	2.21334	0.0518804	0.123859	-5.07939	PF3D7_1214900	conserved protein, unknown function	N/A	No
PF3D7_1412700	transcript=PF3D7_1412700.1	-0.145201	0.120443	2.2118	0.0520145	0.124064	-5.08186	PF3D7_1412700	AAA family ATPase, putative	N/A	No
PF3D7_0820000	transcript=PF3D7_0820000.1	-0.308983	-1.52585	2.20471	0.0526375	0.125434	-5.09329	PF3D7_0820000	Snf2-related CBP activator, putative	SRCAP	No
PF3D7_1471200	transcript=PF3D7_1471200.1	0.171886	1.4062	-2.20407	0.0526944	0.125454	-5.09432	PF3D7_1471200	inorganic anion exchanger, inorganic anion antiporter	SulP	No
PF3D7_0621300	transcript=PF3D7_0621300.1	-0.177327	0.689446	2.20045	0.0530153	0.126101	-5.10015	PF3D7_0621300	mRNA-binding protein PUF3	PUF3	No
PF3D7_1251500	transcript=PF3D7_1251500.1	-0.121699	1.49146	2.19986	0.0530683	0.126111	-5.1011	PF3D7_1251500	ATP-dependent RNA helicase DRS1, putative	DRS1	No
PF3D7_1236300	transcript=PF3D7_1236300.1	-0.427924	-2.19937	2.19783	0.0532491	0.126424	-5.10437	PF3D7_1236300	conserved protein, unknown function	N/A	No
PF3D7_0319600	transcript=PF3D7_0319600.1	-0.141365	3.54529	2.19722	0.0533042	0.126438	-5.10536	PF3D7_0319600	elongation factor 1-delta, putative	EF-1delta	No
PF3D7_0724100	transcript=PF3D7_0724100.1	0.146354	-0.206226	-2.19531	0.0534747	0.126726	-5.10842	PF3D7_0724100	conserved Plasmodium protein, unknown function	N/A	No
PF3D7_1032300	transcript=PF3D7_1032300.1	-0.785768	-3.43573	2.19388	0.0536036	0.126914	-5.11073	PF3D7_1032300	conserved protein, unknown function	N/A	No
PF3D7_0915900	transcript=PF3D7_0915900.1	-0.567881	-1.94748	2.19158	0.0538112	0.127289	-5.11443	PF3D7_0915900	conserved Plasmodium protein, unknown function	N/A	No
PF3D7_1425700	transcript=PF3D7_1425700.1	-0.209783	-1.45436	2.1873	0.0541983	0.128087	-5.1213	PF3D7_1425700	vacuolar ER assembly factor VMA12, putative	N/A	No
PF3D7_1348600	transcript=PF3D7_1348600.1	0.239556	-0.780142	-2.17583	0.0552513	0.130456	-5.13971	PF3D7_1348600	conserved Plasmodium protein, unknown function	N/A	No
PF3D7_1416900	transcript=PF3D7_1416900.1	-0.420681	0.517879	2.17449	0.0553755	0.130539	-5.14186	PF3D7_1416900	prefoldin subunit 2, putative	N/A	No
PF3D7_1323300	transcript=PF3D7_1323300.1	-0.314013	-3.58583	2.17436	0.055388	0.130539	-5.14208	PF3D7_1323300	N-acetyltransferase, GNAT family, putative	N/A	No
PF3D7_1006600	transcript=PF3D7_1006600.1	-0.546476	-0.567017	2.17154	0.05565	0.131037	-5.14659	PF3D7_1006600	phosducin-like protein 3, putative	PhLP3	No
PF3D7_0724700	transcript=PF3D7_0724700.1	-0.185914	-0.379689	2.17001	0.0557932	0.131213	-5.14905	PF3D7_0724700	bromodomain protein 6, putative	BDP6	No
PF3D7_0528200	transcript=PF3D7_0528200.1	-0.166035	3.59048	2.16965	0.0558266	0.131213	-5.14962	PF3D7_0528200	eukaryotic translation initiation factor 3 subunit E, putative	EIF3E	No
PF3D7_1442300	transcript=PF3D7_1442300.1	-0.172042	2.95855	2.16811	0.0559712	0.131433	-5.15209	PF3D7_1442300	tRNA import protein tRIP	tRIP	No
PF3D7_1359300	transcript=PF3D7_1359300.1	-0.202658	-1.05759	2.1646	0.056301	0.132087	-5.15771	PF3D7_1359300	exosome complex exonuclease RRP44	DIS3	No
PF3D7_0212100	transcript=PF3D7_0212100.1	-0.152269	-1.50873	2.16173	0.0565729	0.132604	-5.16231	PF3D7_0212100	conserved Plasmodium protein, unknown function	N/A	No
PF3D7_0807000	transcript=PF3D7_0807000.1	-0.230013	-2.07053	2.16076	0.0566647	0.132698	-5.16386	PF3D7_0807000	YEATS domain-containing protein, putative	N/A	No
PF3D7_0717500	transcript=PF3D7_0717500.1	0.253745	0.673236	-2.15838	0.0568906	0.133106	-5.16766	PF3D7_0717500	calcium-dependent protein kinase 4	CDPK4	No
PF3D7_1312800	transcript=PF3D7_1312800.1	0.610625	-2.72928	-2.15766	0.05696	0.133148	-5.16882	PF3D7_1312800	protein AAP2	AAP2	No
PF3D7_1132000	transcript=PF3D7_1132000.1	0.18603	-1.63058	-2.15427	0.0572837	0.133783	-5.17423	PF3D7_1132000	ubiquitin-like protein, putative	N/A	No
PF3D7_1021800	transcript=PF3D7_1021800.1	-0.887364	-2.28205	2.14757	0.0579302	0.135171	-5.18494	PF3D7_1021800	schizont egress antigen-1	SEA1	No
PF3D7_1436900	transcript=PF3D7_1436900.1	-0.152804	-0.00604152	2.1439	0.058287	0.135811	-5.1908	PF3D7_1436900	histidine triad protein, putative	N/A	No
PF3D7_1126000	transcript=PF3D7_1126000.1	-0.151295	4.44447	2.14366	0.0583102	0.135811	-5.19118	PF3D7_1126000	threonine--tRNA ligase	ThrRS	No
PF3D7_1112400	transcript=PF3D7_1112400.1	-1.40986	-1.12203	2.14106	0.0585644	0.136142	-5.19533	PF3D7_1112400	nucleic acid binding protein, putative	N/A	No
PF3D7_0630300	transcript=PF3D7_0630300.1	-1.43088	-0.612868	2.14064	0.0586058	0.136142	-5.196	PF3D7_0630300	DNA polymerase epsilon catalytic subunit A, putative	N/A	No
PF3D7_0516300	transcript=PF3D7_0516300.1	-0.197774	-0.366903	2.14059	0.0586108	0.136142	-5.19608	PF3D7_0516300	tRNA pseudouridine synthase, putative	N/A	No
PF3D7_1337000	transcript=PF3D7_1337000.1	-0.434861	-2.40344	2.13958	0.0587098	0.136249	-5.19769	PF3D7_1337000	mitochondrial intermediate peptidase, putative	2024-10-01	No
PF3D7_1453800	transcript=PF3D7_1453800.1	-0.16296	2.07113	2.13761	0.0589038	0.136576	-5.20083	PF3D7_1453800	glucose-6-phosphate dehydrogenase-6-phosphogluconolactonase	GluPho	No
PF3D7_0524400	transcript=PF3D7_0524400.1	-0.17395	2.27566	2.13663	0.0589999	0.136599	-5.20239	PF3D7_0524400	ribosome-interacting GTPase 1, putative	RBG1	No
PF3D7_1131800	transcript=PF3D7_1131800.1	0.118752	-0.852024	-2.13643	0.0590197	0.136599	-5.20271	PF3D7_1131800	oxysterol-binding protein, putative	N/A	No
PF3D7_0805000	transcript=PF3D7_0805000.1	-0.19397	-3.44918	2.13134	0.0595238	0.137535	-5.21081	PF3D7_0805000	alpha/beta hydrolase, putative	N/A	No
PF3D7_0524300	transcript=PF3D7_0524300.1	-0.284627	-0.975114	2.1308	0.0595777	0.137535	-5.21167	PF3D7_0524300	alpha- and gamma-adaptin-binding protein p34, putative	N/A	No
PF3D7_1475600	transcript=PF3D7_1475600.1	0.175788	-1.4012	-2.13074	0.0595843	0.137535	-5.21178	PF3D7_1475600	bromodomain protein 4, putative	BDP4	No
PF3D7_1129200	transcript=PF3D7_1129200.1	-0.183034	1.27229	2.12792	0.0598651	0.137974	-5.21626	PF3D7_1129200	26S proteasome regulatory subunit RPN7, putative	RPN7	No
PF3D7_0208100	transcript=PF3D7_0208100.1	-0.194124	-1.03847	2.12754	0.0599038	0.137974	-5.21687	PF3D7_0208100	C2 domain-containing protein 5, putative	N/A	No
PF3D7_1361100	transcript=PF3D7_1361100.1	-0.168659	2.09137	2.12723	0.0599351	0.137974	-5.21737	PF3D7_1361100	protein transport protein Sec24A	SEC24A	No
PF3D7_1007900	transcript=PF3D7_1007900.1	-0.192384	3.27247	2.12549	0.0601096	0.138252	-5.22014	PF3D7_1007900	eukaryotic translation initiation factor 3 subunit D, putative	EIF3D	No
PF3D7_1249100	transcript=PF3D7_1249100.1	-0.165712	3.41927	2.12476	0.0601822	0.138296	-5.22128	PF3D7_1249100	THUMP domain-containing protein, putative	N/A	No
PF3D7_0409100	transcript=PF3D7_0409100.1	0.177148	0.499858	-2.11966	0.0606973	0.139355	-5.22939	PF3D7_0409100	U4/U6 small nuclear ribonucleoprotein PRP31, putative	PRPF31	No
PF3D7_1027300	transcript=PF3D7_1027300.1	0.21586	3.9072	-2.1175	0.0609166	0.139734	-5.23282	PF3D7_1027300	peroxiredoxin	nPrx	No
PF3D7_0106100	transcript=PF3D7_0106100.1	-0.187921	2.1395	2.11679	0.0609888	0.139775	-5.23395	PF3D7_0106100	V-type proton ATPase subunit C, putative	N/A	No
PF3D7_0507600	transcript=PF3D7_0507600.1	-0.246967	0.905296	2.11565	0.061105	0.139917	-5.23576	PF3D7_0507600	protein CAF40, putative	CAF40	No
PF3D7_0406100	transcript=PF3D7_0406100.1	-0.142058	3.06067	2.11479	0.0611933	0.139995	-5.23713	PF3D7_0406100	V-type proton ATPase subunit B	N/A	No
PF3D7_1431300	transcript=PF3D7_1431300.1	0.140253	0.374607	-2.11285	0.0613913	0.140323	-5.2402	PF3D7_1431300	large subunit GTPase 1, putative	LSG1	No
PF3D7_0312300	transcript=PF3D7_0312300.1	-0.272373	0.89096	2.11166	0.0615136	0.140478	-5.2421	PF3D7_0312300	26S proteasome regulatory subunit RPN12, putative	RPN12	No
PF3D7_0704200	transcript=PF3D7_0704200.1	-0.151097	0.020711	2.11099	0.0615828	0.140511	-5.24317	PF3D7_0704200	RNA cytosine C(5)-methyltransferase, putative	NSUN1	No
PF3D7_1244400	transcript=PF3D7_1244400.1	-0.0979067	0.223683	2.10727	0.0619665	0.141262	-5.24907	PF3D7_1244400	RNA-binding protein, putative	N/A	No
PF3D7_1443500	transcript=PF3D7_1443500.1	-0.707784	-2.71954	2.10426	0.0622787	0.141848	-5.25384	PF3D7_1443500	poly(A)-specific ribonuclease PARN, putative	PARN	No
PF3D7_0731100	transcript=PF3D7_0731100.1	0.238022	-0.620954	-2.10091	0.0626271	0.142488	-5.25914	PF3D7_0731100	EMP1-trafficking protein	PTP2	No
PF3D7_1311400	transcript=PF3D7_1311400.1	-0.238217	1.20365	2.1005	0.0626705	0.142488	-5.2598	PF3D7_1311400	AP-1 complex subunit mu-1	AP1M1	No
PF3D7_0814900	transcript=PF3D7_0814900.1	-0.206023	2.85563	2.09531	0.0632152	0.143576	-5.26801	PF3D7_0814900	superoxide dismutase [Fe]	FeSOD	No
PF3D7_1435700	transcript=PF3D7_1435700.1	-0.984894	-1.2436	2.09424	0.0633285	0.143576	-5.26971	PF3D7_1435700	ataxin-2 like protein, putative	N/A	No
PF3D7_0310700	transcript=PF3D7_0310700.1	-0.180721	-0.134358	2.09414	0.0633383	0.143576	-5.26986	PF3D7_0310700	trafficking protein particle complex subunit 4, putative	TRAPPC4	No
PF3D7_1328300	transcript=PF3D7_1328300.1	0.147665	0.448185	-2.09383	0.0633718	0.143576	-5.27036	PF3D7_1328300	conserved protein, unknown function	N/A	No
PF3D7_1238100	transcript=PF3D7_1238100.1	-0.130522	3.2102	2.09271	0.0634895	0.143716	-5.27212	PF3D7_1238100	calcyclin binding protein, putative	CACYBP	No
PF3D7_1416100	transcript=PF3D7_1416100.1	0.12913	0.939228	-2.0899	0.0637884	0.144162	-5.27657	PF3D7_1416100	protein SEY1, putative	SEY1	No
PF3D7_1217900	transcript=PF3D7_1217900.1	-0.166995	-1.00717	2.08915	0.0638676	0.144162	-5.27775	PF3D7_1217900	PPPDE peptidase domain-containing protein, putative	N/A	No
PF3D7_1012400	transcript=PF3D7_1012400.1	-0.170749	6.32725	2.08904	0.0638798	0.144162	-5.27793	PF3D7_1012400	hypoxanthine-guanine phosphoribosyltransferase	HGPRT	No
PF3D7_0824400	transcript=PF3D7_0824400.1	-0.180395	1.32347	2.08875	0.0639105	0.144162	-5.27839	PF3D7_0824400	nucleoside transporter 2	NT2	No
PF3D7_1410700	transcript=PF3D7_1410700.1	0.12762	0.925393	-2.08189	0.0646454	0.145692	-5.28922	PF3D7_1410700	conserved protein, unknown function	N/A	No
PF3D7_1134800	transcript=PF3D7_1134800.1	-0.165274	0.736961	2.07986	0.0648642	0.145969	-5.29243	PF3D7_1134800	coatomer subunit delta	N/A	No
PF3D7_1012600	transcript=PF3D7_1012600.1	-0.16457	2.65782	2.0797	0.0648815	0.145969	-5.29268	PF3D7_1012600	GMP synthase [glutamine-hydrolyzing]	GMPS	No
PF3D7_0318600	transcript=PF3D7_0318600.1	-0.532734	-2.0617	2.07555	0.0653315	0.146853	-5.29922	PF3D7_0318600	cleavage and polyadenylation specificity factor, putative	N/A	No
PF3D7_0715200	transcript=PF3D7_0715200.1	-0.650257	-2.18598	2.07418	0.0654809	0.147061	-5.30139	PF3D7_0715200	conserved Plasmodium protein, unknown function	N/A	No
PF3D7_1307300	transcript=PF3D7_1307300.1	-0.959667	-1.20319	2.06987	0.0659521	0.147972	-5.30817	PF3D7_1307300	ATP-dependent RNA helicase DBP6, putative	DBP6	No
PF3D7_0530700	transcript=PF3D7_0530700.1	-0.285499	-0.888527	2.06942	0.0660015	0.147972	-5.30888	PF3D7_0530700	conserved Plasmodium protein, unknown function	N/A	No
PF3D7_0617000	transcript=PF3D7_0617000.1	-0.143543	2.77473	2.06206	0.066815	0.149625	-5.32047	PF3D7_0617000	mitochondrial import receptor subunit TOM40, putative	TOM40	No
PF3D7_0314400	transcript=PF3D7_0314400.1	-0.318695	-0.336728	2.06135	0.0668937	0.149625	-5.32158	PF3D7_0314400	serine/threonine protein phosphatase 6, putative	PPP6	No
PF3D7_0816000	transcript=PF3D7_0816000.1	0.211841	0.482341	-2.06117	0.0669131	0.149625	-5.32186	PF3D7_0816000	ribosome assembly protein RRB1, putative	RRB1	No
PF3D7_1216900	transcript=PF3D7_1216900.1	-0.158567	1.95276	2.05704	0.0673752	0.150528	-5.32836	PF3D7_1216900	DNA-binding chaperone, putative	N/A	No
PF3D7_1224300	transcript=PF3D7_1224300.1	-0.127356	4.15281	2.05514	0.0675876	0.150871	-5.33133	PF3D7_1224300	polyadenylate-binding protein 1, putative	PABP1	No
PF3D7_1339400	transcript=PF3D7_1339400.1	0.753018	-2.89271	-2.04997	0.0681715	0.152043	-5.33946	PF3D7_1339400	cytochrome c oxidase subunit ApiCOX14, putative	ApiCOX14	No
PF3D7_0204300	transcript=PF3D7_0204300.1	0.904022	-3.29826	-2.04835	0.0683543	0.152319	-5.34199	PF3D7_0204300	conserved Plasmodium protein, unknown function	N/A	No
PF3D7_1133800	transcript=PF3D7_1133800.1	-0.204557	1.42906	2.04768	0.0684308	0.152358	-5.34304	PF3D7_1133800	RNA (uracil-5-)methyltransferase	U5MTase	No
PF3D7_1366900	transcript=PF3D7_1366900.1	0.294632	0.118925	-2.04524	0.0687088	0.152844	-5.34687	PF3D7_1366900	conserved protein, unknown function	N/A	No
PF3D7_0218500	transcript=PF3D7_0218500.1	0.152856	1.7619	-2.0447	0.0687706	0.15285	-5.34772	PF3D7_0218500	small nuclear ribonucleoprotein Sm D2, putative	SNRPD2	No
PF3D7_0912000	transcript=PF3D7_0912000.1	-0.939149	-1.78774	2.04245	0.0690285	0.153291	-5.35125	PF3D7_0912000	conserved Plasmodium protein, unknown function	N/A	No
PF3D7_0509800	transcript=PF3D7_0509800.1	0.177176	-1.21927	-2.03899	0.0694261	0.153988	-5.35667	PF3D7_0509800	phosphatidylinositol 4-kinase beta	PI4KB	No
PF3D7_1038900	transcript=PF3D7_1038900.1	-0.856174	-1.88531	2.03867	0.0694622	0.153988	-5.35716	PF3D7_1038900	esterase, putative	N/A	No
PF3D7_1126400	transcript=PF3D7_1126400.1	-0.28887	-1.33183	2.038	0.0695401	0.154029	-5.35822	PF3D7_1126400	mediator of RNA polymerase II transcription subunit 21, putative	MED21	No
PF3D7_1349800	transcript=PF3D7_1349800.1	0.122542	-0.783017	-2.03423	0.0699761	0.154861	-5.36411	PF3D7_1349800	GPN-loop GTPase, putative	N/A	No
PF3D7_1419400	transcript=PF3D7_1419400.1	0.122702	0.362915	-2.02897	0.0705893	0.156084	-5.37233	PF3D7_1419400	conserved Plasmodium membrane protein, unknown function	N/A	No
PF3D7_1342000	transcript=PF3D7_1342000.1	-0.143463	5.49194	2.02816	0.0706845	0.156161	-5.3736	PF3D7_1342000	40S ribosomal protein S6	N/A	No
PF3D7_0820500	transcript=PF3D7_0820500.1	0.205387	-2.1418	-2.02638	0.0708931	0.156487	-5.37638	PF3D7_0820500	protein transport protein YIF1, putative	YIF1	No
PF3D7_0309500	transcript=PF3D7_0309500.1	-0.145077	3.01287	2.02351	0.0712317	0.156996	-5.38086	PF3D7_0309500	asparagine synthetase [glutamine-hydrolyzing], putative	AS	No
PF3D7_0927000	transcript=PF3D7_0927000.1	-1.50047	-2.25482	2.02332	0.0712544	0.156996	-5.38116	PF3D7_0927000	HSP90 co-chaperone p23	P23	No
PF3D7_0828800	transcript=PF3D7_0828800.1	0.383077	-3.20288	-2.02254	0.071346	0.156996	-5.38237	PF3D7_0828800	GPI-anchored micronemal antigen	GAMA	No
PF3D7_1403900	transcript=PF3D7_1403900.1	-0.337655	2.24033	2.02168	0.0714481	0.156996	-5.38372	PF3D7_1403900	serine/threonine protein phosphatase CPPED1, putative	CPPED1	No
PF3D7_1145100	transcript=PF3D7_1145100.1	-0.154724	1.85489	2.02159	0.0714592	0.156996	-5.38386	PF3D7_1145100	coatomer subunit gamma, putative	SEC21	No
PF3D7_0922800	transcript=PF3D7_0922800.1	-0.262837	0.307121	2.02134	0.0714891	0.156996	-5.38426	PF3D7_0922800	conserved Plasmodium protein, unknown function	N/A	No
PF3D7_0818900	transcript=PF3D7_0818900.1	-0.165486	7.97917	2.01982	0.0716695	0.157258	-5.38663	PF3D7_0818900	heat shock protein 70	HSP70	No
PF3D7_0520400	transcript=PF3D7_0520400.1	-0.12649	0.793202	2.01893	0.0717749	0.157355	-5.38801	PF3D7_0520400	single-stranded DNA-binding protein, putative	N/A	No
PF3D7_0928600	transcript=PF3D7_0928600.1	-0.548082	-1.24804	2.01622	0.0720978	0.157856	-5.39224	PF3D7_0928600	conserved Plasmodium protein, unknown function	N/A	No
PF3D7_1317300	transcript=PF3D7_1317300.1	-0.668317	-2.43159	2.01598	0.072126	0.157856	-5.3926	PF3D7_1317300	RNA-binding protein, putative	N/A	No
PF3D7_0723800	transcript=PF3D7_0723800.1	-0.146347	0.104256	2.01307	0.0724751	0.158352	-5.39714	PF3D7_0723800	apicomplexan kinetochore protein 1, putative	AKIT1	No
PF3D7_0911900	transcript=PF3D7_0911900.1	-0.131197	1.10494	2.01307	0.0724756	0.158352	-5.39715	PF3D7_0911900	falstatin	ICP	No
PF3D7_1429400	transcript=PF3D7_1429400.1	-0.172415	-1.13231	2.00929	0.0729307	0.159211	-5.40304	PF3D7_1429400	rRNA (adenosine-2'-O-)-methyltransferase, putative	N/A	No
PF3D7_0923900	transcript=PF3D7_0923900.1	0.0864581	3.42892	-2.00873	0.0729973	0.159222	-5.40389	PF3D7_0923900	polyadenylate-binding protein 2, putative	PABP2	No
PF3D7_1230000	transcript=PF3D7_1230000.1	-0.713258	-2.56806	2.00759	0.0731358	0.159359	-5.40568	PF3D7_1230000	TBC domain-containing protein, putative	N/A	No
PF3D7_0320000	transcript=PF3D7_0320000.1	-0.760969	-2.32378	2.00702	0.0732047	0.159359	-5.40656	PF3D7_0320000	protein phosphatase inhibitor 2	I2	No
PF3D7_1201900	transcript=PF3D7_1201900.1	-1.23382	-0.940949	2.00668	0.073246	0.159359	-5.40709	PF3D7_1201900	conserved protein, unknown function	N/A	No
PF3D7_1406600	transcript=PF3D7_1406600.1	-0.307933	-2.69437	2.0043	0.0735346	0.159853	-5.41079	PF3D7_1406600	ATP-dependent Clp protease regulatory subunit ClpC	ClpC	No
PF3D7_0704100	transcript=PF3D7_0704100.1	0.190466	-3.65553	-2.00158	0.073867	0.16044	-5.41502	PF3D7_0704100	basal complex transmembrane protein 2	BTP2	No
PF3D7_1421500	transcript=PF3D7_1421500.1	-0.277925	-1.51	1.98715	0.075651	0.164176	-5.43741	PF3D7_1421500	mitochondrial import inner membrane translocase subunit TIM8, putative	TIM8	No
PF3D7_1132400	transcript=PF3D7_1132400.1	-0.483553	-3.16542	1.98548	0.0758599	0.164491	-5.44	PF3D7_1132400	transporter, putative	N/A	No
PF3D7_0404900	transcript=PF3D7_0404900.1	-0.975887	-1.71796	1.98497	0.0759239	0.164491	-5.44079	PF3D7_0404900	6-cysteine protein P41	P41	No
PF3D7_0520700	transcript=PF3D7_0520700.1	-0.205661	-1.21825	1.98435	0.0760016	0.164521	-5.44175	PF3D7_0520700	CDC73 domain-containing protein, putative	N/A	No
PF3D7_1473200	transcript=PF3D7_1473200.1	0.127694	1.99319	-1.97623	0.0770279	0.166464	-5.45431	PF3D7_1473200	DnaJ protein, putative	N/A	No
PF3D7_1463000	transcript=PF3D7_1463000.1	-0.153534	-0.807811	1.97587	0.077074	0.166464	-5.45487	PF3D7_1463000	mediator of RNA polymerase II transcription subunit 20, putative	MED20	No
PF3D7_1443700	transcript=PF3D7_1443700.1	-0.665629	-2.17535	1.97572	0.0770932	0.166464	-5.4551	PF3D7_1443700	dephospho-CoA kinase	DPCK	No
PF3D7_1021300	transcript=PF3D7_1021300.1	0.19934	-0.218137	-1.97506	0.0771771	0.166506	-5.45612	PF3D7_1021300	apicoplast integral membrane protein, putative	N/A	No
PF3D7_1108900	transcript=PF3D7_1108900.1	-0.781748	-1.78241	1.97331	0.0773999	0.166847	-5.45882	PF3D7_1108900	tetratricopeptide repeat protein, putative	N/A	No
PF3D7_1434100	transcript=PF3D7_1434100.1	-0.151967	-0.974552	1.97142	0.0776421	0.167229	-5.46174	PF3D7_1434100	queuine tRNA-ribosyltransferase, putative	N/A	No
PF3D7_0626200	transcript=PF3D7_0626200.1	-0.976103	-1.65198	1.96556	0.0783964	0.168713	-5.47079	PF3D7_0626200	conserved Plasmodium protein, unknown function	N/A	No
PF3D7_1337300	transcript=PF3D7_1337300.1	-0.11341	0.263724	1.96401	0.0785969	0.169003	-5.47317	PF3D7_1337300	exoribonuclease, putative	N/A	No
PF3D7_1246200	transcript=PF3D7_1246200.1	0.220903	5.16313	-1.96262	0.0787769	0.169249	-5.47531	PF3D7_1246200	actin I	ACT1	No
PF3D7_1344800	transcript=PF3D7_1344800.1	-0.0877937	2.27882	1.95957	0.0791739	0.16996	-5.48001	PF3D7_1344800	aspartate carbamoyltransferase	ATCase	No
PF3D7_0524600	transcript=PF3D7_0524600.1	-1.17285	-2.10012	1.9586	0.0793012	0.170091	-5.48151	PF3D7_0524600	50S ribosomal protein L12, apicoplast, putative	N/A	No
PF3D7_0922700	transcript=PF3D7_0922700.1	-0.99097	-2.23083	1.95566	0.0796863	0.170775	-5.48604	PF3D7_0922700	pre-mRNA-splicing factor 18, putative	PRP18	No
PF3D7_0818000	transcript=PF3D7_0818000.1	0.129583	-1.90885	-1.95487	0.0797902	0.170856	-5.48725	PF3D7_0818000	U4/U6.U5 small nuclear ribonucleoprotein, putative	SNRNP27	No
PF3D7_1361700	transcript=PF3D7_1361700.1	0.534154	-2.59403	-1.9543	0.0798653	0.170875	-5.48813	PF3D7_1361700	cytochrome c oxidase subunit 2A, putative	COX2A	No
PF3D7_1372000	transcript=PF3D7_1372000.1	0.158164	0.435792	-1.95252	0.0800993	0.171233	-5.49086	PF3D7_1372000	Plasmodium exported protein (PHISTa), unknown function	N/A	No
PF3D7_0602600	transcript=PF3D7_0602600.1	-0.20013	-0.0496434	1.95002	0.0804299	0.171797	-5.49471	PF3D7_0602600	SAC3 domain-containing protein, putative	N/A	No
PF3D7_1355300	transcript=PF3D7_1355300.1	-0.165644	-0.0106146	1.94651	0.0808954	0.172537	-5.50009	PF3D7_1355300	histone-lysine N-methyltransferase, putative	SET6	No
PF3D7_1454200	transcript=PF3D7_1454200.1	-0.182114	0.343186	1.94621	0.0809352	0.172537	-5.50055	PF3D7_1454200	conserved Plasmodium protein, unknown function	N/A	No
PF3D7_0319700	transcript=PF3D7_0319700.1	0.179312	1.63179	-1.9459	0.0809773	0.172537	-5.50104	PF3D7_0319700	ABC transporter I family member 1, putative	ABCI3	No
PF3D7_0626000	transcript=PF3D7_0626000.1	-0.170065	0.178196	1.94476	0.0811289	0.172585	-5.50278	PF3D7_0626000	conserved Plasmodium protein, unknown function	N/A	No
PF3D7_0905000	transcript=PF3D7_0905000.1	-0.435558	-2.73768	1.94472	0.0811339	0.172585	-5.50284	PF3D7_0905000	ATP synthase-associated protein, putative	ATPTG4	No
PF3D7_0716000	transcript=PF3D7_0716000.1	-0.178081	-0.72515	1.94124	0.081601	0.173436	-5.50819	PF3D7_0716000	RNA-binding protein, putative	N/A	No
PF3D7_0906910	transcript=PF3D7_0906910.1	-0.888031	-1.88454	1.9347	0.0824824	0.175127	-5.5182	PF3D7_0906910	tubulin-specific chaperone, putative	N/A	No
PF3D7_0528800	transcript=PF3D7_0528800.1	-0.119012	1.21652	1.93343	0.0826553	0.175127	-5.52015	PF3D7_0528800	nuclear GTP-binding protein, putative	N/A	No
PF3D7_0523400	transcript=PF3D7_0523400.1	-0.182447	1.50833	1.93336	0.0826655	0.175127	-5.52027	PF3D7_0523400	DnaJ protein, putative	N/A	No
PF3D7_0520500	transcript=PF3D7_0520500.1	-1.05186	-2.09686	1.93333	0.0826687	0.175127	-5.5203	PF3D7_0520500	phosphomethylpyrimidine kinase, putative	N/A	No
PF3D7_0726500	transcript=PF3D7_0726500.1	-0.119642	0.687828	1.92713	0.0835153	0.176679	-5.52979	PF3D7_0726500	ubiquitin carboxyl-terminal hydrolase, putative	N/A	No
PF3D7_1410300	transcript=PF3D7_1410300.1	-0.961625	-1.65897	1.92681	0.0835601	0.176679	-5.53029	PF3D7_1410300	WD repeat-containing protein, putative	N/A	No
PF3D7_1210100	transcript=PF3D7_1210100.1	-0.137938	-0.619953	1.92618	0.083646	0.176679	-5.53125	PF3D7_1210100	syntaxin, Qa-SNARE family	SYN2	No
PF3D7_1013700	transcript=PF3D7_1013700.1	-1.01496	-2.62238	1.92596	0.0836757	0.176679	-5.53158	PF3D7_1013700	thioredoxin-like protein, putative	N/A	No
PF3D7_1449700	transcript=PF3D7_1449700.1	-0.127858	-1.04954	1.92511	0.0837932	0.176782	-5.53288	PF3D7_1449700	exosome complex exonuclease RRP6	RRP6	No
PF3D7_1252600	transcript=PF3D7_1252600.1	-0.42236	-2.13999	1.91887	0.0846566	0.178359	-5.54241	PF3D7_1252600	esterase, putative	N/A	No
PF3D7_1306600	transcript=PF3D7_1306600.1	-0.155223	0.64226	1.91871	0.0846788	0.178359	-5.54266	PF3D7_1306600	V-type proton ATPase subunit H, putative	N/A	No
PF3D7_0731300	transcript=PF3D7_0731300.1	0.210662	2.52999	-1.91672	0.0849552	0.178694	-5.54569	PF3D7_0731300	Plasmodium exported protein (PHISTb), unknown function	PfG174	No
PF3D7_1138500	transcript=PF3D7_1138500.1	0.11848	3.28092	-1.91657	0.084977	0.178694	-5.54592	PF3D7_1138500	protein phosphatase PPM2, protein phosphatase 2C	PPM2	No
PF3D7_1428300	transcript=PF3D7_1428300.1	-0.119927	4.80474	1.9117	0.0856576	0.179979	-5.55334	PF3D7_1428300	proliferation-associated protein 2g4, putative	N/A	No
PF3D7_1314900	transcript=PF3D7_1314900.1	-0.498038	-2.76866	1.91026	0.0858602	0.180257	-5.55553	PF3D7_1314900	general transcription factor IIH subunit 2	P44	No
PF3D7_0602500	transcript=PF3D7_0602500.1	-0.95584	-2.24808	1.90752	0.0862468	0.180815	-5.5597	PF3D7_0602500	geranylgeranyl transferase type-2 subunit beta, putative	N/A	No
PF3D7_0213700	transcript=PF3D7_0213700.1	-0.23611	0.0651474	1.90739	0.0862661	0.180815	-5.55991	PF3D7_0213700	conserved protein, unknown function	N/A	No
PF3D7_0903900	transcript=PF3D7_0903900.1	-0.140547	4.50201	1.90638	0.0864086	0.180966	-5.56144	PF3D7_0903900	60S ribosomal protein L32	RPL32	No
PF3D7_1463700	transcript=PF3D7_1463700.1	-0.446616	-2.67449	1.90521	0.0865739	0.181165	-5.56321	PF3D7_1463700	cyclin 1	CYC1	No
PF3D7_0303200	transcript=PF3D7_0303200.1	0.114633	0.798168	-1.90433	0.0866992	0.181265	-5.56456	PF3D7_0303200	lipin, putative	N/A	No
PF3D7_0202000	transcript=PF3D7_0202000.1	0.198235	3.8314	-1.90339	0.0868326	0.181265	-5.56598	PF3D7_0202000	knob-associated histidine-rich protein	KAHRP	No
PF3D7_0730200	transcript=PF3D7_0730200.1	-0.126337	1.36907	1.90306	0.0868802	0.181265	-5.56649	PF3D7_0730200	AP-4 complex subunit beta, putative	N/A	No
PF3D7_0109000	transcript=PF3D7_0109000.1	0.31633	-0.794609	-1.9029	0.0869032	0.181265	-5.56674	PF3D7_0109000	photosensitized INA-labeled protein PHIL1	PHIL1	No
PF3D7_1408000	transcript=PF3D7_1408000.1	-0.158139	4.28333	1.89659	0.0878062	0.183001	-5.57632	PF3D7_1408000	plasmepsin II	PMII	No
PF3D7_1407100	transcript=PF3D7_1407100.1	0.143202	3.19106	-1.89459	0.0880932	0.18345	-5.57935	PF3D7_1407100	rRNA 2'-O-methyltransferase fibrillarin, putative	NOP1	No
PF3D7_1343600	transcript=PF3D7_1343600.1	-1.09001	-2.08143	1.89253	0.0883912	0.183844	-5.58247	PF3D7_1343600	UDP-N-acetylglucosamine pyrophosphorylase, putative	N/A	No
PF3D7_0611900	transcript=PF3D7_0611900.1	-1.43004	-1.06623	1.8923	0.0884251	0.183844	-5.58283	PF3D7_0611900	lsm12, putative	N/A	No
PF3D7_1443400	transcript=PF3D7_1443400.1	-0.600867	-2.21743	1.89071	0.0886549	0.184173	-5.58523	PF3D7_1443400	WD repeat-containing protein	WLP1	No
PF3D7_0709100	transcript=PF3D7_0709100.1	-0.232492	-2.13458	1.88696	0.0892002	0.185157	-5.59091	PF3D7_0709100	Cg1 protein	N/A	No
PF3D7_1432700	transcript=PF3D7_1432700.1	-1.06454	-0.961341	1.88509	0.0894741	0.185418	-5.59375	PF3D7_1432700	protein-L-isoaspartate(D-aspartate) O-methyltransferase, putative	N/A	No
PF3D7_1014100	transcript=PF3D7_1014100.1	0.319924	-3.14522	-1.88506	0.0894789	0.185418	-5.5938	PF3D7_1014100	merozoite surface protein MSA180	MSA180	No
PF3D7_1019500	transcript=PF3D7_1019500.1	-0.70579	-2.10341	1.88463	0.089542	0.185418	-5.59445	PF3D7_1019500	TMEM94 domain-containing protein, putative	N/A	No
PF3D7_0514600	transcript=PF3D7_0514600.1	-0.17447	0.00226582	1.88313	0.0897611	0.185723	-5.59671	PF3D7_0514600	ribose-5-phosphate isomerase, putative	N/A	No
PF3D7_1433300	transcript=PF3D7_1433300.1	-0.194992	-0.281073	1.88254	0.0898478	0.185753	-5.59761	PF3D7_1433300	histone-binding protein RBBP7, putative	RBAP46	No
PF3D7_1456700	transcript=PF3D7_1456700.1	-0.160116	0.933675	1.88022	0.0901894	0.186309	-5.60112	PF3D7_1456700	conserved Plasmodium protein, unknown function	N/A	No
PF3D7_1104800	transcript=PF3D7_1104800.1	-0.563444	-2.11965	1.87848	0.0904463	0.18669	-5.60375	PF3D7_1104800	metabolite/drug transporter, putative	N/A	No
PF3D7_1251200	transcript=PF3D7_1251200.1	0.326336	-1.02918	-1.87504	0.0909562	0.187494	-5.60894	PF3D7_1251200	coronin	N/A	No
PF3D7_1351700	transcript=PF3D7_1351700.1	0.150139	-0.0552978	-1.87441	0.091049	0.187494	-5.60989	PF3D7_1351700	inner membrane complex protein 1f	IMC1f	No
PF3D7_0304500	transcript=PF3D7_0304500.1	-0.83355	-1.39686	1.87385	0.0911335	0.187494	-5.61074	PF3D7_0304500	1-cys-glutaredoxin-like protein-1	GLP1	No
PF3D7_0612800	transcript=PF3D7_0612800.1	-0.243748	-1.73322	1.87374	0.0911491	0.187494	-5.6109	PF3D7_0612800	6-cysteine protein P12p	P12p	No
PF3D7_1346200	transcript=PF3D7_1346200.1	-0.424332	-2.75338	1.8734	0.0911993	0.187494	-5.61141	PF3D7_1346200	nuclear import protein MOG1, putative	N/A	No
PF3D7_1470600	transcript=PF3D7_1470600.1	-0.168501	-1.6627	1.87123	0.0915231	0.188009	-5.61468	PF3D7_1470600	RAP protein RAP21	RAP21	No
PF3D7_1124300	transcript=PF3D7_1124300.1	0.0842104	-0.0996004	-1.86903	0.0918532	0.188537	-5.61801	PF3D7_1124300	bromodomain protein 7	BDP7	No
PF3D7_1205100	transcript=PF3D7_1205100.1	-0.175944	-0.113837	1.86646	0.0922398	0.189053	-5.62189	PF3D7_1205100	O-phosphoseryl-tRNA(Sec) selenium transferase, putative	SEPSECS	No
PF3D7_0311500	transcript=PF3D7_0311500.1	0.223773	0.861119	-1.8661	0.0922935	0.189053	-5.62243	PF3D7_0311500	conserved protein, unknown function	N/A	No
PF3D7_1253400	transcript=PF3D7_1253400.1	-0.599774	-1.93784	1.86589	0.0923247	0.189053	-5.62274	PF3D7_1253400	acyl-CoA synthetase	ACS3	No
PF3D7_1116400	transcript=PF3D7_1116400.1	0.0925935	-0.155623	-1.86489	0.0924752	0.189211	-5.62424	PF3D7_1116400	guanine nucleotide-exchange factor SEC12	SEC12	No
PF3D7_0908300	transcript=PF3D7_0908300.1	-0.161464	-2.32399	1.86406	0.0926019	0.189314	-5.6255	PF3D7_0908300	conserved protein, unknown function	N/A	No
PF3D7_1352400	transcript=PF3D7_1352400.1	-0.126212	1.71583	1.86359	0.0926729	0.189314	-5.62621	PF3D7_1352400	nucleoporin NUP176, putative	NUP176	No
PF3D7_1233900	transcript=PF3D7_1233900.1	-0.169424	-1.57858	1.85978	0.0932494	0.190333	-5.63193	PF3D7_1233900	sentrin-specific protease 1	SENP1	No
PF3D7_1104300	transcript=PF3D7_1104300.1	-0.818135	-2.25598	1.85923	0.0933337	0.190333	-5.63277	PF3D7_1104300	conserved Plasmodium protein, unknown function	N/A	No
PF3D7_0622800	transcript=PF3D7_0622800.1	-0.116742	2.41486	1.85884	0.0933932	0.190333	-5.63335	PF3D7_0622800	leucine--tRNA ligase, putative	N/A	No
PF3D7_0904500	transcript=PF3D7_0904500.1	-0.287159	-0.866752	1.85628	0.0937836	0.190978	-5.6372	PF3D7_0904500	prefoldin subunit 4, putative	N/A	No
PF3D7_0918300	transcript=PF3D7_0918300.1	-0.222973	2.53523	1.85437	0.0940754	0.19142	-5.64006	PF3D7_0918300	eukaryotic translation initiation factor 3 subunit F, putative	EIF3F	No
PF3D7_1225500	transcript=PF3D7_1225500.1	-0.201468	0.0035937	1.85201	0.0944385	0.191919	-5.64361	PF3D7_1225500	small subunit rRNA processing factor, putative	N/A	No
PF3D7_0706400	transcript=PF3D7_0706400.1	-2.02211	0.661201	1.85181	0.0944692	0.191919	-5.64391	PF3D7_0706400	60S ribosomal protein L37	RPL37	No
PF3D7_1404500	transcript=PF3D7_1404500.1	-0.15885	0.187936	1.84758	0.0951228	0.192888	-5.65026	PF3D7_1404500	rRNA biogenesis protein RRP5, putative	RRP5	No
PF3D7_1111000	transcript=PF3D7_1111000.1	-0.139277	-0.161669	1.84754	0.0951287	0.192888	-5.65032	PF3D7_1111000	RNA cytosine C(5)-methyltransferase NSUN2	NSUN2	No
PF3D7_1474900	transcript=PF3D7_1474900.1	0.12961	-0.645332	-1.84619	0.0953374	0.192888	-5.65234	PF3D7_1474900	trailer hitch homolog, putative	CITH	No
PF3D7_0822500	transcript=PF3D7_0822500.1	0.177647	-2.42329	-1.84616	0.0953421	0.192888	-5.65238	PF3D7_0822500	dynein light chain 1	DLC1	No
PF3D7_1143300	transcript=PF3D7_1143300.1	0.0900601	1.25489	-1.84603	0.0953634	0.192888	-5.65259	PF3D7_1143300	DNA-directed RNA polymerases I and III subunit RPAC1, putative	RPC40	No
PF3D7_1239000	transcript=PF3D7_1239000.1	-0.198424	-1.33019	1.84582	0.0953956	0.192888	-5.6529	PF3D7_1239000	HD superfamily phosphohydrolase protein, putative	N/A	No
PF3D7_1352700	transcript=PF3D7_1352700.1	-0.111741	0.899931	1.84366	0.0957315	0.193415	-5.65613	PF3D7_1352700	intron-binding protein aquarius, putative	AQR	No
PF3D7_0322100	transcript=PF3D7_0322100.1	0.107304	-1.28341	-1.84147	0.096074	0.193955	-5.65942	PF3D7_0322100	mRNA-capping enzyme subunit beta	Prt1	No
PF3D7_1225700	transcript=PF3D7_1225700.1	-0.101518	0.427924	1.84051	0.0962228	0.194075	-5.66084	PF3D7_1225700	VAC14 domain-containing protein, putative	N/A	No
PF3D7_0316900	transcript=PF3D7_0316900.1	0.220583	-1.56842	-1.84012	0.0962841	0.194075	-5.66143	PF3D7_0316900	E3 ubiquitin-protein ligase, putative	N/A	No
PF3D7_0917700	transcript=PF3D7_0917700.1	-0.27923	-2.17493	1.83942	0.0963941	0.194124	-5.66248	PF3D7_0917700	GPN-loop GTPase, putative	N/A	No
PF3D7_0603500	transcript=PF3D7_0603500.1	-0.787091	-2.38914	1.83901	0.0964592	0.194124	-5.6631	PF3D7_0603500	cation/H+ antiporter	CAX	No
PF3D7_1238800	transcript=PF3D7_1238800.1	-0.161264	3.54913	1.83825	0.096578	0.194211	-5.66423	PF3D7_1238800	acyl-CoA synthetase	ACS11	No
PF3D7_0215700	transcript=PF3D7_0215700.1	-0.159781	2.10072	1.83484	0.0971157	0.19514	-5.66934	PF3D7_0215700	DNA-directed RNA polymerase II subunit RPB2, putative	RPB2	No
PF3D7_0823900	transcript=PF3D7_0823900.1	-0.105664	1.80439	1.83075	0.0977628	0.196288	-5.67544	PF3D7_0823900	dicarboxylate/tricarboxylate carrier	DTC	No
PF3D7_0306700	transcript=PF3D7_0306700.1	-0.151216	-1.01453	1.8288	0.0980738	0.196759	-5.67836	PF3D7_0306700	ER membrane protein complex subunit 5, putative	EMC5	No
PF3D7_1417500	transcript=PF3D7_1417500.1	-0.157396	2.79286	1.82759	0.0982667	0.196992	-5.68016	PF3D7_1417500	H/ACA ribonucleoprotein complex subunit 4, putative	CBF5	No
PF3D7_1403100	transcript=PF3D7_1403100.1	-0.132541	-0.221825	1.82576	0.0985592	0.197425	-5.68289	PF3D7_1403100	condensin complex subunit 1, putative	CAPD2	No
PF3D7_1320900	transcript=PF3D7_1320900.1	0.166284	-0.421026	-1.82528	0.0986358	0.197425	-5.6836	PF3D7_1320900	RNA-binding protein, putative	N/A	No
PF3D7_1471100	transcript=PF3D7_1471100.1	-0.109011	6.14842	1.82307	0.0989897	0.197979	-5.68689	PF3D7_1471100	exported protein 2	EXP2	No
PF3D7_0212200	transcript=PF3D7_0212200.1	-0.902859	-2.01472	1.82084	0.0993493	0.198398	-5.69021	PF3D7_0212200	ribosomal protein L12, mitochondrial, putative	N/A	No
PF3D7_1439100	transcript=PF3D7_1439100.1	-0.110754	-0.849747	1.82081	0.0993532	0.198398	-5.69025	PF3D7_1439100	DEAD/DEAH box helicase, putative	N/A	No
PF3D7_0514900	transcript=PF3D7_0514900.1	-0.220675	-2.14223	1.81977	0.0995216	0.198581	-5.6918	PF3D7_0514900	conserved Plasmodium protein, unknown function	N/A	No
PF3D7_0602200	transcript=PF3D7_0602200.1	-0.199618	1.89498	1.81704	0.0999643	0.19931	-5.69587	PF3D7_0602200	MYND-type zinc finger protein, putative	N/A	No
PF3D7_1213900	transcript=PF3D7_1213900.1	-0.123169	0.201018	1.81447	0.100381	0.199987	-5.69969	PF3D7_1213900	W2 domain-containing protein, putative	N/A	No
PF3D7_0604000	transcript=PF3D7_0604000.1	-1.16202	-0.767312	1.81314	0.100599	0.200264	-5.70167	PF3D7_0604000	conserved Plasmodium protein, unknown function	N/A	No
PF3D7_0109950	transcript=PF3D7_0109950.1	-0.871569	-2.06366	1.8124	0.100718	0.200347	-5.70276	PF3D7_0109950	respiratory chain complex 2 associated protein 3	C2AP3	No
PF3D7_1029200	transcript=PF3D7_1029200.1	0.196615	0.452245	-1.81038	0.101049	0.200836	-5.70576	PF3D7_1029200	WD repeat-containing protein, putative	N/A	No
PF3D7_1441600	transcript=PF3D7_1441600.1	-1.09638	-1.54049	1.80995	0.10112	0.200836	-5.7064	PF3D7_1441600	acid cluster protein 33 homologue, putative	N/A	No
PF3D7_1234100	transcript=PF3D7_1234100.1	-0.265245	1.9179	1.80841	0.101373	0.201183	-5.70869	PF3D7_1234100	bromodomain protein 5	BDP5	No
PF3D7_1135900	transcript=PF3D7_1135900.1	0.129971	1.47486	-1.80756	0.101512	0.201304	-5.70995	PF3D7_1135900	3-oxo-5-alpha-steroid 4-dehydrogenase, putative	N/A	No
PF3D7_0505100	transcript=PF3D7_0505100.1	-0.180285	-0.600629	1.79969	0.102815	0.203686	-5.72161	PF3D7_0505100	trafficking protein particle complex subunit 8, putative	TRS85	No
PF3D7_0611800	transcript=PF3D7_0611800.1	-0.149723	-2.00572	1.79935	0.102871	0.203686	-5.72211	PF3D7_0611800	conserved Plasmodium protein, unknown function	N/A	No
PF3D7_1236100	transcript=PF3D7_1236100.1	0.224663	1.11431	-1.79648	0.10335	0.204477	-5.72636	PF3D7_1236100	clustered-asparagine-rich protein	CARP	No
PF3D7_0310900	transcript=PF3D7_0310900.1	-0.831941	-2.59333	1.7953	0.103547	0.204711	-5.72811	PF3D7_0310900	conserved Plasmodium protein, unknown function	N/A	No
PF3D7_1365400	transcript=PF3D7_1365400.1	0.106773	-0.831408	-1.79339	0.103868	0.205011	-5.73093	PF3D7_1365400	adenylyltransferase and sulfurtransferase UBA4, putative	UBA4	No
PF3D7_1367500	transcript=PF3D7_1367500.1	-0.135378	-0.642177	1.7927	0.103984	0.205011	-5.73195	PF3D7_1367500	NADH-cytochrome b5 reductase, putative	N/A	No
PF3D7_0934700	transcript=PF3D7_0934700.1	-0.136834	-0.603435	1.79267	0.103989	0.205011	-5.73199	PF3D7_0934700	UBX domain-containing protein, putative	N/A	No
PF3D7_0313800	transcript=PF3D7_0313800.1	-0.323104	-3.03237	1.7925	0.104018	0.205011	-5.73225	PF3D7_0313800	conserved Plasmodium protein, unknown function	N/A	No
PF3D7_1003300	transcript=PF3D7_1003300.1	-0.395291	0.0822298	1.79027	0.104393	0.205593	-5.73553	PF3D7_1003300	N-terminal acetyltransferase A complex catalytic subunit ARD1, putative	ARD1	No
PF3D7_1103700	transcript=PF3D7_1103700.1	-0.134485	2.14515	1.7878	0.10481	0.206258	-5.73918	PF3D7_1103700	casein kinase II beta chain	CK2beta1	No
PF3D7_1336900	transcript=PF3D7_1336900.1	-0.168897	1.00242	1.78687	0.104968	0.206411	-5.74055	PF3D7_1336900	tryptophan--tRNA ligase	cTrpRS	No
PF3D7_0505800	transcript=PF3D7_0505800.1	-0.164328	4.03415	1.78538	0.105221	0.206614	-5.74274	PF3D7_0505800	small ubiquitin-related modifier	SUMO	No
PF3D7_1442500	transcript=PF3D7_1442500.1	-1.13914	-1.21432	1.78532	0.105232	0.206614	-5.74284	PF3D7_1442500	geranylgeranyl transferase type-2 subunit alpha, putative	N/A	No
PF3D7_0417800	transcript=PF3D7_0417800.1	-0.977923	-2.26632	1.78463	0.105348	0.206685	-5.74385	PF3D7_0417800	cdc2-related protein kinase 1	CRK1	No
PF3D7_1211600	transcript=PF3D7_1211600.1	-0.126474	-0.671053	1.78176	0.105838	0.207472	-5.74808	PF3D7_1211600	lysine-specific histone demethylase 1, putative	LSD1	No
PF3D7_1120500	transcript=PF3D7_1120500.1	-0.159052	0.755938	1.78134	0.10591	0.207472	-5.7487	PF3D7_1120500	tRNA nucleotidyltransferase, putative	N/A	No
PF3D7_1033400	transcript=PF3D7_1033400.1	-0.160741	4.81847	1.77807	0.106472	0.208355	-5.75352	PF3D7_1033400	haloacid dehalogenase-like hydrolase	HAD1	No
PF3D7_0935600	transcript=PF3D7_0935600.1	0.319524	-1.37336	-1.77777	0.106523	0.208355	-5.75396	PF3D7_0935600	gametocytogenesis-implicated protein	GIG	No
PF3D7_1433600	transcript=PF3D7_1433600.1	-0.263702	-0.883142	1.7763	0.106775	0.208689	-5.75611	PF3D7_1433600	signal peptidase complex subunit SPC1, putative	SPC1	No
PF3D7_1105800	transcript=PF3D7_1105800.1	-0.149098	3.07676	1.77504	0.106993	0.208956	-5.75797	PF3D7_1105800	conserved Apicomplexan protein, unknown function	N/A	No
PF3D7_1202800	transcript=PF3D7_1202800.1	-1.11328	-1.53727	1.77085	0.107718	0.210147	-5.76412	PF3D7_1202800	DNA/RNA-binding protein, putative	N/A	No
PF3D7_0710000	transcript=PF3D7_0710000.1	-1.43437	-1.81179	1.77058	0.107766	0.210147	-5.76453	PF3D7_0710000	Sfi1-like protein SLP	SLP	No
PF3D7_1131000	transcript=PF3D7_1131000.1	-0.760806	-2.22405	1.76512	0.108718	0.211844	-5.77253	PF3D7_1131000	RNA-binding protein s1, putative	N/A	No
PF3D7_1339900	transcript=PF3D7_1339900.1	-0.584073	-3.12262	1.76369	0.108968	0.212171	-5.77462	PF3D7_1339900	ABC transporter B family member 5, putative	ABCB5	No
PF3D7_1038000	transcript=PF3D7_1038000.1	0.289923	4.22239	-1.76245	0.109186	0.212435	-5.77644	PF3D7_1038000	antigen UB05	N/A	No
PF3D7_1106200	transcript=PF3D7_1106200.1	-0.180692	-0.0234719	1.75627	0.110278	0.214398	-5.78549	PF3D7_1106200	conserved Plasmodium protein, unknown function	N/A	No
PF3D7_0830700	transcript=PF3D7_0830700.1	0.260841	-1.10341	-1.75268	0.110917	0.215477	-5.79073	PF3D7_0830700	Plasmodium exported protein (hyp9), unknown function	N/A	No
PF3D7_0725200	transcript=PF3D7_0725200.1	-1.31442	-0.820446	1.74984	0.111426	0.216303	-5.79489	PF3D7_0725200	mago nashi protein homologue, putative	N/A	No
PF3D7_1451700	transcript=PF3D7_1451700.1	-0.553904	-2.25589	1.74879	0.111613	0.216503	-5.79641	PF3D7_1451700	calcineurin subunit B	CNB	No
PF3D7_1354200	transcript=PF3D7_1354200.1	-0.146018	0.611945	1.74736	0.111871	0.21684	-5.7985	PF3D7_1354200	phosphoinositide phosphatase SAC1	SAC1	No
PF3D7_0630500	transcript=PF3D7_0630500.1	0.112236	1.76807	-1.74686	0.111961	0.216851	-5.79923	PF3D7_0630500	ribosome biogenesis protein YTM1, putative	YTM1	No
PF3D7_1212900	transcript=PF3D7_1212900.1	0.150254	-0.897513	-1.74481	0.112331	0.217403	-5.80222	PF3D7_1212900	bromodomain protein 2, putative	BDP2	No
PF3D7_1458800	transcript=PF3D7_1458800.1	-0.240122	-1.40525	1.74288	0.112678	0.217912	-5.80502	PF3D7_1458800	DNA-directed RNA polymerase III subunit RPC5, putative	N/A	No
PF3D7_0929900	transcript=PF3D7_0929900.1	0.146295	-1.84227	-1.74093	0.113032	0.218433	-5.80787	PF3D7_0929900	conserved Plasmodium protein, unknown function	N/A	No
PF3D7_0717400	transcript=PF3D7_0717400.1	-0.153974	0.113819	1.74035	0.113137	0.218472	-5.80871	PF3D7_0717400	queuine tRNA-ribosyltransferase, putative	N/A	No
PF3D7_1103100	transcript=PF3D7_1103100.1	-0.172929	1.77056	1.73669	0.113804	0.219595	-5.81403	PF3D7_1103100	60S acidic ribosomal protein P1, putative	RPP1	No
PF3D7_0807600	transcript=PF3D7_0807600.1	-0.0999841	2.13063	1.73535	0.11405	0.219904	-5.81598	PF3D7_0807600	conserved Plasmodium protein, unknown function	N/A	No
PF3D7_0407800	transcript=PF3D7_0407800.1	0.200348	0.575926	-1.73436	0.11423	0.220088	-5.81741	PF3D7_0407800	protein CINCH	CINCH	No
PF3D7_0819500	transcript=PF3D7_0819500.1	0.098627	0.850435	-1.73281	0.114515	0.220469	-5.81966	PF3D7_0819500	conserved protein, unknown function	N/A	No
PF3D7_0603100	transcript=PF3D7_0603100.1	-1.02351	-1.17199	1.73235	0.114599	0.220469	-5.82033	PF3D7_0603100	RNA-binding protein, putative	N/A	No
PF3D7_1141300	transcript=PF3D7_1141300.1	-1.29172	-0.305042	1.73185	0.114691	0.220481	-5.82106	PF3D7_1141300	apical polar ring protein APR1, putative	2024-04-01	No
PF3D7_1237400	transcript=PF3D7_1237400.1	-0.284188	-0.452798	1.7291	0.115198	0.221291	-5.82505	PF3D7_1237400	hydrolase, putative	N/A	No
PF3D7_0810200	transcript=PF3D7_0810200.1	-0.9033	-1.15008	1.72773	0.115452	0.221551	-5.82704	PF3D7_0810200	ABC1 family, putative	ABCK1	No
PF3D7_0529800	transcript=PF3D7_0529800.1	-1.17758	-0.594962	1.72744	0.115506	0.221551	-5.82746	PF3D7_0529800	conserved Plasmodium protein, unknown function	N/A	No
PF3D7_1346600	transcript=PF3D7_1346600.1	-1.11288	-2.18804	1.72676	0.115631	0.221626	-5.82844	PF3D7_1346600	respiratory chain complex 2 associated protein 4	C2AP4	No
PF3D7_0409300	transcript=PF3D7_0409300.1	-0.217413	-0.889351	1.72507	0.115946	0.222064	-5.8309	PF3D7_0409300	methyltransferase, putative	N/A	No
PF3D7_0319000	transcript=PF3D7_0319000.1	-0.407538	-3.18426	1.72281	0.116365	0.222701	-5.83416	PF3D7_0319000	P4-type ATPase ATP7, putative	ATPase7	No
PF3D7_0527200	transcript=PF3D7_0527200.1	-0.123794	1.2447	1.72071	0.116757	0.223286	-5.8372	PF3D7_0527200	ubiquitin carboxyl-terminal hydrolase 14	USP14	No
PF3D7_1008900	transcript=PF3D7_1008900.1	-0.226976	4.3146	1.71796	0.117273	0.224107	-5.84118	PF3D7_1008900	adenylate kinase	AK1	No
PF3D7_1028400	transcript=PF3D7_1028400.1	-0.119984	1.4196	1.7152	0.117791	0.22493	-5.84516	PF3D7_1028400	ribosome biogenesis protein RPF2, putative	N/A	No
PF3D7_0506100	transcript=PF3D7_0506100.1	0.183685	1.22763	-1.71278	0.118248	0.225636	-5.84865	PF3D7_0506100	60S ribosomal subunit protein L24, putative	N/A	No
PF3D7_0320800	transcript=PF3D7_0320800.1	-0.132681	4.89133	1.71128	0.118533	0.226012	-5.85082	PF3D7_0320800	ATP-dependent RNA helicase DDX6	DOZI	No
PF3D7_0818700	transcript=PF3D7_0818700.1	-0.210592	0.36708	1.71045	0.118691	0.226145	-5.85202	PF3D7_0818700	DNA helicase, putative	N/A	No
PF3D7_1252700	transcript=PF3D7_1252700.1	-0.20795	-2.82215	1.70879	0.119005	0.226482	-5.85441	PF3D7_1252700	Plasmodium exported protein (PHISTb), unknown function	N/A	No
PF3D7_0612700	transcript=PF3D7_0612700.1	-0.177601	-1.27535	1.70822	0.119114	0.226482	-5.85523	PF3D7_0612700	6-cysteine protein P12	P12	No
PF3D7_0723400	transcript=PF3D7_0723400.1	-0.137181	-1.6357	1.70806	0.119145	0.226482	-5.85547	PF3D7_0723400	conserved Plasmodium protein, unknown function	N/A	No
PF3D7_0933600	transcript=PF3D7_0933600.1	-0.104827	1.82142	1.70761	0.11923	0.226482	-5.85611	PF3D7_0933600	mitochondrial-processing peptidase subunit beta, putative	QCR1	No
PF3D7_1404100	transcript=PF3D7_1404100.1	-0.0874518	1.87319	1.70721	0.119307	0.226482	-5.85669	PF3D7_1404100	cytochrome c, putative	N/A	No
PF3D7_1225300	transcript=PF3D7_1225300.1	0.137588	-2.68438	-1.70657	0.11943	0.226547	-5.85761	PF3D7_1225300	rRNA-processing protein FCF1, putative	N/A	No
PF3D7_1343300	transcript=PF3D7_1343300.1	-0.147419	0.151577	1.70434	0.119856	0.227188	-5.86082	PF3D7_1343300	CDT1-like protein, putative	N/A	No
PF3D7_1357700	transcript=PF3D7_1357700.1	-0.138786	0.117167	1.69816	0.121043	0.22927	-5.8697	PF3D7_1357700	U3 small nucleolar RNA-associated protein 21, putative	UTP21	No
PF3D7_1412800	transcript=PF3D7_1412800.1	0.0972139	1.02835	-1.69452	0.121748	0.230353	-5.87492	PF3D7_1412800	glycylpeptide N-tetradecanoyltransferase	NMT	No
PF3D7_0823700	transcript=PF3D7_0823700.1	-0.243585	-0.236757	1.69389	0.121871	0.230353	-5.87583	PF3D7_0823700	mitochondrial import receptor subunit TOM7, putative	TOM7	No
PF3D7_1467500	transcript=PF3D7_1467500.1	-0.156087	-2.05562	1.69338	0.12197	0.230353	-5.87656	PF3D7_1467500	DNA/RNA-binding protein KIN17, putative	N/A	No
PF3D7_1323200	transcript=PF3D7_1323200.1	-0.115436	1.94799	1.69337	0.121973	0.230353	-5.87658	PF3D7_1323200	V-type proton ATPase subunit G, putative	N/A	No
PF3D7_1235900	transcript=PF3D7_1235900.1	-0.171214	0.438834	1.69196	0.122247	0.230701	-5.8786	PF3D7_1235900	pre-mRNA-splicing factor SYF1, putative	XAB2	No
PF3D7_0715800	transcript=PF3D7_0715800.1	-0.209192	-0.613659	1.68888	0.122848	0.231666	-5.88301	PF3D7_0715800	drug/metabolite transporter DMT1, putative	DMT1	No
PF3D7_0215300	transcript=PF3D7_0215300.1	-0.532183	-1.99891	1.68801	0.123019	0.231819	-5.88426	PF3D7_0215300	acyl-CoA synthetase	ACS8	No
PF3D7_0815500	transcript=PF3D7_0815500.1	-0.78968	-0.94035	1.68622	0.12337	0.232214	-5.88682	PF3D7_0815500	conserved Plasmodium protein, unknown function	N/A	No
PF3D7_0716100	transcript=PF3D7_0716100.1	-0.142455	-1.36828	1.68561	0.123489	0.232214	-5.88769	PF3D7_0716100	protein SDA1, putative	SDA1	No
PF3D7_1237100	transcript=PF3D7_1237100.1	-0.294244	-3.3592	1.68556	0.123499	0.232214	-5.88776	PF3D7_1237100	conserved Plasmodium protein, unknown function	N/A	No
PF3D7_1216200	transcript=PF3D7_1216200.1	-0.188763	3.30835	1.68384	0.123839	0.232683	-5.89022	PF3D7_1216200	glycerol-3-phosphate dehydrogenase [NAD(+)], putative	N/A	No
PF3D7_1465100	transcript=PF3D7_1465100.1	-0.453569	-2.2999	1.68175	0.124252	0.23329	-5.89321	PF3D7_1465100	conserved oligomeric Golgi complex subunit 6, putative	COG6	No
PF3D7_1250800	transcript=PF3D7_1250800.1	-1.46389	0.144676	1.67927	0.124743	0.23404	-5.89675	PF3D7_1250800	DNA repair protein rhp16, putative	N/A	No
PF3D7_1363100	transcript=PF3D7_1363100.1	-0.380707	-2.08414	1.67831	0.124933	0.234227	-5.89812	PF3D7_1363100	conserved Plasmodium protein, unknown function	N/A	No
PF3D7_0709500	transcript=PF3D7_0709500.1	-0.926414	-1.05015	1.67538	0.125517	0.23515	-5.90229	PF3D7_0709500	nucleic acid-binding protein, putative	N/A	No
PF3D7_0926100	transcript=PF3D7_0926100.1	-0.386071	-3.37551	1.67444	0.125705	0.235332	-5.90364	PF3D7_0926100	protein kinase, putative	N/A	No
PF3D7_0818400	transcript=PF3D7_0818400.1	-0.0853794	-0.419841	1.67375	0.125843	0.235419	-5.90462	PF3D7_0818400	rRNA-processing protein FCF1, putative	FCF1	No
PF3D7_1315700	transcript=PF3D7_1315700.1	-0.101852	-0.41497	1.67295	0.126003	0.235547	-5.90576	PF3D7_1315700	tRNA (adenine(58)-N(1))-methyltransferase catalytic subunit TRM61, putative	GCD14	No
PF3D7_0517000	transcript=PF3D7_0517000.1	-0.127211	5.9465	1.67155	0.126284	0.235742	-5.90775	PF3D7_0517000	60S ribosomal protein L12, putative	N/A	No
PF3D7_0315100	transcript=PF3D7_0315100.1	-0.138495	3.53284	1.67152	0.12629	0.235742	-5.9078	PF3D7_0315100	eukaryotic translation initiation factor 4E	eIF4E	No
PF3D7_0502000	transcript=PF3D7_0502000.1	-0.10776	-1.21731	1.66895	0.126807	0.236535	-5.91146	PF3D7_0502000	vacuolar protein sorting-associated protein 11, putative	VPS11	No
PF3D7_0806800	transcript=PF3D7_0806800.1	0.112047	1.48362	-1.66712	0.127176	0.236929	-5.91406	PF3D7_0806800	V-type proton ATPase subunit a, putative	N/A	No
PF3D7_1013300	transcript=PF3D7_1013300.1	0.102645	2.5097	-1.66699	0.127202	0.236929	-5.91424	PF3D7_1013300	Nicalin domain-containing protein	N/A	No
PF3D7_0320100	transcript=PF3D7_0320100.1	0.147743	-0.553571	-1.66592	0.127418	0.237016	-5.91576	PF3D7_0320100	protein transport protein SEC22	SEC22	No
PF3D7_0106300	transcript=PF3D7_0106300.1	0.0977622	2.29302	-1.6658	0.127443	0.237016	-5.91594	PF3D7_0106300	calcium-transporting ATPase	ATP6	No
PF3D7_0620100	transcript=PF3D7_0620100.1	-0.760482	-1.0898	1.66539	0.127525	0.237016	-5.91651	PF3D7_0620100	ATP synthase-associated protein, putative	ATPTG12	No
PF3D7_0306400	transcript=PF3D7_0306400.1	0.118591	1.24039	-1.66377	0.127855	0.237457	-5.91882	PF3D7_0306400	FAD-dependent glycerol-3-phosphate dehydrogenase, putative	N/A	No
PF3D7_0622500	transcript=PF3D7_0622500.1	-0.219896	-1.57532	1.66223	0.128167	0.237866	-5.921	PF3D7_0622500	RNA methyltransferase, putative	N/A	No
PF3D7_1342800	transcript=PF3D7_1342800.1	-0.143192	-0.417794	1.65979	0.128666	0.23862	-5.92447	PF3D7_1342800	phosphoenolpyruvate carboxykinase	PEPCK	No
PF3D7_1315900	transcript=PF3D7_1315900.1	-0.120246	1.46953	1.6571	0.129215	0.239466	-5.92828	PF3D7_1315900	exportin-T, putative	N/A	No
PF3D7_0529300	transcript=PF3D7_0529300.1	-0.86128	-1.97873	1.65412	0.129827	0.240426	-5.9325	PF3D7_0529300	apicoplast TIC22 protein	TIC22	No
PF3D7_0610800	transcript=PF3D7_0610800.1	-0.150512	3.14044	1.65323	0.130011	0.240595	-5.93377	PF3D7_0610800	transketolase	TK	No
PF3D7_1432800	transcript=PF3D7_1432800.1	-0.0838111	-0.224641	1.65259	0.130142	0.240657	-5.93467	PF3D7_1432800	HP12 protein homolog, putative	N/A	No
PF3D7_1325000	transcript=PF3D7_1325000.1	-0.16446	2.11411	1.65191	0.130283	0.240657	-5.93563	PF3D7_1325000	U6 snRNA-associated Sm-like protein LSm6, putative	LSM6	No
PF3D7_0924100	transcript=PF3D7_0924100.1	-0.154327	-2.36796	1.65147	0.130374	0.240657	-5.93626	PF3D7_0924100	conserved Plasmodium protein, unknown function	N/A	No
PF3D7_1419300	transcript=PF3D7_1419300.1	-0.157291	2.18436	1.65125	0.130418	0.240657	-5.93656	PF3D7_1419300	glutathione S-transferase	GST	No
PF3D7_0612600	transcript=PF3D7_0612600.1	0.446571	-3.06547	-1.64644	0.131416	0.242324	-5.94336	PF3D7_0612600	cytoplasmic tRNA 2-thiolation protein 1, putative	NCS6	No
PF3D7_1405400	transcript=PF3D7_1405400.1	-0.518092	-2.07756	1.64422	0.131879	0.242879	-5.9465	PF3D7_1405400	DNA mismatch repair protein, putative	MutS	No
PF3D7_1463400	transcript=PF3D7_1463400.1	-0.621419	-1.64104	1.64409	0.131905	0.242879	-5.94667	PF3D7_1463400	DNA-directed RNA polymerase III subunit RPC4, putative	N/A	No
PF3D7_1244200	transcript=PF3D7_1244200.1	-1.04419	-2.07446	1.64327	0.132078	0.243023	-5.94784	PF3D7_1244200	RNA polymerase II transcription factor B subunit 2, putative	TFB2	No
PF3D7_1229400	transcript=PF3D7_1229400.1	-0.114082	6.2452	1.64107	0.132537	0.243538	-5.95093	PF3D7_1229400	macrophage migration inhibitory factor	MIF	No
PF3D7_0630600	transcript=PF3D7_0630600.1	-0.155935	-0.78542	1.64102	0.132547	0.243538	-5.951	PF3D7_0630600	deubiquitinating enzyme MINDY, putative	N/A	No
PF3D7_0629200	transcript=PF3D7_0629200.1	0.10088	2.17749	-1.63901	0.132969	0.244081	-5.95383	PF3D7_0629200	DnaJ protein, putative	N/A	No
PF3D7_0515900	transcript=PF3D7_0515900.1	-0.537279	-1.68778	1.63872	0.133032	0.244081	-5.95425	PF3D7_0515900	NLI interacting factor-like phosphatase, putative	NIF2	No
PF3D7_1309000	transcript=PF3D7_1309000.1	-0.151125	-1.54265	1.63787	0.133211	0.244191	-5.95545	PF3D7_1309000	conserved protein, unknown function	N/A	No
PF3D7_0512900	transcript=PF3D7_0512900.1	-0.691112	-1.92457	1.63753	0.133281	0.244191	-5.95592	PF3D7_0512900	AKAP-like protein	AKAL	No
PF3D7_0521400	transcript=PF3D7_0521400.1	-0.986575	-0.435286	1.6362	0.133561	0.24453	-5.95779	PF3D7_0521400	conserved protein, unknown function	N/A	No
PF3D7_1202200	transcript=PF3D7_1202200.1	0.0908393	-0.1623	-1.63236	0.134374	0.245794	-5.96319	PF3D7_1202200	mitochondrial phosphate carrier protein	PIC	No
PF3D7_1230900	transcript=PF3D7_1230900.1	0.122466	-0.168578	-1.63204	0.134442	0.245794	-5.96364	PF3D7_1230900	serine/threonine protein kinase RIO1, putative	RIO1	No
PF3D7_0505600	transcript=PF3D7_0505600.1	-0.25289	-3.60564	1.6298	0.13492	0.246319	-5.96679	PF3D7_0505600	BCNT domain-containing protein, putative	N/A	No
PF3D7_1367100	transcript=PF3D7_1367100.1	-0.209458	-0.263334	1.62968	0.134944	0.246319	-5.96695	PF3D7_1367100	U1 small nuclear ribonucleoprotein 70 kDa homolog, putative	SNP1	No
PF3D7_0931000	transcript=PF3D7_0931000.1	-0.107242	0.771927	1.62915	0.135058	0.246319	-5.9677	PF3D7_0931000	elongation factor Tu, putative	N/A	No
PF3D7_1036700	transcript=PF3D7_1036700.1	-0.508301	-1.59465	1.62804	0.135295	0.246319	-5.96926	PF3D7_1036700	phosducin-like protein 2, putative	PhLP2	No
PF3D7_0208800	transcript=PF3D7_0208800.1	0.0793184	1.11145	-1.62801	0.135301	0.246319	-5.9693	PF3D7_0208800	protein P22, putative	N/A	No
PF3D7_0719300	transcript=PF3D7_0719300.1	-0.192143	0.26092	1.628	0.135303	0.246319	-5.96931	PF3D7_0719300	actin-related protein ARP6	ARP6	No
PF3D7_0813600	transcript=PF3D7_0813600.1	0.109028	-0.699429	-1.62571	0.135792	0.247035	-5.97252	PF3D7_0813600	translation initiation factor SUI1, putative	N/A	No
PF3D7_1233000	transcript=PF3D7_1233000.1	-1.29764	-0.282789	1.62514	0.135915	0.247084	-5.97332	PF3D7_1233000	elongation factor G	EF-G	No
PF3D7_0615700	transcript=PF3D7_0615700.1	-0.977066	-0.685251	1.6241	0.136138	0.247188	-5.97478	PF3D7_0615700	THO complex subunit 4, putative	ALYREF	No
PF3D7_1462300	transcript=PF3D7_1462300.1	0.0858532	1.71572	-1.62398	0.136164	0.247188	-5.97495	PF3D7_1462300	GTP-binding protein, putative	N/A	No
PF3D7_0919600	transcript=PF3D7_0919600.1	-0.273544	-1.89845	1.62194	0.136602	0.247808	-5.9778	PF3D7_0919600	dolichyl-diphosphooligosaccharide--protein glycosyltransferase subunit WBP1, putative	WBP1	No
PF3D7_1322000	transcript=PF3D7_1322000.1	-0.0877644	1.19786	1.62093	0.13682	0.248028	-5.97922	PF3D7_1322000	nucleoside-diphosphatase, putative	N/A	No
PF3D7_0921000	transcript=PF3D7_0921000.1	-0.137407	2.1628	1.61873	0.137296	0.248715	-5.98229	PF3D7_0921000	ubiquitin-conjugating enzyme E2, putative	N/A	No
PF3D7_1228400	transcript=PF3D7_1228400.1	-0.242471	-2.58525	1.61431	0.138255	0.250278	-5.98847	PF3D7_1228400	conserved Plasmodium protein, unknown function	N/A	No
PF3D7_1429800	transcript=PF3D7_1429800.1	-0.124112	1.54466	1.61237	0.138678	0.250867	-5.99118	PF3D7_1429800	coatomer subunit beta, putative	N/A	No
PF3D7_0503500	transcript=PF3D7_0503500.1	0.132278	-0.915112	-1.60673	0.139914	0.252925	-5.99904	PF3D7_0503500	protein kinase, putative	N/A	No
PF3D7_0909300	transcript=PF3D7_0909300.1	0.137851	1.27246	-1.60128	0.141118	0.254775	-6.00662	PF3D7_0909300	apoptosis-related protein	ARP	No
PF3D7_0415500	transcript=PF3D7_0415500.1	-0.163196	0.850198	1.6012	0.141135	0.254775	-6.00673	PF3D7_0415500	nuclear cap-binding protein subunit 2, putative	CBP20	No
PF3D7_0504900	transcript=PF3D7_0504900.1	-0.830323	-1.18405	1.60056	0.141278	0.254791	-6.00762	PF3D7_0504900	transmembrane protein TMEM222, putative	N/A	No
PF3D7_0530200	transcript=PF3D7_0530200.1	0.116603	0.208273	-1.60027	0.141342	0.254791	-6.00802	PF3D7_0530200	phosphoenolpyruvate/phosphate translocator	PPT	No
PF3D7_1139300	transcript=PF3D7_1139300.1	0.0943845	-0.117242	-1.59613	0.142264	0.256158	-6.01377	PF3D7_1139300	AP2 domain transcription factor AP2-G5	AP2-G5	No
PF3D7_1371800	transcript=PF3D7_1371800.1	-0.338024	-0.620038	1.59597	0.142299	0.256158	-6.01399	PF3D7_1371800	Plasmodium exported protein, unknown function	N/A	No
PF3D7_0805400	transcript=PF3D7_0805400.1	-0.2528	-1.06232	1.59418	0.142699	0.256699	-6.01647	PF3D7_0805400	N-acetyltransferase, GNAT family, putative	N/A	No
PF3D7_1142500	transcript=PF3D7_1142500.1	-0.111362	3.70834	1.59153	0.143295	0.257217	-6.02015	PF3D7_1142500	60S ribosomal protein L28	RPL28	No
PF3D7_1246400	transcript=PF3D7_1246400.1	0.216529	-0.488567	-1.59116	0.143378	0.257217	-6.02066	PF3D7_1246400	myosin A-tail interacting protein	MTIP	No
PF3D7_1239600	transcript=PF3D7_1239600.1	-0.0914834	-0.876049	1.591	0.143414	0.257217	-6.02088	PF3D7_1239600	hydroxyethylthiazole kinase	ThzK	No
PF3D7_1364500	transcript=PF3D7_1364500.1	-0.12783	0.704418	1.59093	0.143429	0.257217	-6.02097	PF3D7_1364500	exosome complex component RRP45, putative	RRP45	No
PF3D7_1119100	transcript=PF3D7_1119100.1	-0.162074	-0.772759	1.59068	0.143486	0.257217	-6.02133	PF3D7_1119100	tRNA m(1)G methyltransferase, putative	N/A	No
PF3D7_0717900	transcript=PF3D7_0717900.1	-0.0790614	-1.24353	1.58983	0.143678	0.257381	-6.0225	PF3D7_0717900	thioredoxin-like protein	N/A	No
PF3D7_0611700	transcript=PF3D7_0611700.1	-0.184313	-0.082122	1.58715	0.144282	0.258284	-6.0262	PF3D7_0611700	60S ribosomal protein L39	RPL39	No
PF3D7_1427400	transcript=PF3D7_1427400.2	-0.192283	-1.38613	1.58598	0.144546	0.258577	-6.02782	PF3D7_1427400	conserved Plasmodium membrane protein, unknown function	N/A	No
PF3D7_0618500	transcript=PF3D7_0618500.1	-0.172269	-0.858814	1.5831	0.1452	0.259567	-6.0318	PF3D7_0618500	malate dehydrogenase	MDH	No
PF3D7_0721000	transcript=PF3D7_0721000.1	0.119864	-0.649905	-1.58233	0.145376	0.259701	-6.03286	PF3D7_0721000	conserved Plasmodium membrane protein, unknown function	N/A	No
PF3D7_1220100	transcript=PF3D7_1220100.1	-0.166816	-1.37513	1.58	0.145907	0.260469	-6.03608	PF3D7_1220100	pre-mRNA-processing factor 17, putative	PRP17	No
PF3D7_0722100	transcript=PF3D7_0722100.1	-0.220044	-1.40948	1.57781	0.146409	0.261184	-6.0391	PF3D7_0722100	protein pelota homolog, putative	PELO	No
PF3D7_1355500	transcript=PF3D7_1355500.1	-0.160801	2.43555	1.57721	0.146545	0.261246	-6.03992	PF3D7_1355500	serine/threonine protein phosphatase 5	PP5	No
PF3D7_1466900	transcript=PF3D7_1466900.1	0.128769	0.145461	-1.57524	0.146997	0.261871	-6.04263	PF3D7_1466900	conserved Plasmodium protein, unknown function	N/A	No
PF3D7_1342600	transcript=PF3D7_1342600.1	0.270413	-0.272188	-1.57276	0.14757	0.262709	-6.04605	PF3D7_1342600	myosin A	MyoA	No
PF3D7_1311300	transcript=PF3D7_1311300.1	-0.656957	-1.48609	1.57129	0.147909	0.263112	-6.04807	PF3D7_1311300	ATP synthase subunit gamma, mitochondrial	N/A	No
PF3D7_1010100	transcript=PF3D7_1010100.1	-0.172838	0.196264	1.57089	0.148001	0.263112	-6.04861	PF3D7_1010100	PI31 domain-containing protein, putative	N/A	No
PF3D7_0208200	transcript=PF3D7_0208200.1	0.0802842	0.81342	-1.56103	0.150297	0.267011	-6.06214	PF3D7_0208200	KRR1 small subunit processome component, putative	KRR1	No
PF3D7_1239800	transcript=PF3D7_1239800.1	-0.508157	-1.96534	1.56034	0.150458	0.267112	-6.06307	PF3D7_1239800	conserved Plasmodium protein, unknown function	N/A	No
PF3D7_1242800	transcript=PF3D7_1242800.1	-0.128205	3.63225	1.55661	0.151336	0.268486	-6.06818	PF3D7_1242800	rab specific GDP dissociation inhibitor	rabGDI	No
PF3D7_0624600	transcript=PF3D7_0624600.1	-0.0986138	0.891858	1.55527	0.151652	0.268861	-6.07001	PF3D7_0624600	ISWI chromatin-remodeling complex ATPase	ISWI	No
PF3D7_1248900	transcript=PF3D7_1248900.1	-0.108566	2.54151	1.55392	0.151972	0.269243	-6.07185	PF3D7_1248900	26S protease regulatory subunit 8, putative	RPT6	No
PF3D7_0720200	transcript=PF3D7_0720200.1	-0.244232	-0.981066	1.54996	0.152913	0.270724	-6.07726	PF3D7_0720200	conserved protein, unknown function	N/A	No
PF3D7_0727300	transcript=PF3D7_0727300.1	-0.903523	-2.43379	1.54934	0.15306	0.270798	-6.0781	PF3D7_0727300	DNA (cytosine-5)-methyltransferase	DNMT	No
PF3D7_0511300	transcript=PF3D7_0511300.1	-0.542164	-3.19695	1.54842	0.153279	0.270882	-6.07935	PF3D7_0511300	MORN repeat protein, putative	N/A	No
PF3D7_0617800	transcript=PF3D7_0617800.1	0.170885	1.86627	-1.54826	0.153318	0.270882	-6.07957	PF3D7_0617800	histone H2A	H2A	No
PF3D7_1248600	transcript=PF3D7_1248600.1	-0.339691	-2.30987	1.54564	0.153943	0.271801	-6.08314	PF3D7_1248600	conserved Plasmodium protein, unknown function	N/A	No
PF3D7_0831400	transcript=PF3D7_0831400.1	-0.208687	2.52565	1.54498	0.154103	0.271897	-6.08404	PF3D7_0831400	Plasmodium exported protein, unknown function	N/A	No
PF3D7_1354400	transcript=PF3D7_1354400.1	0.144192	1.09423	-1.54416	0.154299	0.272056	-6.08516	PF3D7_1354400	V-type proton ATPase 21 kDa proteolipid subunit, putative	N/A	No
PF3D7_1127500	transcript=PF3D7_1127500.1	-0.696008	-1.75123	1.54211	0.154791	0.272737	-6.08794	PF3D7_1127500	protein disulfide-isomerase, putative	N/A	No
PF3D7_1230800	transcript=PF3D7_1230800.1	-0.0944349	2.27031	1.54155	0.154925	0.272787	-6.0887	PF3D7_1230800	pre-mRNA-splicing regulator WTAP, putative	WTAP	No
PF3D7_0821200	transcript=PF3D7_0821200.1	-0.149709	-0.576218	1.53931	0.155466	0.273551	-6.09174	PF3D7_0821200	conserved protein, unknown function	N/A	No
PF3D7_1428000	transcript=PF3D7_1428000.1	0.178206	-1.6916	-1.53882	0.155584	0.273573	-6.0924	PF3D7_1428000	conserved Plasmodium membrane protein, unknown function	N/A	No
PF3D7_0501800	transcript=PF3D7_0501800.1	-1.42549	2.59315	1.53702	0.15602	0.274135	-6.09485	PF3D7_0501800	chromatin assembly factor 1 subunit A	CAF1A	No
PF3D7_1012700	transcript=PF3D7_1012700.1	-0.133674	1.98685	1.53662	0.156117	0.274135	-6.09539	PF3D7_1012700	NLI interacting factor-like phosphatase, putative	NIF4	No
PF3D7_1439800	transcript=PF3D7_1439800.1	0.101991	3.64357	-1.53569	0.156342	0.274344	-6.09665	PF3D7_1439800	vesicle-associated membrane protein, putative	N/A	No
PF3D7_1123000	transcript=PF3D7_1123000.1	-0.138138	-1.35012	1.53406	0.15674	0.274854	-6.09887	PF3D7_1123000	conserved Plasmodium protein, unknown function	N/A	No
PF3D7_0817500	transcript=PF3D7_0817500.1	-0.231337	1.49643	1.53346	0.156885	0.274922	-6.09968	PF3D7_0817500	histidine triad nucleotide-binding protein 1	HINT1	No
PF3D7_0419600	transcript=PF3D7_0419600.1	-0.132188	3.59012	1.53165	0.157325	0.275506	-6.10212	PF3D7_0419600	ran-specific GTPase-activating protein 1, putative	RANBP1	No
PF3D7_0321400	transcript=PF3D7_0321400.1	0.159486	-0.530944	-1.53025	0.157668	0.27592	-6.10402	PF3D7_0321400	pseudo protein kinase 1, putative	pPK1	No
PF3D7_0623100	transcript=PF3D7_0623100.1	0.10571	0.259255	-1.5239	0.159227	0.27801	-6.11259	PF3D7_0623100	nuclear polyadenylated RNA-binding protein NAB2, putative	NAB2	No
PF3D7_0615800	transcript=PF3D7_0615800.1	-0.84811	-2.27003	1.52379	0.159254	0.27801	-6.11274	PF3D7_0615800	conserved oligomeric Golgi complex subunit 4, putative	COG4	No
PF3D7_0909400	transcript=PF3D7_0909400.1	-0.102994	0.991005	1.52376	0.159263	0.27801	-6.11279	PF3D7_0909400	exoribonuclease, putative	N/A	No
PF3D7_0907100	transcript=PF3D7_0907100.1	0.462178	-4.29737	-1.52363	0.159294	0.27801	-6.11296	PF3D7_0907100	conserved Plasmodium protein, unknown function	N/A	No
PF3D7_0627800	transcript=PF3D7_0627800.1	-0.124927	1.92313	1.52311	0.159423	0.278046	-6.11366	PF3D7_0627800	acetyl-CoA synthetase	ACAS	No
PF3D7_1349600	transcript=PF3D7_1349600.1	-0.609805	-2.40098	1.52115	0.159906	0.2787	-6.1163	PF3D7_1349600	spindle and kinetochore-associated protein 3, putative	SKA3	No
PF3D7_1024500	transcript=PF3D7_1024500.1	-0.157419	-2.03709	1.52021	0.16014	0.278898	-6.11757	PF3D7_1024500	conserved Plasmodium protein, unknown function	N/A	No
PF3D7_1125400	transcript=PF3D7_1125400.1	-0.113117	0.554135	1.51982	0.160236	0.278898	-6.11809	PF3D7_1125400	mitochondrial import inner membrane translocase subunit TIM44, putative	TIM44	No
PF3D7_0608900	transcript=PF3D7_0608900.1	-0.666235	-2.5354	1.51715	0.160901	0.279865	-6.12169	PF3D7_0608900	conserved Plasmodium protein, unknown function	N/A	No
PF3D7_0524800	transcript=PF3D7_0524800.1	-0.843787	-1.6065	1.51619	0.16114	0.280093	-6.12298	PF3D7_0524800	ubiquitin fusion degradation protein 1, putative	UFD1	No
PF3D7_1007700	transcript=PF3D7_1007700.1	0.117213	0.900817	-1.51177	0.162244	0.281821	-6.12892	PF3D7_1007700	AP2 domain transcription factor AP2-I	AP2-I	No
PF3D7_0206700	transcript=PF3D7_0206700.1	-0.11928	2.03971	1.51091	0.162462	0.282009	-6.13008	PF3D7_0206700	adenylosuccinate lyase	ADSL	No
PF3D7_1129900	transcript=PF3D7_1129900.1	0.118946	1.37507	-1.50967	0.162771	0.282356	-6.13173	PF3D7_1129900	major facilitator superfamily-related transporter, putative	MFR5	No
PF3D7_1310500	transcript=PF3D7_1310500.1	0.103558	1.22316	-1.5087	0.163017	0.282592	-6.13304	PF3D7_1310500	ER membrane protein complex subunit 7, putative	EMC7	No
PF3D7_1017300	transcript=PF3D7_1017300.1	-1.02702	-0.111767	1.5071	0.16342	0.282975	-6.13519	PF3D7_1017300	golgi re-assembly stacking protein 1, golgi re-assembly stacking protein 2	GRASP	No
PF3D7_1354300	transcript=PF3D7_1354300.1	-0.110939	0.493516	1.50695	0.163457	0.282975	-6.13538	PF3D7_1354300	large subunit rRNA methyltransferase, putative	N/A	No
PF3D7_0608800	transcript=PF3D7_0608800.1	-0.122092	7.87277	1.50396	0.164214	0.284094	-6.13939	PF3D7_0608800	ornithine aminotransferase	OAT	No
PF3D7_1120100	transcript=PF3D7_1120100.1	-0.131955	5.51124	1.50217	0.164667	0.284543	-6.14178	PF3D7_1120100	phosphoglycerate mutase, putative	PGM1	No
PF3D7_0106800	transcript=PF3D7_0106800.1	-0.0959242	1.67401	1.50166	0.164798	0.284543	-6.14247	PF3D7_0106800	ras-related protein Rab-5C	RAB5c	No
PF3D7_0731500	transcript=PF3D7_0731500.1	0.245563	-1.98786	-1.50163	0.164805	0.284543	-6.1425	PF3D7_0731500	erythrocyte binding antigen-175	EBA175	No
PF3D7_1008000	transcript=PF3D7_1008000.1	0.117671	-1.03867	-1.5008	0.165016	0.284717	-6.14362	PF3D7_1008000	histone deacetylase 2	HDA2	No
PF3D7_1104200	transcript=PF3D7_1104200.1	0.0848294	1.80231	-1.50013	0.165187	0.28482	-6.14451	PF3D7_1104200	chromatin remodeling protein	SNF2L	No
PF3D7_0614500	transcript=PF3D7_0614500.1	-0.102275	5.48766	1.49761	0.16583	0.285738	-6.14787	PF3D7_0614500	60S ribosomal protein L19	RPL19	No
PF3D7_1413800	transcript=PF3D7_1413800.1	-0.705245	-0.926902	1.49543	0.166388	0.286508	-6.15079	PF3D7_1413800	diphthamide biosynthesis protein 1, putative	DPH1	No
PF3D7_0305500	transcript=PF3D7_0305500.1	-0.118177	1.27179	1.49409	0.166732	0.286908	-6.15257	PF3D7_0305500	protein dopey homolog, putative	N/A	No
PF3D7_0618600	transcript=PF3D7_0618600.1	-0.24145	-1.88311	1.49363	0.16685	0.28692	-6.15318	PF3D7_0618600	rhomboid protease ROM10	ROM10	No
PF3D7_1125900	transcript=PF3D7_1125900.1	-0.185871	-0.0800214	1.49198	0.167274	0.287063	-6.15538	PF3D7_1125900	XTBD domain-containing protein, putative	N/A	No
PF3D7_0906200	transcript=PF3D7_0906200.1	-0.152586	-1.56729	1.4918	0.16732	0.287063	-6.15561	PF3D7_0906200	conserved Plasmodium protein, unknown function	N/A	No
PF3D7_1016900	transcript=PF3D7_1016900.1	0.366338	-1.35685	-1.49168	0.167352	0.287063	-6.15578	PF3D7_1016900	early transcribed membrane protein 10.3	ETRAMP10.3	No
PF3D7_1420200	transcript=PF3D7_1420200.1	-1.04678	-1.11982	1.49114	0.167491	0.287063	-6.1565	PF3D7_1420200	myosin-specific chaperone UNC, putative	UNC	No
PF3D7_1205300	transcript=PF3D7_1205300.1	-0.122362	-2.11147	1.49104	0.167516	0.287063	-6.15663	PF3D7_1205300	conserved Plasmodium protein, unknown function	N/A	No
PF3D7_1330300	transcript=PF3D7_1330300.1	-0.222842	-1.90077	1.49071	0.167602	0.287063	-6.15707	PF3D7_1330300	DnaJ protein, putative	N/A	No
PF3D7_1461200	transcript=PF3D7_1461200.1	-0.129288	-0.143117	1.49024	0.167724	0.287081	-6.1577	PF3D7_1461200	U3 small nucleolar ribonucleoprotein protein IMP3, putative	IMP3	No
PF3D7_1237200	transcript=PF3D7_1237200.1	-0.0858975	1.64603	1.4898	0.167836	0.287081	-6.15828	PF3D7_1237200	conserved Plasmodium protein, unknown function	N/A	No
PF3D7_0420000	transcript=PF3D7_0420000.1	-0.459185	-4.35528	1.489	0.168044	0.287246	-6.15935	PF3D7_0420000	zinc finger protein, putative	N/A	No
PF3D7_1429500	transcript=PF3D7_1429500.1	-0.827438	-0.934449	1.48381	0.16939	0.289356	-6.16624	PF3D7_1429500	diphthamide biosynthesis protein 2, putative	DPH2	No
PF3D7_1343200	transcript=PF3D7_1343200.1	-0.101159	-0.474354	1.48306	0.169586	0.289456	-6.16724	PF3D7_1343200	tRNA guanosine-2'-O-methyltransferase, putative	N/A	No
PF3D7_0926900	transcript=PF3D7_0926900.1	0.741331	-3.19103	-1.48235	0.16977	0.289456	-6.16817	PF3D7_0926900	replication termination factor, putative	N/A	No
PF3D7_0807200	transcript=PF3D7_0807200.1	0.11492	0.834485	-1.48229	0.169786	0.289456	-6.16825	PF3D7_0807200	conserved Plasmodium membrane protein, unknown function	N/A	No
PF3D7_1434200	transcript=PF3D7_1434200.1	-0.421402	2.08814	1.47905	0.170634	0.290515	-6.17255	PF3D7_1434200	calmodulin	CAM	No
PF3D7_1206200	transcript=PF3D7_1206200.1	-0.126215	3.07178	1.47867	0.170732	0.290515	-6.17305	PF3D7_1206200	eukaryotic translation initiation factor 3 subunit C, putative	EIF3C	No
PF3D7_0203000	transcript=PF3D7_0203000.1	0.164398	-2.19203	-1.47862	0.170745	0.290515	-6.17312	PF3D7_0203000	repetitive organellar protein, putative	ROPE	No
PF3D7_0615400	transcript=PF3D7_0615400.1	0.124954	0.367225	-1.47633	0.171347	0.291326	-6.17615	PF3D7_0615400	ribonuclease, putative	N/A	No
PF3D7_1344700	transcript=PF3D7_1344700.1	0.0753267	-0.851912	-1.47594	0.171448	0.291326	-6.17666	PF3D7_1344700	conserved Plasmodium protein, unknown function	N/A	No
PF3D7_1345200	transcript=PF3D7_1345200.1	-0.628184	-2.45388	1.47185	0.172527	0.292967	-6.18206	PF3D7_1345200	rhomboid protease ROM6, putative	ROM6	No
PF3D7_0913600	transcript=PF3D7_0913600.1	-0.641217	-2.18155	1.46965	0.173112	0.2937	-6.18497	PF3D7_0913600	conserved Plasmodium protein, unknown function	N/A	No
PF3D7_0729100	transcript=PF3D7_0729100.1	-0.111204	-0.507975	1.46936	0.173187	0.2937	-6.18535	PF3D7_0729100	apicomplexan kinetochore protein 8, putative	AKIT8	No
PF3D7_1412500	transcript=PF3D7_1412500.1	0.128059	3.26746	-1.46569	0.174165	0.295164	-6.19019	PF3D7_1412500	actin II	ACT2	No
PF3D7_0709600	transcript=PF3D7_0709600.1	0.107612	-0.866818	-1.46441	0.174507	0.295549	-6.19187	PF3D7_0709600	ribonucleases P/MRP protein subunit POP1, putative	POP1	No
PF3D7_0627300	transcript=PF3D7_0627300.1	-0.64249	-1.57142	1.4637	0.174696	0.295675	-6.19281	PF3D7_0627300	E3 ubiquitin-protein ligase RNF5, putative	RNF5	No
PF3D7_0716200	transcript=PF3D7_0716200.1	0.114439	2.22567	-1.46235	0.175056	0.296089	-6.19457	PF3D7_0716200	PDCD2 domain-containing protein, putative	N/A	No
PF3D7_0722400	transcript=PF3D7_0722400.1	-0.121385	3.29678	1.4563	0.176684	0.298647	-6.20252	PF3D7_0722400	Obg-like ATPase 1, putative	OLA1	No
PF3D7_1329400	transcript=PF3D7_1329400.1	-0.977436	-0.732888	1.45553	0.176893	0.298791	-6.20354	PF3D7_1329400	AMP deaminase	AMPD	No
PF3D7_1118300	transcript=PF3D7_1118300.1	-0.102324	2.16075	1.45513	0.177001	0.298791	-6.20406	PF3D7_1118300	insulinase, putative	N/A	No
PF3D7_1004300	transcript=PF3D7_1004300.1	0.0981627	0.390866	-1.45448	0.177177	0.298892	-6.20491	PF3D7_1004300	RING finger E3 ubiquitin-protein ligase	RFUL	No
PF3D7_0405100	transcript=PF3D7_0405100.1	-0.110118	-0.76531	1.45262	0.17768	0.299543	-6.20734	PF3D7_0405100	protein transport protein Sec24B, putative	SEC24B	No
PF3D7_0413900	transcript=PF3D7_0413900.1	-0.109638	0.564716	1.452	0.177848	0.299632	-6.20815	PF3D7_0413900	ubiquitin carboxyl-terminal hydrolase 13, putative	USP13	No
PF3D7_1369700	transcript=PF3D7_1369700.1	-0.161967	1.5388	1.45131	0.178037	0.299753	-6.20906	PF3D7_1369700	U2 small nuclear ribonucleoprotein A', putative	SNRPA1	No
PF3D7_0709700	transcript=PF3D7_0709700.1	0.125526	1.99464	-1.44984	0.178437	0.300207	-6.21098	PF3D7_0709700	prodrug activation and resistance esterase	PARE	No
PF3D7_1423000	transcript=PF3D7_1423000.1	-0.177724	-0.33637	1.44946	0.178539	0.300207	-6.21148	PF3D7_1423000	nucleolar GTP-binding protein 2, putative	NOG2	No
PF3D7_0319500	transcript=PF3D7_0319500.1	-0.0951602	-1.39038	1.44888	0.178697	0.300277	-6.21224	PF3D7_0319500	RNA-binding protein, putative	N/A	No
PF3D7_1457700	transcript=PF3D7_1457700.1	-0.110936	0.586857	1.44452	0.17989	0.302029	-6.21793	PF3D7_1457700	large ribosomal subunit nuclear export factor, putative	N/A	No
PF3D7_1447400	transcript=PF3D7_1447400.1	-0.680215	-1.3635	1.44421	0.179975	0.302029	-6.21833	PF3D7_1447400	conserved Plasmodium protein, unknown function	N/A	No
PF3D7_0306300	transcript=PF3D7_0306300.1	-0.167134	2.23719	1.44283	0.180355	0.30247	-6.22014	PF3D7_0306300	glutaredoxin 1	GRX1	No
PF3D7_0109800	transcript=PF3D7_0109800.1	-0.105742	1.75299	1.44092	0.180879	0.303151	-6.22262	PF3D7_0109800	phenylalanine--tRNA ligase alpha subunit	cPheRS	No
PF3D7_1130400	transcript=PF3D7_1130400.1	-0.0980005	2.1041	1.43748	0.18183	0.304548	-6.2271	PF3D7_1130400	26S protease regulatory subunit 6A, putative	RPT5	No
PF3D7_1020000	transcript=PF3D7_1020000.1	0.0845273	0.865345	-1.43569	0.182327	0.305181	-6.22943	PF3D7_1020000	RNA-binding protein 34, putative	RBM34	No
PF3D7_1211900	transcript=PF3D7_1211900.1	0.113626	2.46545	-1.43381	0.182847	0.305854	-6.23186	PF3D7_1211900	non-SERCA-type Ca2+ -transporting P-ATPase	ATP4	No
PF3D7_0606700	transcript=PF3D7_0606700.1	-0.09111	1.15682	1.4325	0.183212	0.306265	-6.23356	PF3D7_0606700	coatomer alpha subunit, putative	N/A	No
PF3D7_0102800	transcript=PF3D7_0102800.1	0.142652	-3.17098	-1.43109	0.183605	0.306723	-6.23539	PF3D7_0102800	seipin domain-containing protein, putative	N/A	No
PF3D7_1031700	transcript=PF3D7_1031700.1	-0.180599	-3.45778	1.43026	0.183839	0.306839	-6.23647	PF3D7_1031700	protein phosphatase inhibitor 3	I3	No
PF3D7_0615600	transcript=PF3D7_0615600.1	-0.139911	1.25148	1.4297	0.183994	0.306839	-6.23719	PF3D7_0615600	zinc finger protein, putative	N/A	No
PF3D7_0204900	transcript=PF3D7_0204900.1	-0.0920768	-1.31633	1.42956	0.184032	0.306839	-6.23737	PF3D7_0204900	2-methoxy-6-polyprenyl-1,4-benzoquinol methylase, mitochondrial, putative	COQ5	No
PF3D7_0801800	transcript=PF3D7_0801800.1	-0.117467	2.4223	1.42834	0.184374	0.30721	-6.23895	PF3D7_0801800	mannose-6-phosphate isomerase, putative	N/A	No
PF3D7_1362000	transcript=PF3D7_1362000.1	0.334741	-3.88102	-1.42709	0.184724	0.307595	-6.24057	PF3D7_1362000	cytochrome c oxidase subunit ApiCOX24, putative	ApiCOX24	No
PF3D7_1470200	transcript=PF3D7_1470200.1	-0.452659	-1.7978	1.4253	0.185229	0.308237	-6.2429	PF3D7_1470200	conserved Plasmodium protein, unknown function	N/A	No
PF3D7_0809600	transcript=PF3D7_0809600.1	-0.401678	-2.70869	1.42483	0.185359	0.308254	-6.24349	PF3D7_0809600	peptidase family C50, putative	N/A	No
PF3D7_0519600	transcript=PF3D7_0519600.1	-0.0642194	-0.50414	1.42365	0.185691	0.308607	-6.24502	PF3D7_0519600	zinc finger protein, putative	N/A	No
PF3D7_1423800	transcript=PF3D7_1423800.1	-0.168652	-1.08749	1.42187	0.186195	0.309244	-6.24732	PF3D7_1423800	vacuolar protein sorting-associated protein 3, putative	VPS3	No
PF3D7_0212500	transcript=PF3D7_0212500.1	-0.105091	0.32625	1.419	0.187006	0.310023	-6.25102	PF3D7_0212500	nucleoporin NUP434, putative	NUP434	No
PF3D7_1033000	transcript=PF3D7_1033000.1	0.521639	-4.35113	-1.41895	0.187021	0.310023	-6.25109	PF3D7_1033000	heptatricopeptide repeat-containing protein HPR1, putative	HPR1	No
PF3D7_0501000	transcript=PF3D7_0501000.1	0.100444	3.82445	-1.41894	0.187025	0.310023	-6.2511	PF3D7_0501000	Plasmodium exported protein, unknown function	N/A	No
PF3D7_1015000	transcript=PF3D7_1015000.1	-0.136671	-0.78481	1.41799	0.187293	0.310268	-6.25232	PF3D7_1015000	FAD synthetase, putative	N/A	No
PF3D7_1109400	transcript=PF3D7_1109400.1	-0.0903891	0.067877	1.41588	0.187892	0.311061	-6.25504	PF3D7_1109400	essential nuclear protein 1, putative	ENP1	No
PF3D7_0108800	transcript=PF3D7_0108800.1	-0.0817436	-0.414983	1.41436	0.188327	0.31158	-6.257	PF3D7_0108800	mitochondrial carrier protein, putative	N/A	No
PF3D7_1031300	transcript=PF3D7_1031300.1	-0.197698	-2.84369	1.41362	0.188539	0.31173	-6.25796	PF3D7_1031300	SAE2 domain-containing protein, putative	N/A	No
PF3D7_1317600	transcript=PF3D7_1317600.1	-0.313494	-3.95388	1.4127	0.188801	0.311791	-6.25914	PF3D7_1317600	conserved Plasmodium protein, unknown function	N/A	No
PF3D7_0904400	transcript=PF3D7_0904400.1	0.0822785	1.32614	-1.41264	0.188817	0.311791	-6.25921	PF3D7_0904400	signal peptidase complex subunit 3, putative	SPC3	No
PF3D7_0412200	transcript=PF3D7_0412200.1	-0.0868397	-0.746221	1.40906	0.189843	0.313283	-6.26381	PF3D7_0412200	conserved Plasmodium protein, unknown function	N/A	No
PF3D7_1326000	transcript=PF3D7_1326000.1	1.09114	-1.79208	-1.4065	0.190581	0.314161	-6.2671	PF3D7_1326000	respiratory chain complex 3 associated protein 2	C3AP2	No
PF3D7_0304900	transcript=PF3D7_0304900.1	-0.238201	-2.02965	1.40586	0.190764	0.314161	-6.26791	PF3D7_0304900	conserved protein, unknown function	N/A	No
PF3D7_0314100	transcript=PF3D7_0314100.1	0.099038	-1.27627	-1.40556	0.190852	0.314161	-6.2683	PF3D7_0314100	vesicle transport v-SNARE protein, putative	N/A	No
PF3D7_0517700	transcript=PF3D7_0517700.1	-0.11831	3.64868	1.40526	0.190936	0.314161	-6.26868	PF3D7_0517700	eukaryotic translation initiation factor 3 subunit B, putative	EIF3B	No
PF3D7_1457500	transcript=PF3D7_1457500.1	-0.58721	-0.956331	1.4051	0.190984	0.314161	-6.26889	PF3D7_1457500	vacuolar protein sorting-associated protein 4	VPS4	No
PF3D7_1456300	transcript=PF3D7_1456300.1	-0.104358	-0.740476	1.40416	0.191255	0.314405	-6.27009	PF3D7_1456300	conserved Plasmodium protein, unknown function	N/A	No
PF3D7_0516400	transcript=PF3D7_0516400.1	-0.087618	-1.02799	1.40272	0.191673	0.314892	-6.27194	PF3D7_0516400	phosducin-like protein 1, putative	PhLP1	No
PF3D7_1022800	transcript=PF3D7_1022800.1	-0.689135	-1.15596	1.39995	0.192476	0.315979	-6.27548	PF3D7_1022800	4-hydroxy-3-methylbut-2-en-1-yl diphosphate synthase (ferredoxin)	ISPG	No
PF3D7_0512300	transcript=PF3D7_0512300.1	-0.665228	-2.58201	1.39959	0.19258	0.315979	-6.27594	PF3D7_0512300	CDK-activating kinase assembly factor MAT1	MAT1	No
PF3D7_0923400	transcript=PF3D7_0923400.1	-0.22826	-1.01426	1.39773	0.193122	0.316665	-6.27831	PF3D7_0923400	conserved Plasmodium protein, unknown function	N/A	No
PF3D7_1451200	transcript=PF3D7_1451200.1	0.091448	-0.237811	-1.39655	0.193466	0.317027	-6.27982	PF3D7_1451200	conserved Plasmodium protein, unknown function	N/A	No
PF3D7_0413600	transcript=PF3D7_0413600.1	-0.0881641	2.52682	1.39562	0.193738	0.317271	-6.28101	PF3D7_0413600	26S protease regulatory subunit 6B, putative	RPT3	No
PF3D7_0407300	transcript=PF3D7_0407300.1	-0.158109	-1.31222	1.39443	0.194085	0.317639	-6.28252	PF3D7_0407300	transcription factor, putative	N/A	No
PF3D7_0307500	transcript=PF3D7_0307500.1	-3.18004	-2.51269	1.39203	0.194789	0.318495	-6.28558	PF3D7_0307500	spindle and kinetochore-associated protein 2, putative	SKA2	No
PF3D7_1323400	transcript=PF3D7_1323400.1	-0.0920349	5.01922	1.3918	0.194856	0.318495	-6.28587	PF3D7_1323400	60S ribosomal protein L23	RPL23	No
PF3D7_1209700	transcript=PF3D7_1209700.1	-0.582801	-0.75764	1.38908	0.195656	0.319601	-6.28933	PF3D7_1209700	conserved protein, unknown function	N/A	No
PF3D7_1250700	transcript=PF3D7_1250700.1	-0.77958	-0.838509	1.38857	0.195806	0.319642	-6.28998	PF3D7_1250700	transcription initiation factor IIA subunit 2, putative	N/A	No
PF3D7_1455400	transcript=PF3D7_1455400.1	-1.15054	-0.00560614	1.38773	0.196054	0.319845	-6.29104	PF3D7_1455400	hemolysin III	HlyIII	No
PF3D7_1008100	transcript=PF3D7_1008100.1	0.0705485	0.467825	-1.38226	0.197674	0.322283	-6.29798	PF3D7_1008100	PHD finger protein PHD1	PHD1	No
PF3D7_1145800	transcript=PF3D7_1145800.1	-0.0822001	-1.49562	1.38033	0.19825	0.323018	-6.30043	PF3D7_1145800	conserved Plasmodium protein, unknown function	N/A	No
PF3D7_0803500	transcript=PF3D7_0803500.1	-0.704135	-1.76777	1.37797	0.198953	0.323959	-6.30341	PF3D7_0803500	AAA family ATPase, putative	N/A	No
PF3D7_0610100	transcript=PF3D7_0610100.1	-0.90912	-1.78221	1.37621	0.19948	0.324611	-6.30564	PF3D7_0610100	pre-mRNA-splicing factor SLU7, putative	SLU7	No
PF3D7_1212800	transcript=PF3D7_1212800.1	-0.209594	-2.33866	1.37542	0.199717	0.324793	-6.30664	PF3D7_1212800	succinate dehydrogenase [ubiquinone] iron-sulfur subunit, mitochondrial	SDHB	No
PF3D7_API0440	transcript=PF3D7_API04400.1	0.314059	-3.74101	-1.37452	0.199987	0.325026	-6.30778				No
PF3D7_1341300	transcript=PF3D7_1341300.1	-0.161566	5.15642	1.37331	0.200352	0.325413	-6.30931	PF3D7_1341300	60S ribosomal protein L18-2, putative	N/A	No
PF3D7_1242600	transcript=PF3D7_1242600.1	-0.152101	-0.76975	1.37246	0.200605	0.325428	-6.31037	PF3D7_1242600	protein farnesyltransferase subunit alpha	N/A	No
PF3D7_1127000	transcript=PF3D7_1127000.1	-0.103482	1.85605	1.37243	0.200614	0.325428	-6.31041	PF3D7_1127000	protein phosphatase, putative	N/A	No
PF3D7_0516000	transcript=PF3D7_0516000.1	-0.295627	-2.28722	1.37092	0.20107	0.325897	-6.31231	PF3D7_0516000	RAP protein, putative	N/A	No
PF3D7_1249500	transcript=PF3D7_1249500.1	-0.658112	-1.22925	1.37064	0.201155	0.325897	-6.31267	PF3D7_1249500	protein CutA, putative	N/A	No
PF3D7_1358100	transcript=PF3D7_1358100.1	0.0732682	-0.38684	-1.36881	0.201707	0.326585	-6.31497	PF3D7_1358100	Sas10 domain-containing protein, putative	N/A	No
PF3D7_1237800	transcript=PF3D7_1237800.1	-0.204435	0.163212	1.36455	0.202999	0.328289	-6.32033	PF3D7_1237800	ubiquitin-like modifier HUB1, putative	HUB1	No
PF3D7_0730000	transcript=PF3D7_0730000.1	0.189266	-2.16601	-1.3645	0.203014	0.328289	-6.32039	PF3D7_0730000	conserved protein, unknown function	N/A	No
PF3D7_0806000	transcript=PF3D7_0806000.1	-0.681948	-2.87117	1.36311	0.203436	0.328609	-6.32213	PF3D7_0806000	AAA family ATPase, putative	N/A	No
PF3D7_0305000	transcript=PF3D7_0305000.1	0.0849571	-2.22649	-1.36301	0.203467	0.328609	-6.32226	PF3D7_0305000	elongation factor Ts	EF-Ts	No
PF3D7_1454000	transcript=PF3D7_1454000.1	-0.138635	-2.50199	1.3594	0.204569	0.330181	-6.32679	PF3D7_1454000	RNA-binding protein, putative	N/A	No
PF3D7_0202500	transcript=PF3D7_0202500.1	0.513841	0.0271191	-1.35518	0.205863	0.332061	-6.33206	PF3D7_0202500	early transcribed membrane protein 2	ETRAMP2	No
PF3D7_1420700	transcript=PF3D7_1420700.1	-0.0989615	3.75937	1.35476	0.205994	0.332066	-6.3326	PF3D7_1420700	surface protein P113	P113	No
PF3D7_0423100	transcript=PF3D7_0423100.1	-0.20425	-4.24208	1.35109	0.207127	0.333683	-6.33718	PF3D7_0423100	AP-4 complex subunit sigma, putative	N/A	No
PF3D7_1423700	transcript=PF3D7_1423700.1	0.114853	1.20782	-1.35057	0.207288	0.333733	-6.33783	PF3D7_1423700	NTF2-like domain-containing protein, putative	N/A	No
PF3D7_0703500	transcript=PF3D7_0703500.1	-0.10262	3.38362	1.35014	0.207418	0.333734	-6.33836	PF3D7_0703500	erythrocyte membrane-associated antigen	N/A	No
PF3D7_1445400	transcript=PF3D7_1445400.1	-0.100551	-1.91913	1.34885	0.207818	0.33417	-6.33997	PF3D7_1445400	protein serine/threonine kinase-1	CLK1	No
PF3D7_1316800	transcript=PF3D7_1316800.1	0.13447	-1.14783	-1.3468	0.208456	0.334986	-6.34253	PF3D7_1316800	protein transport protein SEC20, putative	SEC20	No
PF3D7_0406400	transcript=PF3D7_0406400.1	0.0727727	2.18635	-1.3449	0.209047	0.335727	-6.34489	PF3D7_0406400	cytosolic glyoxalase II	cGLO2	No
PF3D7_1426000	transcript=PF3D7_1426000.1	-0.182749	3.4966	1.34104	0.210253	0.337453	-6.34969	PF3D7_1426000	60S ribosomal protein L21	RPL21	No
PF3D7_0530600	transcript=PF3D7_0530600.1	-0.755877	-1.51669	1.34062	0.210385	0.337455	-6.35021	PF3D7_0530600	XAP-5 DNA binding protein, putative	N/A	No
PF3D7_1027100	transcript=PF3D7_1027100.1	-0.141149	-0.306607	1.33982	0.210634	0.337643	-6.35119	PF3D7_1027100	U3 small nucleolar ribonucleoprotein protein MPP10, putative	MPP10	No
PF3D7_0111800	transcript=PF3D7_0111800.1	-0.103405	0.258519	1.33746	0.211375	0.338621	-6.35412	PF3D7_0111800	eukaryotic translation initiation factor 4E, putative	N/A	No
PF3D7_0823300	transcript=PF3D7_0823300.1	-0.0946697	1.28512	1.33572	0.211924	0.339289	-6.35628	PF3D7_0823300	histone acetyltransferase GCN5	GCN5	No
PF3D7_1342700	transcript=PF3D7_1342700.1	-0.581502	-2.2997	1.33467	0.212256	0.339494	-6.35758	PF3D7_1342700	DNA-directed RNA polymerases I, II, and III subunit RPABC4, putative	RPB12	No
PF3D7_1134700	transcript=PF3D7_1134700.1	-0.0915017	0.235092	1.33448	0.212316	0.339494	-6.35782	PF3D7_1134700	DNA-directed RNA polymerase I subunit RPA2, putative	RPA2	No
PF3D7_0210000	transcript=PF3D7_0210000.1	-0.975245	-0.407226	1.33132	0.213314	0.340879	-6.36172	PF3D7_0210000	secretory complex protein 61 gamma subunit	Sec61-gamma	No
PF3D7_1309500	transcript=PF3D7_1309500.1	-0.103924	1.38644	1.33048	0.213579	0.341091	-6.36275	PF3D7_1309500	H/ACA ribonucleoprotein complex subunit 1, putative	GAR1	No
PF3D7_0218600	transcript=PF3D7_0218600.1	0.0669154	-1.7652	-1.32629	0.214913	0.343008	-6.36792	PF3D7_0218600	patatin-like phospholipase 4	PNPLA4	No
PF3D7_0513500	transcript=PF3D7_0513500.1	-0.719736	-0.84493	1.3247	0.21542	0.343604	-6.36988	PF3D7_0513500	mitochondrial import inner membrane translocase subunit TIM16, putative	PAM16	No
PF3D7_0503100	transcript=PF3D7_0503100.1	-0.134013	-1.81053	1.32121	0.216539	0.345176	-6.37417	PF3D7_0503100	4-diphosphocytidyl-2-C-methyl-D-erythritol kinase, putative	IspE	No
PF3D7_0504600	transcript=PF3D7_0504600.1	0.132776	-0.466539	-1.31954	0.217075	0.345817	-6.37622	PF3D7_0504600	2-oxoisovalerate dehydrogenase subunit beta, mitochondrial, putative	BCKDHB	No
PF3D7_0418500	transcript=PF3D7_0418500.1	-0.112515	0.330908	1.31889	0.217283	0.345934	-6.37702	PF3D7_0418500	trafficking protein particle complex subunit 3, putative	BET3	No
PF3D7_1102400	transcript=PF3D7_1102400.1	-0.0649468	-0.215474	1.31569	0.218316	0.347263	-6.38094	PF3D7_1102400	phosphopantothenate--cysteine ligase, putative	PPCS	No
PF3D7_0526900	transcript=PF3D7_0526900.1	-0.10923	0.180738	1.31541	0.218407	0.347263	-6.38129	PF3D7_0526900	transmembrane emp24 domain-containing protein, putative	N/A	No
PF3D7_1028300	transcript=PF3D7_1028300.1	-0.0668411	0.162736	1.31446	0.218713	0.347263	-6.38245	PF3D7_1028300	rRNA-processing protein EBP2, putative	EBP2	No
PF3D7_1002200	transcript=PF3D7_1002200.1	-0.187099	-3.60671	1.31445	0.218717	0.347263	-6.38246	PF3D7_1002200	tryptophan-rich antigen 3	PArt	No
PF3D7_1313800	transcript=PF3D7_1313800.1	0.0801851	0.749967	-1.31386	0.21891	0.347263	-6.38319	PF3D7_1313800	conserved Plasmodium membrane protein, unknown function	N/A	No
PF3D7_1108600	transcript=PF3D7_1108600.1	0.134735	4.87634	-1.31347	0.219034	0.347263	-6.38366	PF3D7_1108600	endoplasmic reticulum-resident calcium binding protein	ERC	No
PF3D7_1361200	transcript=PF3D7_1361200.1	-0.170671	-1.74753	1.31339	0.219062	0.347263	-6.38376	PF3D7_1361200	conserved Plasmodium protein, unknown function	N/A	No
PF3D7_0614400	transcript=PF3D7_0614400.1	0.0989048	-0.188617	-1.31239	0.219384	0.347561	-6.38498	PF3D7_0614400	pre-mRNA-splicing factor CWF7, putative	CWF7	No
PF3D7_1139900	transcript=PF3D7_1139900.1	-0.135438	-0.394049	1.31127	0.219749	0.347925	-6.38636	PF3D7_1139900	ER membrane protein complex subunit 8, putative	EMC8	No
PF3D7_1002700	transcript=PF3D7_1002700.1	-0.0970135	0.853376	1.31016	0.220108	0.348157	-6.3877	PF3D7_1002700	conserved Plasmodium protein, unknown function	N/A	No
PF3D7_1133900	transcript=PF3D7_1133900.1	0.149731	-1.32933	-1.30988	0.2202	0.348157	-6.38805	PF3D7_1133900	conserved Plasmodium protein, unknown function	N/A	No
PF3D7_1315500	transcript=PF3D7_1315500.1	0.0792206	2.43022	-1.30957	0.220301	0.348157	-6.38843	PF3D7_1315500	conserved protein, unknown function	N/A	No
PF3D7_0322700	transcript=PF3D7_0322700.1	-0.11636	-3.98919	1.30593	0.221489	0.34982	-6.39287	PF3D7_0322700	conserved Plasmodium protein, unknown function	N/A	No
PF3D7_1144600	transcript=PF3D7_1144600.1	0.257031	-0.531502	-1.30428	0.222028	0.350456	-6.39488	PF3D7_1144600	transcription initiation factor IIF subunit beta, putative	TFG2	No
PF3D7_1352100	transcript=PF3D7_1352100.1	0.0724652	-1.23431	-1.29739	0.224296	0.353819	-6.40325	PF3D7_1352100	ABC transporter B family member 6, putative	ABCB6	No
PF3D7_1228800	transcript=PF3D7_1228800.1	-0.0817294	-0.697844	1.29494	0.225108	0.354882	-6.40622	PF3D7_1228800	WD repeat-containing protein, putative	N/A	No
PF3D7_1349200	transcript=PF3D7_1349200.1	-0.123245	3.70919	1.29383	0.225476	0.355245	-6.40757	PF3D7_1349200	glutamate--tRNA ligase	GluRS	No
PF3D7_0932200	transcript=PF3D7_0932200.1	0.161801	3.85503	-1.29228	0.225991	0.355783	-6.40945	PF3D7_0932200	profilin	PFN	No
PF3D7_1120400	transcript=PF3D7_1120400.1	0.200811	-0.499686	-1.29197	0.226093	0.355783	-6.40982	PF3D7_1120400	alpha/beta hydrolase fold domain containing protein, putative	N/A	No
PF3D7_0406200	transcript=PF3D7_0406200.1	0.131409	0.118771	-1.29089	0.226453	0.356131	-6.41112	PF3D7_0406200	parasitophorous vacuole membrane protein S16	Pfs16	No
PF3D7_1023900	transcript=PF3D7_1023900.1	-0.0744638	3.00767	1.28931	0.22698	0.356743	-6.41304	PF3D7_1023900	chromodomain-helicase-DNA-binding protein 1 homolog, putative	CHD1	No
PF3D7_0813900	transcript=PF3D7_0813900.1	-0.122231	5.32728	1.28711	0.227714	0.357678	-6.41569	PF3D7_0813900	40S ribosomal protein S16, putative	RPS16	No
PF3D7_1200600	transcript=PF3D7_1200600.1	0.115919	-2.55511	-1.28604	0.228073	0.358022	-6.41698	PF3D7_1200600	erythrocyte membrane protein 1, PfEMP1	VAR2CSA	No
PF3D7_1142400	transcript=PF3D7_1142400.1	-0.0972172	0.970335	1.28412	0.228718	0.358817	-6.41929	PF3D7_1142400	coproporphyrinogen-III oxidase	CPO	No
PF3D7_0811200	transcript=PF3D7_0811200.1	0.0731815	1.62255	-1.28321	0.229023	0.358921	-6.42039	PF3D7_0811200	ER membrane protein complex subunit 1, putative	EMC1	No
PF3D7_0711400	transcript=PF3D7_0711400.1	-0.59952	-2.01114	1.28309	0.229063	0.358921	-6.42053	PF3D7_0711400	histone deacetylase complex subunit SAP18, putative	SAP18	No
PF3D7_1412400	transcript=PF3D7_1412400.1	-0.734497	-2.11958	1.28252	0.229254	0.359002	-6.42121	PF3D7_1412400	conserved Plasmodium protein, unknown function	N/A	No
PF3D7_1356100	transcript=PF3D7_1356100.1	0.144182	-0.696125	-1.28017	0.230048	0.360026	-6.42405	PF3D7_1356100	conserved Plasmodium protein, unknown function	N/A	No
PF3D7_1355700	transcript=PF3D7_1355700.1	-0.126961	-0.45185	1.27845	0.230629	0.360716	-6.42611	PF3D7_1355700	NLI interacting factor-like phosphatase, putative	NIF3	No
PF3D7_1420000	transcript=PF3D7_1420000.1	0.0911533	-1.52998	-1.27754	0.230936	0.360977	-6.4272	PF3D7_1420000	splicing factor 3B subunit 4, putative	SF3B4	No
PF3D7_0323700	transcript=PF3D7_0323700.1	0.174298	-3.0783	-1.27194	0.232839	0.363562	-6.43391	PF3D7_0323700	U4/U6.U5 tri-snRNP-associated protein 1, putative	SART1	No
PF3D7_1326100	transcript=PF3D7_1326100.1	-0.918709	-0.386115	1.27156	0.232966	0.363562	-6.43436	PF3D7_1326100	WD repeat-containing protein, putative	N/A	No
PF3D7_1118500	transcript=PF3D7_1118500.1	0.105502	2.8342	-1.2714	0.233021	0.363562	-6.43455	PF3D7_1118500	nucleolar protein 56, putative	NOP56	No
PF3D7_1333600	transcript=PF3D7_1333600.1	-0.0706104	-0.45063	1.27074	0.233247	0.363562	-6.43534	PF3D7_1333600	U3 small nucleolar RNA-associated protein 4, putative	UTP4	No
PF3D7_0511500	transcript=PF3D7_0511500.1	0.0896844	1.4831	-1.2706	0.233295	0.363562	-6.43551	PF3D7_0511500	RNA pseudouridylate synthase, putative	N/A	No
PF3D7_1453700	transcript=PF3D7_1453700.1	-0.110723	4.76905	1.26949	0.233675	0.363643	-6.43684	PF3D7_1453700	HSP90 co-chaperone p23	P23	No
PF3D7_0708500	transcript=PF3D7_0708500.1	0.114222	-2.91342	-1.2694	0.233704	0.363643	-6.43694	PF3D7_0708500	heat shock protein 86 family protein	N/A	No
PF3D7_0405200	transcript=PF3D7_0405200.1	0.117647	-2.35091	-1.26921	0.23377	0.363643	-6.43717	PF3D7_0405200	protein CERLI2	CERLI2	No
PF3D7_0107700	transcript=PF3D7_0107700.1	0.301842	-3.9608	-1.26869	0.233949	0.363701	-6.4378	PF3D7_0107700	dolichyl-diphosphooligosaccharide--protein glycosyltransferase subunit OST3/OST6, putative	N/A	No
PF3D7_1449800	transcript=PF3D7_1449800.1	-0.468019	-1.83637	1.26688	0.234567	0.364442	-6.43995	PF3D7_1449800	conserved protein, unknown function	N/A	No
PF3D7_1124400	transcript=PF3D7_1124400.1	0.0576423	0.658271	-1.2643	0.235454	0.365599	-6.44303	PF3D7_1124400	U6 snRNA-associated Sm-like protein LSm1, putative	LSM1	No
PF3D7_1107000	transcript=PF3D7_1107000.1	-0.10104	-0.499223	1.26261	0.236034	0.36628	-6.44504	PF3D7_1107000	U6 snRNA-associated Sm-like protein LSm4, putative	LSM4	No
PF3D7_0717300	transcript=PF3D7_0717300.1	-0.351498	-1.81158	1.25975	0.237023	0.367362	-6.44844	PF3D7_0717300	transcription initiation factor IIE subunit alpha, putative	N/A	No
PF3D7_0505700	transcript=PF3D7_0505700.1	0.0850293	1.12546	-1.25972	0.237033	0.367362	-6.44847	PF3D7_0505700	conserved Plasmodium membrane protein, unknown function	N/A	No
PF3D7_0719700	transcript=PF3D7_0719700.1	-0.210262	4.25611	1.25935	0.237159	0.367362	-6.44891	PF3D7_0719700	40S ribosomal protein S10, putative	RPS10	No
PF3D7_1433400	transcript=PF3D7_1433400.1	0.0816631	-0.690071	-1.25789	0.237665	0.367924	-6.45064	PF3D7_1433400	PHD finger protein PHD2, putative	PHD2	No
PF3D7_1246800	transcript=PF3D7_1246800.1	0.0792165	1.2141	-1.25722	0.237899	0.368065	-6.45144	PF3D7_1246800	signal recognition particle receptor subunit beta, putative	SRPRB	No
PF3D7_1440700	transcript=PF3D7_1440700.1	-0.717969	-1.35379	1.25629	0.238221	0.368265	-6.45254	PF3D7_1440700	AP-3 complex subunit mu, putative	AP3M	No
PF3D7_0709000	transcript=PF3D7_0709000.1	0.0883583	4.04935	-1.25602	0.238314	0.368265	-6.45286	PF3D7_0709000	chloroquine resistance transporter	CRT	No
PF3D7_1113300	transcript=PF3D7_1113300.1	0.140991	-0.629413	-1.25415	0.238965	0.369048	-6.45508	PF3D7_1113300	UDP-galactose transporter, putative	UGT	No
PF3D7_0523800	transcript=PF3D7_0523800.1	0.486702	-1.60473	-1.25363	0.239146	0.369107	-6.45569	PF3D7_0523800	food vacuole resident transporter 1	FVRT1	No
PF3D7_0606100	transcript=PF3D7_0606100.1	-1.03588	-0.595866	1.253	0.239366	0.369225	-6.45644	PF3D7_0606100	RNA-binding protein, putative	N/A	No
PF3D7_0807900	transcript=PF3D7_0807900.1	-0.112692	1.98868	1.25234	0.239595	0.369357	-6.45722	PF3D7_0807900	tyrosine--tRNA ligase	TyrRS	No
PF3D7_0316800	transcript=PF3D7_0316800.1	-0.108659	6.40375	1.25131	0.239956	0.369693	-6.45844	PF3D7_0316800	40S ribosomal protein S15A, putative	N/A	No
PF3D7_0716800	transcript=PF3D7_0716800.1	-0.0804704	3.87245	1.25051	0.240235	0.369805	-6.45938	PF3D7_0716800	eukaryotic translation initiation factor 3 subunit I, putative	EIF3I	No
PF3D7_1118000	transcript=PF3D7_1118000.1	-0.0974294	-0.119803	1.25028	0.240316	0.369805	-6.45966	PF3D7_1118000	conserved Plasmodium protein, unknown function	N/A	No
PF3D7_0527100	transcript=PF3D7_0527100.1	-0.163612	0.413347	1.24826	0.241023	0.370672	-6.46204	PF3D7_0527100	ubiquitin-conjugating enzyme E2 13	UBC13	No
PF3D7_0729500	transcript=PF3D7_0729500.1	-0.126959	-0.596216	1.24476	0.242252	0.372339	-6.46617	PF3D7_0729500	N6-adenosine-methyltransferase MT-A70	MT-A70	No
PF3D7_1310700	transcript=PF3D7_1310700.1	0.237941	0.239744	-1.24423	0.242439	0.372387	-6.46679	PF3D7_1310700	PhIL1-interacting candidate PIC5	PIC5	No
PF3D7_1006200	transcript=PF3D7_1006200.1	-0.192625	5.84598	1.24385	0.242572	0.372387	-6.46724	PF3D7_1006200	DNA/RNA-binding protein Alba 3	ALBA3	No
PF3D7_1116500	transcript=PF3D7_1116500.1	0.0850315	0.351199	-1.24307	0.242847	0.372587	-6.46815	PF3D7_1116500	folate transporter 2	FT2	No
PF3D7_0916900	transcript=PF3D7_0916900.1	-0.742447	-0.790534	1.23983	0.243994	0.374125	-6.47197	PF3D7_0916900	Zinc finger HIT domain-containing protein 3	ZNHIT3	No
PF3D7_1421200	transcript=PF3D7_1421200.1	-0.0532921	5.91607	1.23883	0.244347	0.374373	-6.47314	PF3D7_1421200	40S ribosomal protein S25	RPS25	No
PF3D7_0811500	transcript=PF3D7_0811500.1	0.0986589	0.520327	-1.23855	0.244447	0.374373	-6.47347	PF3D7_0811500	histone-arginine methyltransferase CARM1, putative	CARM1	No
PF3D7_1408600	transcript=PF3D7_1408600.1	-0.135928	5.23626	1.23739	0.244859	0.374666	-6.47483	PF3D7_1408600	40S ribosomal protein S8e, putative	N/A	No
PF3D7_1367700	transcript=PF3D7_1367700.1	-0.0965905	1.73007	1.23712	0.244953	0.374666	-6.47514	PF3D7_1367700	alanine--tRNA ligase	AlaRS	No
PF3D7_1450100	transcript=PF3D7_1450100.1	-0.10132	0.528371	1.23678	0.245075	0.374666	-6.47554	PF3D7_1450100	signal recognition particle subunit SRP54	SRP54	No
PF3D7_0212400	transcript=PF3D7_0212400.1	-0.0556772	0.189536	1.23545	0.245549	0.375168	-6.4771	PF3D7_0212400	nucleoporin NUP390, putative	NUP390	No
PF3D7_0532400	transcript=PF3D7_0532400.1	-0.090052	3.25789	1.2348	0.24578	0.375299	-6.47786	PF3D7_0532400	lysine-rich membrane-associated PHISTb protein	LyMP	No
PF3D7_1348300	transcript=PF3D7_1348300.1	-0.645468	-0.869378	1.23091	0.247168	0.377195	-6.48241	PF3D7_1348300	elongation factor Tu, putative	N/A	No
PF3D7_0934500	transcript=PF3D7_0934500.1	-0.0697138	1.81831	1.22977	0.247576	0.377593	-6.48374	PF3D7_0934500	V-type proton ATPase subunit E, putative	N/A	No
PF3D7_1464000	transcript=PF3D7_1464000.1	-0.898252	-1.08493	1.22904	0.247837	0.377768	-6.48459	PF3D7_1464000	YL1 nuclear protein, putative	N/A	No
PF3D7_0528700	transcript=PF3D7_0528700.1	-0.827022	-0.731247	1.2282	0.248141	0.378007	-6.48558	PF3D7_0528700	peptidyl-prolyl cis-trans isomerase	CYP23	No
PF3D7_0727100	transcript=PF3D7_0727100.1	-0.15038	-3.68464	1.22738	0.248436	0.378233	-6.48654	PF3D7_0727100	conserved protein, unknown function	N/A	No
PF3D7_1308300	transcript=PF3D7_1308300.1	-0.204085	2.20147	1.22501	0.249288	0.379235	-6.4893	PF3D7_1308300	40S ribosomal protein S27	RPS27	No
PF3D7_1362300	transcript=PF3D7_1362300.1	0.0978006	0.0439564	-1.22473	0.249388	0.379235	-6.48962	PF3D7_1362300	transmembrane and coiled-coil domain-containing protein 1, putative	TMCO1	No
PF3D7_0617100	transcript=PF3D7_0617100.1	-0.0853561	0.552131	1.2237	0.249759	0.379575	-6.49082	PF3D7_0617100	AP-2 complex subunit alpha, putative	N/A	No
PF3D7_0812500	transcript=PF3D7_0812500.1	0.148476	-0.0752691	-1.22295	0.250029	0.379723	-6.49168	PF3D7_0812500	RNA-binding protein, putative	N/A	No
PF3D7_0811600	transcript=PF3D7_0811600.1	-0.0815875	1.76121	1.22261	0.250151	0.379723	-6.49208	PF3D7_0811600	protein MAP1, putative	N/A	No
PF3D7_0916500	transcript=PF3D7_0916500.1	-0.0925527	-1.26734	1.22218	0.250307	0.379735	-6.49258	PF3D7_0916500	ubiquitin fusion degradation protein 1	UFD1	No
PF3D7_1351000	transcript=PF3D7_1351000.1	0.0992783	-0.67899	-1.22094	0.250757	0.380194	-6.49402	PF3D7_1351000	phosphatidylinositol transfer protein, putative	N/A	No
PF3D7_0609400	transcript=PF3D7_0609400.1	-0.526939	-2.0532	1.21842	0.251672	0.381357	-6.49695	PF3D7_0609400	mitochondrial cardiolipin synthase, putative	CLS	No
PF3D7_1126100	transcript=PF3D7_1126100.1	-1.40446	-5.14862	1.21773	0.251923	0.381512	-6.49775	PF3D7_1126100	autophagy-related protein 7, putative	ATG7	No
PF3D7_1472900	transcript=PF3D7_1472900.1	-0.108743	0.519525	1.21686	0.252237	0.381765	-6.49875	PF3D7_1472900	dihydroorotase, putative	N/A	No
PF3D7_1032700	transcript=PF3D7_1032700.1	-0.102243	-2.19544	1.21514	0.252865	0.38249	-6.50075	PF3D7_1032700	conserved Plasmodium protein, unknown function	N/A	No
PF3D7_0622600	transcript=PF3D7_0622600.1	0.136508	-3.07327	-1.21366	0.253405	0.382979	-6.50246	PF3D7_0622600	cytochrome b-c1 complex subunit 9, putative	QCR9	No
PF3D7_0415400	transcript=PF3D7_0415400.1	-0.631867	-1.69526	1.21344	0.253486	0.382979	-6.50272	PF3D7_0415400	coatomer subunit zeta, putative	N/A	No
PF3D7_1360400	transcript=PF3D7_1360400.1	-0.478536	-1.60093	1.21175	0.2541	0.383683	-6.50466	PF3D7_1360400	conserved Plasmodium protein, unknown function	N/A	No
PF3D7_0108700	transcript=PF3D7_0108700.1	0.0974019	0.0219866	-1.21071	0.254484	0.384036	-6.50587	PF3D7_0108700	secreted ookinete protein, putative	PSOP24	No
PF3D7_0725300	transcript=PF3D7_0725300.1	-0.0680589	0.998712	1.20762	0.255615	0.385518	-6.50942	PF3D7_0725300	WD repeat-containing protein, putative	N/A	No
PF3D7_0928500	transcript=PF3D7_0928500.1	-0.214591	-0.336146	1.20448	0.256775	0.38685	-6.51305	PF3D7_0928500	conserved Plasmodium protein, unknown function	N/A	No
PF3D7_0716900	transcript=PF3D7_0716900.1	-0.186992	-5.46031	1.20441	0.256799	0.38685	-6.51312	PF3D7_0716900	drug/metabolite transporter DMT2	DMT2	No
PF3D7_0106700	transcript=PF3D7_0106700.1	-0.0710369	1.80014	1.20293	0.257347	0.38745	-6.51483	PF3D7_0106700	small ribosomal subunit assembling AARP2 protein	AARP2	No
PF3D7_1107300	transcript=PF3D7_1107300.1	0.0921643	1.88262	-1.20091	0.258092	0.388344	-6.51714	PF3D7_1107300	polyadenylate-binding protein-interacting protein 1, putative	PAIP1	No
PF3D7_0703100	transcript=PF3D7_0703100.1	-0.118893	-1.4245	1.19944	0.25864	0.388941	-6.51883	PF3D7_0703100	cytosolic iron-sulfur assembly component 2, putative	CIA2	No
PF3D7_1248200	transcript=PF3D7_1248200.1	-0.163472	-1.66427	1.19851	0.258986	0.389234	-6.5199	PF3D7_1248200	pre-mRNA-splicing factor RBM22, putative	RBM22	No
PF3D7_1405500	transcript=PF3D7_1405500.1	0.0614648	-1.45156	-1.19539	0.260145	0.390692	-6.52346	PF3D7_1405500	COBW domain-containing protein 1, putative	CBWD1	No
PF3D7_1412300	transcript=PF3D7_1412300.1	-0.124174	4.65256	1.19508	0.260259	0.390692	-6.52381	PF3D7_1412300	nuclear transport factor 2, putative	NTF2	No
PF3D7_0503000	transcript=PF3D7_0503000.1	-0.384942	-4.68239	1.19088	0.26183	0.392821	-6.5286	PF3D7_0503000	50S ribosomal protein L28, apicoplast, putative	N/A	No
PF3D7_0905100	transcript=PF3D7_0905100.1	-0.0561091	0.332424	1.19039	0.262016	0.392872	-6.52917	PF3D7_0905100	nucleoporin NUP221, putative	NUP221	No
PF3D7_1249300	transcript=PF3D7_1249300.1	-0.106877	-1.80051	1.18997	0.262173	0.392878	-6.52965	PF3D7_1249300	protein phosphatase PPM4, putative	PPM4	No
PF3D7_1439500	transcript=PF3D7_1439500.1	0.150965	-3.48976	-1.18954	0.262334	0.392892	-6.53014	PF3D7_1439500	oocyst rupture protein 2, putative	ORP2	No
PF3D7_1333300	transcript=PF3D7_1333300.1	0.060585	1.66635	-1.18908	0.262506	0.39292	-6.53066	PF3D7_1333300	transmembrane emp24 domain-containing protein, putative	N/A	No
PF3D7_1306400	transcript=PF3D7_1306400.1	-0.120104	1.26308	1.18762	0.263055	0.393405	-6.53232	PF3D7_1306400	26S protease regulatory subunit 10B, putative	RPT4	No
PF3D7_0604300	transcript=PF3D7_0604300.1	-0.235347	-3.14165	1.18741	0.263136	0.393405	-6.53256	PF3D7_0604300	conserved Plasmodium protein, unknown function	N/A	No
PF3D7_0917900	transcript=PF3D7_0917900.1	0.0651884	6.94488	-1.18679	0.263367	0.393523	-6.53326	PF3D7_0917900	heat shock protein 70	BIP	No
PF3D7_1462700	transcript=PF3D7_1462700.1	-0.568341	-2.10544	1.18584	0.263727	0.393833	-6.53435	PF3D7_1462700	cytochrome c1, heme protein, mitochondrial, putative	CYT1	No
PF3D7_1230400	transcript=PF3D7_1230400.1	1.07094	0.500658	-1.1847	0.264158	0.394247	-6.53564	PF3D7_1230400	ATP-dependent protease subunit ClpQ	ClpQ	No
PF3D7_1328900	transcript=PF3D7_1328900.1	-0.130687	-0.193982	1.18205	0.265158	0.39551	-6.53865	PF3D7_1328900	PUB domain-containing protein, putative	N/A	No
PF3D7_1435000	transcript=PF3D7_1435000.1	-0.497349	-1.53049	1.18035	0.265803	0.396243	-6.54057	PF3D7_1435000	cytochrome c oxidase assembly protein COX15, putative	COX15	No
PF3D7_1124900	transcript=PF3D7_1124900.1	-1.62094	3.41644	1.17953	0.266113	0.396476	-6.5415	PF3D7_1124900	60S ribosomal protein L35, putative	RPL35	No
PF3D7_1215000	transcript=PF3D7_1215000.1	0.124955	-0.446002	-1.17789	0.266738	0.397097	-6.54336	PF3D7_1215000	thioredoxin peroxidase 2	Trx-Px2	No
PF3D7_0612200	transcript=PF3D7_0612200.1	0.743207	-5.04656	-1.17739	0.266927	0.397097	-6.54392	PF3D7_0612200	leucine-rich repeat protein	LRR6	No
PF3D7_1009400	transcript=PF3D7_1009400.1	-0.25927	-0.808014	1.17722	0.266993	0.397097	-6.54412	PF3D7_1009400	zinc finger protein, putative	ZNF2	No
PF3D7_0911800	transcript=PF3D7_0911800.1	-0.674956	-1.58168	1.17434	0.26809	0.3985	-6.54737	PF3D7_0911800	conserved Plasmodium protein, unknown function	N/A	No
PF3D7_0308600	transcript=PF3D7_0308600.1	-0.0621643	0.0224378	1.17359	0.268378	0.398698	-6.54822	PF3D7_0308600	pre-mRNA-processing factor 19, putative	PRPF19	No
PF3D7_0701600	transcript=PF3D7_0701600.1	-0.385842	-4.19047	1.17275	0.2687	0.398946	-6.54916	PF3D7_0701600	Pfmc-2TM Maurer's cleft two transmembrane protein	MC-2TM	No
PF3D7_0515300	transcript=PF3D7_0515300.1	-0.112045	-1.96784	1.17212	0.268941	0.399074	-6.54987	PF3D7_0515300	phosphatidylinositol 3-kinase	PI3K	No
PF3D7_1149100	transcript=PF3D7_1149100.1	-0.550187	-3.04879	1.16763	0.270665	0.401401	-6.55492	PF3D7_1149100	Plasmodium exported protein, unknown function	N/A	No
PF3D7_1237700	transcript=PF3D7_1237700.1	-0.0647483	4.58911	1.16667	0.271034	0.401717	-6.556	PF3D7_1237700	conserved protein, unknown function	N/A	No
PF3D7_0819000	transcript=PF3D7_0819000.1	-0.418771	-0.987331	1.16406	0.272039	0.402974	-6.55892	PF3D7_0819000	ribonuclease, putative	N/A	No
PF3D7_0405500	transcript=PF3D7_0405500.1	-0.331048	-2.61113	1.16333	0.272323	0.403163	-6.55974	PF3D7_0405500	conserved Plasmodium protein, unknown function	N/A	No
PF3D7_0920900	transcript=PF3D7_0920900.1	0.077709	-0.141013	-1.16133	0.273098	0.404079	-6.56199	PF3D7_0920900	U4/U6 snRNA-associated-splicing factor, putative	PRP24	No
PF3D7_1365200	transcript=PF3D7_1365200.1	-0.333809	-2.26207	1.16021	0.27353	0.404485	-6.56323	PF3D7_1365200	conserved protein, unknown function	N/A	No
PF3D7_0405400	transcript=PF3D7_0405400.1	-0.0803207	1.21872	1.15921	0.273919	0.404828	-6.56435	PF3D7_0405400	pre-mRNA-processing-splicing factor 8, putative	PRPF8	No
PF3D7_0719900	transcript=PF3D7_0719900.1	-0.352931	-1.89748	1.1583	0.274274	0.404933	-6.56537	PF3D7_0719900	conserved Plasmodium membrane protein, unknown function	N/A	No
PF3D7_1461400	transcript=PF3D7_1461400.1	0.176019	-1.19771	-1.15822	0.274304	0.404933	-6.56546	PF3D7_1461400	MORN repeat protein, putative	N/A	No
PF3D7_0316600	transcript=PF3D7_0316600.1	-0.128395	2.96066	1.15647	0.274986	0.405706	-6.56741	PF3D7_0316600	formate-nitrite transporter	FNT	No
PF3D7_0723600	transcript=PF3D7_0723600.1	-1.14513	-0.143138	1.15539	0.275407	0.406095	-6.56861	PF3D7_0723600	proteasome assembly chaperone 4, putative	N/A	No
PF3D7_0418100	transcript=PF3D7_0418100.1	-0.0929367	-1.14565	1.15467	0.27569	0.40628	-6.56942	PF3D7_0418100	protein SOC1, putative	SOC1	No
PF3D7_0918800	transcript=PF3D7_0918800.1	-0.072808	2.04497	1.15266	0.276474	0.407203	-6.57165	PF3D7_0918800	dihydrouridine synthase, putative	N/A	No
PF3D7_1413900	transcript=PF3D7_1413900.1	0.0790926	1.71643	-1.15184	0.276795	0.407442	-6.57256	PF3D7_1413900	DnaJ protein, putative	N/A	No
PF3D7_1121100	transcript=PF3D7_1121100.1	0.108967	0.627848	-1.15129	0.277011	0.407527	-6.57318	PF3D7_1121100	conserved protein, unknown function	N/A	No
PF3D7_1332300	transcript=PF3D7_1332300.1	0.151458	-1.98297	-1.14909	0.277875	0.408286	-6.57562	PF3D7_1332300	trafficking protein particle complex subunit 2, putative	TRAPPC2	No
PF3D7_0205500	transcript=PF3D7_0205500.1	-0.269864	-1.58479	1.14907	0.277882	0.408286	-6.57564	PF3D7_0205500	DNA-directed RNA polymerase II 16 kDa subunit, putative	N/A	No
PF3D7_1221500	transcript=PF3D7_1221500.1	-0.327762	-3.41637	1.14877	0.278002	0.408286	-6.57598	PF3D7_1221500	heptatricopeptide repeat-containing protein, putative	N/A	No
PF3D7_1415200	transcript=PF3D7_1415200.1	-0.24956	-2.03685	1.14354	0.280061	0.411075	-6.58176	PF3D7_1415200	DNA-directed RNA polymerases I and III subunit RPAC2, putative	N/A	No
PF3D7_0823200	transcript=PF3D7_0823200.1	0.0982456	3.31683	-1.14088	0.281116	0.412388	-6.5847	PF3D7_0823200	RNA-binding protein	N/A	No
PF3D7_1343900	transcript=PF3D7_1343900.1	-0.161813	-1.54336	1.13973	0.281571	0.412822	-6.58597	PF3D7_1343900	U4/U6 small nuclear ribonucleoprotein PRP4, putative	PRPF4	No
PF3D7_0722500	transcript=PF3D7_0722500.1	0.099571	-0.410103	-1.13916	0.2818	0.412922	-6.58661	PF3D7_0722500	pre-mRNA-splicing factor CWC15, putative	CWC15	No
PF3D7_1201500	transcript=PF3D7_1201500.1	-0.0669503	0.679638	1.13837	0.282111	0.413142	-6.58747	PF3D7_1201500	GPN-loop GTPase, putative	N/A	No
PF3D7_0410800	transcript=PF3D7_0410800.1	-0.0807371	-0.572682	1.13624	0.28296	0.414151	-6.58982	PF3D7_0410800	apicomplexan kinetochore protein 3, putative	AKIT3	No
PF3D7_0203700	transcript=PF3D7_0203700.1	0.0943141	0.481708	-1.13133	0.284923	0.416787	-6.59521	PF3D7_0203700	protein MAK16, putative	MAK16	No
PF3D7_1018200	transcript=PF3D7_1018200.1	-0.141091	-1.70829	1.13074	0.285159	0.41681	-6.59585	PF3D7_1018200	pseudophosphatase PPP8	PPP8	No
PF3D7_0220100	transcript=PF3D7_0220100.1	0.0743569	-2.96929	-1.13048	0.285262	0.41681	-6.59614	PF3D7_0220100	DnaJ protein, putative	N/A	No
PF3D7_1136800	transcript=PF3D7_1136800.1	0.0904506	-0.500175	-1.12963	0.285604	0.417072	-6.59707	PF3D7_1136800	DnaJ protein, putative	N/A	No
PF3D7_1003800	transcript=PF3D7_1003800.1	-0.124959	1.86542	1.12866	0.285993	0.417404	-6.59813	PF3D7_1003800	U5 small nuclear ribonucleoprotein component, putative	EFTUD2	No
PF3D7_0610200	transcript=PF3D7_0610200.1	-0.110424	-1.18403	1.12812	0.286214	0.41749	-6.59873	PF3D7_0610200	RNA-binding protein 25, putative	RBM25	No
PF3D7_1327700	transcript=PF3D7_1327700.1	-0.6383	-1.84761	1.12708	0.28663	0.417815	-6.59986	PF3D7_1327700	regulator of nonsense transcripts 3B, putative	UPF3B	No
PF3D7_1353400	transcript=PF3D7_1353400.1	0.158647	-1.56039	-1.12661	0.286819	0.417815	-6.60038	PF3D7_1353400	Ran-binding protein, putative	N/A	No
PF3D7_0315800	transcript=PF3D7_0315800.1	-0.374626	-2.88988	1.12557	0.287239	0.417815	-6.60151	PF3D7_0315800	zinc finger protein, putative	N/A	No
PF3D7_1458600	transcript=PF3D7_1458600.1	-0.0556686	-1.21544	1.12555	0.287246	0.417815	-6.60153	PF3D7_1458600	zinc finger protein, putative	N/A	No
PF3D7_1226300	transcript=PF3D7_1226300.1	-0.0837468	3.66558	1.12552	0.287259	0.417815	-6.60157	PF3D7_1226300	haloacid dehalogenase-like hydrolase, putative	HAD2	No
PF3D7_0321100	transcript=PF3D7_0321100.1	-0.166285	-0.662128	1.12491	0.287504	0.417815	-6.60223	PF3D7_0321100	conserved Plasmodium protein, unknown function	N/A	No
PF3D7_1437700	transcript=PF3D7_1437700.1	-0.103143	0.0393132	1.12475	0.287572	0.417815	-6.60241	PF3D7_1437700	succinyl-CoA ligase, putative	N/A	No
PF3D7_0532100	transcript=PF3D7_0532100.1	-1.71006	3.3111	1.12347	0.288085	0.418324	-6.6038	PF3D7_0532100	early transcribed membrane protein 5	ETRAMP5	No
PF3D7_0415300	transcript=PF3D7_0415300.1	-0.100004	0.0719109	1.12181	0.28876	0.419	-6.60562	PF3D7_0415300	cdc2-related protein kinase 3	CRK3	No
PF3D7_1235500	transcript=PF3D7_1235500.1	-0.0765309	0.484832	1.12152	0.288876	0.419	-6.60593	PF3D7_1235500	N6-adenosine-methyltransferase, putative	MT-A70.2	No
PF3D7_0714500	transcript=PF3D7_0714500.1	-0.123769	0.393505	1.12017	0.289425	0.41956	-6.6074	PF3D7_0714500	transcription elongation factor s-II, putative	N/A	No
PF3D7_1333800	transcript=PF3D7_1333800.1	-0.102952	1.42269	1.11905	0.289877	0.419979	-6.60862	PF3D7_1333800	Voldacs domain-containing protein, putative	N/A	No
PF3D7_1204300	transcript=PF3D7_1204300.1	-0.0648148	6.04179	1.1153	0.291406	0.421957	-6.6127	PF3D7_1204300	eukaryotic translation initiation factor 5A	EIF5A	No
PF3D7_0627100	transcript=PF3D7_0627100.1	0.0922902	-0.7487	-1.11188	0.292802	0.42374	-6.6164	PF3D7_0627100	ankyrin-repeat protein, putative	N/A	No
PF3D7_1305400	transcript=PF3D7_1305400.1	0.0839071	-1.41931	-1.10945	0.293801	0.424947	-6.61903	PF3D7_1305400	AAR2 protein, putative	N/A	No
PF3D7_1304300	transcript=PF3D7_1304300.1	-0.129695	-0.881603	1.10814	0.294336	0.425246	-6.62044	PF3D7_1304300	conserved Plasmodium protein, unknown function	N/A	No
PF3D7_0713900	transcript=PF3D7_0713900.1	0.100608	1.03975	-1.10814	0.294338	0.425246	-6.62044	PF3D7_0713900	conserved Plasmodium protein, unknown function	N/A	No
PF3D7_1136600	transcript=PF3D7_1136600.1	-0.0509382	-0.7548	1.1071	0.294766	0.425626	-6.62156	PF3D7_1136600	modulator of ring stage translation MRST	MRST	No
PF3D7_0519900	transcript=PF3D7_0519900.1	-0.445488	-1.86293	1.10633	0.295082	0.425844	-6.62239	PF3D7_0519900	conserved protein, unknown function	N/A	No
PF3D7_0510200	transcript=PF3D7_0510200.1	-0.607919	-2.0716	1.10494	0.295654	0.42643	-6.62388	PF3D7_0510200	peptidyl-prolyl cis-trans isomerase	CYP87	No
PF3D7_0301700	transcript=PF3D7_0301700.1	-1.02652	0.309486	1.10378	0.296134	0.426883	-6.62514	PF3D7_0301700	EMP1 trafficking protein PTP7	PTP7	No
PF3D7_0903600	transcript=PF3D7_0903600.1	-0.20619	-2.07105	1.10306	0.296432	0.426896	-6.62591	PF3D7_0903600	protein hook, putative	N/A	No
PF3D7_0303300	transcript=PF3D7_0303300.1	-0.104741	0.747438	1.10289	0.2965	0.426896	-6.62609	PF3D7_0303300	DNA-directed RNA polymerases I, II, and III subunit RPABC2, putative	RPB6	No
PF3D7_0710800	transcript=PF3D7_0710800.1	-0.108694	-3.288	1.10231	0.296741	0.426896	-6.62672	PF3D7_0710800	protein transport protein USE1, putative	USE1	No
PF3D7_0927800	transcript=PF3D7_0927800.1	-0.33439	-2.41629	1.10216	0.296805	0.426896	-6.62688	PF3D7_0927800	cytochrome c oxidase subunit 5B, putative	COX5B	No
PF3D7_0518500	transcript=PF3D7_0518500.1	-0.087416	-0.0294764	1.09865	0.29826	0.428749	-6.63065	PF3D7_0518500	ATP-dependent RNA helicase DDX23, putative	DDX23	No
PF3D7_0110800	transcript=PF3D7_0110800.1	-0.905012	-0.430343	1.09793	0.298558	0.428892	-6.63142	PF3D7_0110800	transcription initiation factor TFIIB, putative	N/A	No
PF3D7_0209200	transcript=PF3D7_0209200.1	-0.0835292	-1.09362	1.09761	0.298693	0.428892	-6.63177	PF3D7_0209200	exosome complex component MTR3, putative	MTR3	No
PF3D7_1109900	transcript=PF3D7_1109900.1	-0.0963016	4.60023	1.096	0.29936	0.429611	-6.63348	PF3D7_1109900	60S ribosomal protein L36	RPL36	No
PF3D7_0523000	transcript=PF3D7_0523000.1	0.0736479	3.75373	-1.0952	0.299692	0.429848	-6.63434	PF3D7_0523000	multidrug resistance protein 1	MDR1	No
PF3D7_0819600	transcript=PF3D7_0819600.1	0.11304	2.01181	-1.0948	0.299863	0.429854	-6.63477	PF3D7_0819600	ubiquitin-like protein, putative	N/A	No
PF3D7_1120000	transcript=PF3D7_1120000.1	-0.081261	2.38097	1.0876	0.302878	0.433771	-6.64245	PF3D7_1120000	conserved protein, unknown function	N/A	No
PF3D7_0829300	transcript=PF3D7_0829300.1	-0.853527	-0.217625	1.08725	0.303022	0.433771	-6.64282	PF3D7_0829300	U6 snRNA-associated Sm-like protein LSm8, putative	LSM8	No
PF3D7_1221600	transcript=PF3D7_1221600.1	-0.844587	-0.308214	1.08706	0.303101	0.433771	-6.64301	PF3D7_1221600	protein TSSC1, putative	N/A	No
PF3D7_0611300	transcript=PF3D7_0611300.1	-0.134882	0.981789	1.08615	0.303484	0.434079	-6.64398	PF3D7_0611300	ATP synthase-associated protein, putative	ATPTG2	No
PF3D7_1445100	transcript=PF3D7_1445100.1	-0.0863635	2.62996	1.08534	0.303828	0.434135	-6.64485	PF3D7_1445100	histidine--tRNA ligase, putative	N/A	No
PF3D7_1426800	transcript=PF3D7_1426800.1	-0.0645206	0.637573	1.08526	0.303861	0.434135	-6.64493	PF3D7_1426800	conserved Plasmodium protein, unknown function	N/A	No
PF3D7_1352200	transcript=PF3D7_1352200.1	-0.136293	-0.35291	1.08456	0.304157	0.434317	-6.64568	PF3D7_1352200	U3 small nucleolar RNA-associated protein 15, putative	UTP15	No
PF3D7_0623500	transcript=PF3D7_0623500.1	-0.175122	-0.571397	1.08236	0.305084	0.435185	-6.64801	PF3D7_0623500	superoxide dismutase [Fe]	SOD2	No
PF3D7_1140200	transcript=PF3D7_1140200.1	-0.125096	0.891438	1.08232	0.305103	0.435185	-6.64805	PF3D7_1140200	conserved Plasmodium protein, unknown function	N/A	No
PF3D7_1441000	transcript=PF3D7_1441000.1	0.107523	-1.31539	-1.07976	0.306185	0.436487	-6.65076	PF3D7_1441000	cytoplasmic tRNA 2-thiolation protein 2, putative	NCS2	No
PF3D7_0827900	transcript=PF3D7_0827900.1	-0.0756525	5.93599	1.07797	0.306946	0.43733	-6.65266	PF3D7_0827900	protein disulfide-isomerase	PDI8	No
PF3D7_1142300	transcript=PF3D7_1142300.1	0.333734	-4.20511	-1.07482	0.308286	0.438996	-6.65598	PF3D7_1142300	conserved Plasmodium membrane protein, unknown function	N/A	No
PF3D7_0813200	transcript=PF3D7_0813200.1	-0.105213	-0.103489	1.06723	0.311531	0.443373	-6.66395	PF3D7_0813200	CS domain protein, putative	N/A	No
PF3D7_1121600	transcript=PF3D7_1121600.1	0.106802	4.46884	-1.06635	0.311909	0.443541	-6.66487	PF3D7_1121600	exported protein 1	EXP1	No
PF3D7_1467200	transcript=PF3D7_1467200.1	-0.272957	-2.49391	1.06615	0.311994	0.443541	-6.66508	PF3D7_1467200	WD repeat-containing protein 79, putative	WDR79	No
PF3D7_1306900	transcript=PF3D7_1306900.1	-0.128208	0.174583	1.05909	0.31504	0.447625	-6.67245	PF3D7_1306900	U1 small nuclear ribonucleoprotein A, putative	SNRPA	No
PF3D7_1011700	transcript=PF3D7_1011700.1	0.097358	0.885161	-1.05801	0.315512	0.447922	-6.67358	PF3D7_1011700	DNA repair protein RAD23, putative	RAD23	No
PF3D7_1312600	transcript=PF3D7_1312600.1	0.0647848	0.977883	-1.05781	0.315597	0.447922	-6.67379	PF3D7_1312600	2-oxoisovalerate dehydrogenase subunit alpha, mitochondrial, putative	BCKDHA	No
PF3D7_1240000	transcript=PF3D7_1240000.1	0.206238	-2.80299	-1.05662	0.316115	0.448189	-6.67503	PF3D7_1240000	3-hydroxyisobutyryl-CoA hydrolase, putative	N/A	No
PF3D7_0925900	transcript=PF3D7_0925900.1	0.115449	6.22505	-1.05657	0.316133	0.448189	-6.67507	PF3D7_0925900	lipocalin	LCN	No
PF3D7_1414600	transcript=PF3D7_1414600.1	-0.0709118	-0.0846634	1.05604	0.316363	0.448268	-6.67562	PF3D7_1414600	mRNA-capping enzyme subunit alpha	Pgt1	No
PF3D7_1243600	transcript=PF3D7_1243600.1	0.0816069	2.75531	-1.0534	0.317514	0.449651	-6.67837	PF3D7_1243600	translation initiation factor SUI1, putative	N/A	No
PF3D7_1229000	transcript=PF3D7_1229000.1	0.083753	-1.93573	-1.05098	0.318569	0.450898	-6.68087	PF3D7_1229000	conserved Plasmodium membrane protein, unknown function	N/A	No
PF3D7_0808400	transcript=PF3D7_0808400.1	-0.104974	0.903244	1.04892	0.319471	0.451926	-6.68301	PF3D7_0808400	coatomer subunit epsilon, putative	SEC28	No
PF3D7_1445600	transcript=PF3D7_1445600.1	-0.0675026	-1.83588	1.04627	0.320632	0.45332	-6.68574	PF3D7_1445600	RNA-binding protein, putative	N/A	No
PF3D7_1364000	transcript=PF3D7_1364000.1	-0.744233	-1.73324	1.04446	0.321427	0.454195	-6.68761	PF3D7_1364000	conserved protein, unknown function	N/A	No
PF3D7_1317400	transcript=PF3D7_1317400.1	-0.125306	0.228797	1.04378	0.321728	0.454209	-6.68831	PF3D7_1317400	zinc finger protein, putative	N/A	No
PF3D7_0933900	transcript=PF3D7_0933900.1	0.121861	-3.64843	-1.04364	0.32179	0.454209	-6.68846	PF3D7_0933900	Fip1 domain-containing protein, putative	N/A	No
PF3D7_1341200	transcript=PF3D7_1341200.1	-0.0892044	6.00916	1.04317	0.321997	0.454251	-6.68894	PF3D7_1341200	60S ribosomal protein L18, putative	N/A	No
PF3D7_1459600	transcript=PF3D7_1459600.1	-0.0673805	0.268976	1.04202	0.322505	0.454719	-6.69012	PF3D7_1459600	AP-4 complex accessory subunit Tepsin, putative	N/A	No
PF3D7_0103200	transcript=PF3D7_0103200.1	-0.0655273	1.38113	1.04103	0.322941	0.454902	-6.69114	PF3D7_0103200	nucleoside transporter 4	NT4	No
PF3D7_0824900	transcript=PF3D7_0824900.1	-0.0572034	-0.802774	1.04092	0.322988	0.454902	-6.69125	PF3D7_0824900	conserved Plasmodium protein, unknown function	N/A	No
PF3D7_1408100	transcript=PF3D7_1408100.1	-0.0610342	5.39049	1.04017	0.32332	0.455122	-6.69202	PF3D7_1408100	plasmepsin III	PMIII	No
PF3D7_1242700	transcript=PF3D7_1242700.1	-0.114791	5.51002	1.03913	0.323777	0.45543	-6.69308	PF3D7_1242700	40S ribosomal protein S17, putative	N/A	No
PF3D7_1308900	transcript=PF3D7_1308900.1	0.115457	-0.144831	-1.03887	0.323893	0.45543	-6.69335	PF3D7_1308900	mRNA-decapping enzyme 2, putative	DCP2	No
PF3D7_1342100	transcript=PF3D7_1342100.1	0.0796371	0.298373	-1.03718	0.32464	0.456232	-6.69508	PF3D7_1342100	aconitate hydratase	IRP	No
PF3D7_0522800	transcript=PF3D7_0522800.1	0.0932747	0.234962	-1.03591	0.325204	0.456775	-6.69638	PF3D7_0522800	pre-mRNA-splicing factor BUD31, putative	BUD31	No
PF3D7_0914900	transcript=PF3D7_0914900.1	-0.317918	-2.06025	1.03347	0.326289	0.45805	-6.69888	PF3D7_0914900	BSD-domain protein, putative	N/A	No
PF3D7_1451500	transcript=PF3D7_1451500.1	-0.59266	-1.50112	1.03218	0.326862	0.458603	-6.70019	PF3D7_1451500	pre-mRNA-splicing factor CWF18, putative	N/A	No
PF3D7_1248100	transcript=PF3D7_1248100.1	-0.14622	-0.428414	1.03144	0.327195	0.45878	-6.70096	PF3D7_1248100	methyltransferase, putative	N/A	No
PF3D7_0220800	transcript=PF3D7_0220800.1	-0.377903	-2.11427	1.0311	0.327344	0.45878	-6.7013	PF3D7_0220800	cytoadherence linked asexual protein 2	CLAG2	No
PF3D7_0623600	transcript=PF3D7_0623600.1	-0.0669152	-1.79639	1.02869	0.328422	0.46004	-6.70376	PF3D7_0623600	splicing factor-like protein 1, putative	N/A	No
PF3D7_0628100	transcript=PF3D7_0628100.1	0.186683	-4.04092	-1.02328	0.330845	0.462979	-6.70924	PF3D7_0628100	HECT domain-containing protein 1, putative	HECT1	No
PF3D7_1340300	transcript=PF3D7_1340300.1	-0.0938606	0.2811	1.02321	0.330879	0.462979	-6.70932	PF3D7_1340300	nucleolar complex protein 2, putative	N/A	No
PF3D7_0929000	transcript=PF3D7_0929000.1	-0.130838	-0.827957	1.02266	0.331126	0.463073	-6.70988	PF3D7_0929000	transcription initiation factor TFIID subunit 7, putative	TAF7	No
PF3D7_1214400	transcript=PF3D7_1214400.1	-0.672311	-0.769356	1.02195	0.331445	0.463267	-6.7106	PF3D7_1214400	ER membrane protein complex subunit 6, putative	EMC6	No
PF3D7_1147500	transcript=PF3D7_1147500.1	-0.155367	-2.19751	1.02037	0.332158	0.464012	-6.7122	PF3D7_1147500	protein farnesyltransferase subunit beta	FTB	No
PF3D7_1356200	transcript=PF3D7_1356200.1	-0.254626	0.611775	1.0195	0.332548	0.464306	-6.71307	PF3D7_1356200	mitochondrial import inner membrane translocase subunit TIM23, putative	TIM23	No
PF3D7_0729300	transcript=PF3D7_0729300.1	0.0823495	-0.34098	-1.0184	0.333043	0.464745	-6.71418	PF3D7_0729300	60S ribosomal export protein NMD3, putative	NMD3	No
PF3D7_0423800	transcript=PF3D7_0423800.1	0.128342	-3.84835	-1.01656	0.333878	0.465657	-6.71604	PF3D7_0423800	cysteine-rich protective antigen	CyRPA	No
PF3D7_0720000	transcript=PF3D7_0720000.1	-0.652868	-0.813083	1.01389	0.335087	0.467091	-6.71873	PF3D7_0720000	exosome complex component CSL4, putative	CSL4	No
PF3D7_0719600	transcript=PF3D7_0719600.1	0.0644694	4.53888	-1.01046	0.336647	0.469012	-6.72217	PF3D7_0719600	60S ribosomal protein L11a, putative	N/A	No
PF3D7_0816400	transcript=PF3D7_0816400.1	-0.375237	-2.23492	1.00989	0.336905	0.469012	-6.72274	PF3D7_0816400	EF-hand calcium-binding domain-containing protein, putative	N/A	No
PF3D7_1008800	transcript=PF3D7_1008800.1	0.0913705	1.79536	-1.00966	0.337011	0.469012	-6.72298	PF3D7_1008800	nucleolar protein 5, putative	NOP5	No
PF3D7_0209100	transcript=PF3D7_0209100.1	-0.52792	-1.70967	1.00717	0.338145	0.470113	-6.72546	PF3D7_0209100	patatin-like phospholipase 1	PATPL1	No
PF3D7_1003500	transcript=PF3D7_1003500.1	-0.275451	3.95005	1.00713	0.338168	0.470113	-6.72551	PF3D7_1003500	40S ribosomal protein S20e, putative	N/A	No
PF3D7_1309300	transcript=PF3D7_1309300.1	0.065235	-0.703014	-1.00565	0.338845	0.470549	-6.72699	PF3D7_1309300	U4/U6 small nuclear ribonucleoprotein PRP3, putative	PRPF3	No
PF3D7_1471000	transcript=PF3D7_1471000.1	-0.0512167	0.130493	1.0054	0.338959	0.470549	-6.72724	PF3D7_1471000	RNA 3'-terminal phosphate cyclase-like protein, putative	RCL1	No
PF3D7_1421000	transcript=PF3D7_1421000.1	-0.148224	3.38845	1.00515	0.339071	0.470549	-6.72749	PF3D7_1421000	DIX domain-containing protein, putative	DIX	No
PF3D7_1128900	transcript=PF3D7_1128900.1	-0.267354	-2.61111	1.00484	0.339212	0.470549	-6.72779	PF3D7_1128900	conserved protein, unknown function	N/A	No
PF3D7_0706100	transcript=PF3D7_0706100.1	-0.302676	-2.0092	1.00414	0.339532	0.47074	-6.72849	PF3D7_0706100	EF hand domain-containing protein, putative	N/A	No
PF3D7_1012900	transcript=PF3D7_1012900.1	-0.064048	2.64811	0.999872	0.341494	0.472985	-6.73275	PF3D7_1012900	autophagy-related protein 18	ATG18	No
PF3D7_1019900	transcript=PF3D7_1019900.1	0.0818056	0.129911	-0.999332	0.341743	0.472985	-6.73329	PF3D7_1019900	autophagy-related protein 8	ATG8	No
PF3D7_1223300	transcript=PF3D7_1223300.1	-0.355902	-2.60983	0.999174	0.341815	0.472985	-6.73344	PF3D7_1223300	DNA gyrase subunit A	GyrA	No
PF3D7_1327000	transcript=PF3D7_1327000.1	-0.913135	-0.43007	0.999021	0.341886	0.472985	-6.7336	PF3D7_1327000	conserved protein, unknown function	N/A	No
PF3D7_1141600	transcript=PF3D7_1141600.1	-0.0934188	-1.24562	0.998342	0.342199	0.473164	-6.73427	PF3D7_1141600	dolichol-phosphate mannosyltransferase	DPM1	No
PF3D7_1227700	transcript=PF3D7_1227700.1	0.0958409	1.17573	-0.994421	0.34401	0.475345	-6.73816	PF3D7_1227700	protein KIC2	KIC2	No
PF3D7_1337900	transcript=PF3D7_1337900.1	-0.0840201	-4.26682	0.994128	0.344145	0.475345	-6.73845	PF3D7_1337900	conserved Plasmodium protein, unknown function	N/A	No
PF3D7_1038100	transcript=PF3D7_1038100.1	-0.0625663	-1.2026	0.993469	0.34445	0.475512	-6.7391	PF3D7_1038100	GDP dissociation inhibitor, putative	N/A	No
PF3D7_1133400	transcript=PF3D7_1133400.1	0.192587	-1.70739	-0.989239	0.346414	0.477671	-6.74328	PF3D7_1133400	apical membrane antigen 1	AMA1	No
PF3D7_1027800	transcript=PF3D7_1027800.1	-0.075109	6.20378	0.989022	0.346515	0.477671	-6.74349	PF3D7_1027800	60S ribosomal protein L3	RPL3	No
PF3D7_1002900	transcript=PF3D7_1002900.1	0.183321	1.25278	-0.988902	0.346571	0.477671	-6.74361	PF3D7_1002900	conserved Plasmodium protein, unknown function	N/A	No
PF3D7_0213100	transcript=PF3D7_0213100.1	-0.0729893	2.53181	0.98741	0.347266	0.478145	-6.74508	PF3D7_0213100	protein SIS1	SIS1	No
PF3D7_1212500	transcript=PF3D7_1212500.1	-0.0502893	0.730053	0.987365	0.347286	0.478145	-6.74512	PF3D7_1212500	glycerol-3-phosphate 1-O-acyltransferase	GAT	No
PF3D7_1461600	transcript=PF3D7_1461600.1	0.0673034	0.180371	-0.98512	0.348334	0.479331	-6.74733	PF3D7_1461600	splicing factor 3B subunit 2, putative	SF3B2	No
PF3D7_1453900	transcript=PF3D7_1453900.1	0.162342	-2.51679	-0.984523	0.348613	0.479459	-6.74792	PF3D7_1453900	conserved Plasmodium protein, unknown function	N/A	No
PF3D7_0826700	transcript=PF3D7_0826700.1	-0.0702823	5.7656	0.983668	0.349013	0.479753	-6.74876	PF3D7_0826700	receptor for activated c kinase	RACK1	No
PF3D7_0415900	transcript=PF3D7_0415900.1	-0.0679369	4.86716	0.980722	0.350393	0.481393	-6.75164	PF3D7_0415900	60S ribosomal protein L15, putative	N/A	No
PF3D7_0317600	transcript=PF3D7_0317600.1	-0.0970862	6.24534	0.976328	0.352458	0.483972	-6.75594	PF3D7_0317600	40S ribosomal protein S11, putative	RPS11	No
PF3D7_1025500	transcript=PF3D7_1025500.1	-1.06574	0.969899	0.9741	0.353509	0.484735	-6.75811	PF3D7_1025500	dynein, putative	N/A	No
PF3D7_0314300	transcript=PF3D7_0314300.1	0.582906	-1.6087	-0.974025	0.353544	0.484735	-6.75818	PF3D7_0314300	DER1-like protein	DER1-2	No
PF3D7_0921600	transcript=PF3D7_0921600.1	-0.0678106	-1.09844	0.973954	0.353578	0.484735	-6.75825	PF3D7_0921600	tetratricopeptide repeat protein, putative	N/A	No
PF3D7_1218200	transcript=PF3D7_1218200.1	-0.0517787	0.816189	0.972849	0.3541	0.485138	-6.75933	PF3D7_1218200	symplekin domain-containing protein, putative	N/A	No
PF3D7_0104500	transcript=PF3D7_0104500.1	-0.0680634	0.770662	0.972534	0.354249	0.485138	-6.75963	PF3D7_0104500	conserved protein, unknown function	N/A	No
PF3D7_0930300	transcript=PF3D7_0930300.1	-0.0896966	3.34839	0.970049	0.355426	0.486426	-6.76205	PF3D7_0930300	merozoite surface protein 1	MSP1	No
PF3D7_0830600	transcript=PF3D7_0830600.1	0.297423	-2.77783	-0.96975	0.355567	0.486426	-6.76234	PF3D7_0830600	Plasmodium exported protein (PHISTc), unknown function	N/A	No
PF3D7_1365900	transcript=PF3D7_1365900.1	0.106457	7.3441	-0.968782	0.356026	0.486796	-6.76327	PF3D7_1365900	ubiquitin-60S ribosomal protein L40	N/A	No
PF3D7_1001000	transcript=PF3D7_1001000.1	0.130188	-1.85303	-0.967355	0.356704	0.487464	-6.76466	PF3D7_1001000	chondroitin sulfate A ligand	CSA-L	No
PF3D7_0916600	transcript=PF3D7_0916600.1	-0.164766	0.455598	0.965675	0.357503	0.488111	-6.76628	PF3D7_0916600	methyltransferase, putative	N/A	No
PF3D7_1307800	transcript=PF3D7_1307800.1	-0.128472	-0.94764	0.965386	0.357641	0.488111	-6.76656	PF3D7_1307800	centrosomal protein CEP170, putative	CEP170	No
PF3D7_1125200	transcript=PF3D7_1125200.1	-0.685899	-0.765151	0.965165	0.357746	0.488111	-6.76677	PF3D7_1125200	ubiquitin-like domain-containing protein, putative	N/A	No
PF3D7_0909800	transcript=PF3D7_0909800.1	-0.122174	2.89975	0.963676	0.358456	0.48882	-6.76821	PF3D7_0909800	small nuclear ribonucleoprotein Sm D3, putative	SNRPD3	No
PF3D7_0601200	transcript=PF3D7_0601200.1	-0.116319	1.31493	0.960901	0.359781	0.490368	-6.77089	PF3D7_0601200	Pfmc-2TM Maurer's cleft two transmembrane protein	MC-2TM	No
PF3D7_0801500	transcript=PF3D7_0801500.1	-0.0932109	-0.609128	0.959245	0.360574	0.491189	-6.77248	PF3D7_0801500	nucleolar protein 10, putative	NOL10	No
PF3D7_0220600	transcript=PF3D7_0220600.1	-0.831277	-0.575944	0.95883	0.360772	0.4912	-6.77288	PF3D7_0220600	Plasmodium exported protein (hyp9), unknown function	N/A	No
PF3D7_1414800	transcript=PF3D7_1414800.1	0.0452958	1.96529	-0.958153	0.361097	0.491382	-6.77353	PF3D7_1414800	small nuclear ribonucleoprotein-associated protein B, putative	SMB1	No
PF3D7_0924700	transcript=PF3D7_0924700.1	-0.0880979	0.334973	0.957131	0.361587	0.491789	-6.77451	PF3D7_0924700	splicing factor 3A subunit 3, putative	SF3A3	No
PF3D7_1404000	transcript=PF3D7_1404000.1	-0.247429	1.32512	0.95667	0.361809	0.491831	-6.77495	PF3D7_1404000	DNA-directed RNA polymerase II subunit RPB4, putative	RPB4	No
PF3D7_1139200	transcript=PF3D7_1139200.1	-0.413981	-1.85384	0.955844	0.362205	0.49211	-6.77574	PF3D7_1139200	VPS9 domain-containing protein, putative	N/A	No
PF3D7_1124100	transcript=PF3D7_1124100.1	-0.574036	-0.370972	0.954917	0.362651	0.492364	-6.77663	PF3D7_1124100	BEACH domain-containing protein, putative	BDCP	No
PF3D7_1449100	transcript=PF3D7_1449100.1	-0.567866	-1.80435	0.954661	0.362774	0.492364	-6.77688	PF3D7_1449100	CLASP domain-containing protein, putative	N/A	No
PF3D7_0708100	transcript=PF3D7_0708100.1	-0.722397	-1.03775	0.952448	0.36384	0.493441	-6.77899	PF3D7_0708100	DNA-directed RNA polymerases I, II, and III subunit RPABC5, putative	RPB10	No
PF3D7_0927900	transcript=PF3D7_0927900.1	0.0477148	0.363732	-0.952218	0.363951	0.493441	-6.77921	PF3D7_0927900	phosphatidylserine decarboxylase	PSD	No
PF3D7_0806500	transcript=PF3D7_0806500.1	0.090729	0.0205053	-0.948183	0.365901	0.495632	-6.78306	PF3D7_0806500	DnaJ protein, putative	N/A	No
PF3D7_0820700	transcript=PF3D7_0820700.1	0.0805739	-0.598809	-0.948077	0.365952	0.495632	-6.78316	PF3D7_0820700	2-oxoglutarate dehydrogenase E1 component	KDH	No
PF3D7_1037500	transcript=PF3D7_1037500.1	-0.291856	-2.46362	0.947178	0.366387	0.495961	-6.78402	PF3D7_1037500	dynamin-like protein	DYN2	No
PF3D7_1022900	transcript=PF3D7_1022900.1	-0.866948	-0.265309	0.946175	0.366874	0.496359	-6.78497	PF3D7_1022900	cytochrome c oxidase subunit ApiCOX13, putative	ApiCOX13	No
PF3D7_1138100	transcript=PF3D7_1138100.1	0.0627576	0.687671	-0.944782	0.36755	0.497012	-6.78629	PF3D7_1138100	ubiquitin-related modifier 1, putative	URM1	No
PF3D7_0516900	transcript=PF3D7_0516900.1	-0.0835913	6.158	0.943274	0.368283	0.497742	-6.78772	PF3D7_0516900	60S ribosomal protein L2	RPL2	No
PF3D7_1128200	transcript=PF3D7_1128200.1	0.0525329	2.98374	-0.941637	0.36908	0.498323	-6.78928	PF3D7_1128200	multiprotein-bridging factor 1, putative	MBF1	No
PF3D7_0920700	transcript=PF3D7_0920700.1	0.103358	0.277128	-0.941219	0.369284	0.498323	-6.78967	PF3D7_0920700	CRAL/TRIO domain-containing protein, putative	N/A	No
PF3D7_0704700	transcript=PF3D7_0704700.1	-0.252789	-1.82966	0.9412	0.369293	0.498323	-6.78969	PF3D7_0704700	phosphopantetheine adenylyltransferase, putative	PPAT	No
PF3D7_1114200	transcript=PF3D7_1114200.1	0.0955455	1.09499	-0.938798	0.370465	0.499537	-6.79196	PF3D7_1114200	GTPase-activating protein, putative	N/A	No
PF3D7_0210300	transcript=PF3D7_0210300.1	-0.451678	-2.02036	0.938562	0.37058	0.499537	-6.79218	PF3D7_0210300	monocarboxylate transporter, putative	N/A	No
PF3D7_1410600	transcript=PF3D7_1410600.1	-0.0877495	4.46194	0.935932	0.371867	0.501009	-6.79466	PF3D7_1410600	eukaryotic translation initiation factor 2 subunit gamma, putative	eIF2gamma	No
PF3D7_0728800	transcript=PF3D7_0728800.1	-0.235949	-2.13222	0.932081	0.373756	0.503291	-6.79828	PF3D7_0728800	conserved Plasmodium protein, unknown function	N/A	No
PF3D7_1033700	transcript=PF3D7_1033700.1	-0.0703375	0.703927	0.930913	0.374331	0.503802	-6.79938	PF3D7_1033700	bromodomain protein 1	BDP1	No
PF3D7_0517300	transcript=PF3D7_0517300.1	0.0639078	4.60671	-0.928788	0.375378	0.504947	-6.80137	PF3D7_0517300	serine/arginine-rich splicing factor 1	SR1	No
PF3D7_1017400	transcript=PF3D7_1017400.1	0.060568	1.25398	-0.927872	0.37583	0.505291	-6.80223	PF3D7_1017400	phosphomannomutase	HAD5	No
PF3D7_0728000	transcript=PF3D7_0728000.1	-0.0532962	3.1452	0.927348	0.376088	0.505375	-6.80272	PF3D7_0728000	eukaryotic translation initiation factor 2 subunit alpha	eIF2alpha	No
PF3D7_1417200	transcript=PF3D7_1417200.1	0.0777506	0.510899	-0.923875	0.377806	0.507418	-6.80596	PF3D7_1417200	CCR4-NOT transcription complex subunit NOT1, putative	NOT1	No
PF3D7_1025100	transcript=PF3D7_1025100.1	0.116001	-1.84691	-0.92046	0.379501	0.509089	-6.80913	PF3D7_1025100	glutamine--fructose-6-phosphate aminotransferase [isomerizing], putative	GFPT	No
PF3D7_0613700	transcript=PF3D7_0613700.1	-0.0576308	-0.483078	0.920368	0.379546	0.509089	-6.80922	PF3D7_0613700	syntaxin-binding protein, putative	N/A	No
PF3D7_1138600	transcript=PF3D7_1138600.1	-0.0765253	-0.201723	0.920174	0.379643	0.509089	-6.8094	PF3D7_1138600	beta-catenin-like protein 1, putative	N/A	No
PF3D7_1344900	transcript=PF3D7_1344900.1	-0.431633	-1.83253	0.919379	0.380038	0.509354	-6.81014	PF3D7_1344900	conserved Plasmodium protein, unknown function	N/A	No
PF3D7_1127600	transcript=PF3D7_1127600.1	-0.0745098	1.74185	0.916536	0.381455	0.510604	-6.81277	PF3D7_1127600	CRAL/TRIO domain-containing protein, putative	N/A	No
PF3D7_0904600	transcript=PF3D7_0904600.1	0.0557196	-0.155687	-0.916376	0.381534	0.510604	-6.81292	PF3D7_0904600	ubiquitin specific protease, putative	N/A	No
PF3D7_0710600	transcript=PF3D7_0710600.1	-0.0943009	4.40295	0.916313	0.381566	0.510604	-6.81298	PF3D7_0710600	60S ribosomal protein L34	RPL34	No
PF3D7_1030600	transcript=PF3D7_1030600.1	-0.0517838	1.50145	0.914203	0.38262	0.511749	-6.81493	PF3D7_1030600	tRNA N6-adenosine threonylcarbamoyltransferase	KAE1	No
PF3D7_1304900	transcript=PF3D7_1304900.1	-0.192239	0.862177	0.912431	0.383506	0.512457	-6.81656	PF3D7_1304900	DNA-directed RNA polymerase II subunit RPB11, putative	RPB11	No
PF3D7_1118600	transcript=PF3D7_1118600.1	-0.507281	-1.701	0.911965	0.38374	0.512457	-6.81699	PF3D7_1118600	histone acetyltransferase MYST	MYST	No
PF3D7_0620400	transcript=PF3D7_0620400.1	0.609174	-2.09223	-0.911952	0.383746	0.512457	-6.817	PF3D7_0620400	merozoite surface protein 10	MSP10	No
PF3D7_0912100	transcript=PF3D7_0912100.1	-0.124685	-0.865464	0.909378	0.385037	0.513915	-6.81937	PF3D7_0912100	zinc finger protein, putative	N/A	No
PF3D7_1352500	transcript=PF3D7_1352500.1	0.049763	4.77055	-0.905961	0.386755	0.515941	-6.82251	PF3D7_1352500	thioredoxin-related protein, putative	N/A	No
PF3D7_0704600	transcript=PF3D7_0704600.1	-0.048735	0.0105482	0.905326	0.387075	0.5161	-6.82309	PF3D7_0704600	HECT-type E3 ubiquitin ligase UT	UT	No
PF3D7_1345600	transcript=PF3D7_1345600.1	-0.761539	-1.56395	0.902723	0.388389	0.517584	-6.82547	PF3D7_1345600	inner membrane complex protein	N/A	No
PF3D7_1473500	transcript=PF3D7_1473500.1	-0.230072	-1.53513	0.902263	0.388621	0.517626	-6.82589	PF3D7_1473500	conserved Plasmodium protein, unknown function	N/A	No
PF3D7_1100800	transcript=PF3D7_1100800.1	-0.160271	-2.73355	0.901373	0.389071	0.51777	-6.8267	PF3D7_1100800	Pfmc-2TM Maurer's cleft two transmembrane protein	MC-2TM	No
PF3D7_1006800	transcript=PF3D7_1006800.1	-0.0918955	5.02378	0.901255	0.389131	0.51777	-6.82681	PF3D7_1006800	G-strand-binding protein 2	GBP2	No
PF3D7_0707700	transcript=PF3D7_0707700.1	-0.0498926	-0.333597	0.899003	0.390271	0.519019	-6.82886	PF3D7_0707700	E3 ubiquitin-protein ligase, putative	N/A	No
PF3D7_0321200	transcript=PF3D7_0321200.1	0.261177	-3.86999	-0.898579	0.390487	0.519037	-6.82925	PF3D7_0321200	UDP-N-acetylglucosamine--dolichyl-phosphate N-acetylglucosaminephosphotransferase, putative	ALG7	No
PF3D7_1469100	transcript=PF3D7_1469100.1	-0.0593965	-0.533544	0.896238	0.391675	0.520348	-6.83138	PF3D7_1469100	Golgi SNAP receptor complex member 1, putative	N/A	No
PF3D7_0804000	transcript=PF3D7_0804000.1	-0.453052	-1.31415	0.89221	0.393726	0.522101	-6.83503	PF3D7_0804000	cactin homolog, putative	N/A	No
PF3D7_1105400	transcript=PF3D7_1105400.1	-0.0649445	6.70869	0.892055	0.393805	0.522101	-6.83517	PF3D7_1105400	40S ribosomal protein S4, putative	RPS4	No
PF3D7_1320500	transcript=PF3D7_1320500.1	-0.238439	-2.79739	0.891922	0.393873	0.522101	-6.83529	PF3D7_1320500	SNARE protein, putative	SNAP23	No
PF3D7_0525800	transcript=PF3D7_0525800.1	0.163771	1.01207	-0.891666	0.394004	0.522101	-6.83552	PF3D7_0525800	inner membrane complex protein 1g	IMC1g	No
PF3D7_1211400	transcript=PF3D7_1211400.1	0.0642836	2.53273	-0.891288	0.394197	0.522101	-6.83586	PF3D7_1211400	heat shock protein DNAJ homologue Pfj4	PfJ4	No
PF3D7_0702900	transcript=PF3D7_0702900.1	-0.155409	-2.35301	0.89126	0.394211	0.522101	-6.83589	PF3D7_0702900	centrin, putative	N/A	No
PF3D7_0406000	transcript=PF3D7_0406000.1	0.057541	-2.09454	-0.888276	0.395736	0.523665	-6.83858	PF3D7_0406000	conserved protein, unknown function	N/A	No
PF3D7_1424400	transcript=PF3D7_1424400.1	-0.067037	5.60895	0.888156	0.395798	0.523665	-6.83869	PF3D7_1424400	60S ribosomal protein L7-3, putative	N/A	No
PF3D7_1472200	transcript=PF3D7_1472200.1	-0.0477545	0.24295	0.886221	0.396789	0.524707	-6.84043	PF3D7_1472200	histone deacetylase, putative	HDA1	No
PF3D7_1325100	transcript=PF3D7_1325100.1	-0.0644316	4.73986	0.883638	0.398116	0.526155	-6.84275	PF3D7_1325100	phosphoribosylpyrophosphate synthetase	N/A	No
PF3D7_0819100	transcript=PF3D7_0819100.1	-0.419049	-1.23543	0.883293	0.398293	0.526155	-6.84306	PF3D7_0819100	BRIX domain, putative	N/A	No
PF3D7_1218300	transcript=PF3D7_1218300.1	-0.0803758	0.471288	0.879897	0.400042	0.52818	-6.8461	PF3D7_1218300	AP-2 complex subunit mu	AP2-MU	No
PF3D7_1106700	transcript=PF3D7_1106700.1	0.0533769	-0.0334234	-0.879521	0.400236	0.52818	-6.84644	PF3D7_1106700	DNA replication ATP-dependent helicase/nuclease DNA2, putative	DNA2	No
PF3D7_1203700	transcript=PF3D7_1203700.1	-0.080083	4.45879	0.878147	0.400945	0.528733	-6.84767	PF3D7_1203700	nucleosome assembly protein	NAPL	No
PF3D7_0824600	transcript=PF3D7_0824600.1	-0.146861	-0.0626744	0.877915	0.401065	0.528733	-6.84787	PF3D7_0824600	Fe-S cluster assembly protein DRE2, putative	DRE2	No
PF3D7_0500800	transcript=PF3D7_0500800.1	-0.0717308	6.54801	0.877443	0.401309	0.528784	-6.84829	PF3D7_0500800	mature parasite-infected erythrocyte surface antigen	MESA	No
PF3D7_0628300	transcript=PF3D7_0628300.1	-1.38421	3.39247	0.876506	0.401794	0.529152	-6.84913	PF3D7_0628300	choline/ethanolaminephosphotransferase, putative	CEPT	No
PF3D7_0524900	transcript=PF3D7_0524900.1	-0.108507	-0.834586	0.87596	0.402076	0.529253	-6.84962	PF3D7_0524900	S-adenosyl-L-methionine-dependent tRNA 4-demethylwyosine synthase, putative	TYW1	No
PF3D7_0618300	transcript=PF3D7_0618300.1	-0.0583929	5.98558	0.875316	0.40241	0.529422	-6.85019	PF3D7_0618300	60S ribosomal protein L27a, putative	N/A	No
PF3D7_0527900	transcript=PF3D7_0527900.1	-0.0498259	0.0196582	0.872862	0.403682	0.530794	-6.85237	PF3D7_0527900	ATP-dependent RNA helicase DDX41, putative	DDX41	No
PF3D7_0109500	transcript=PF3D7_0109500.1	-0.0656512	0.203855	0.87251	0.403865	0.530794	-6.85268	PF3D7_0109500	N-acetyltransferase, GNAT family, putative	N/A	No
PF3D7_0618900	transcript=PF3D7_0618900.1	-0.323013	-2.45382	0.87092	0.404691	0.531609	-6.85409	PF3D7_0618900	phosphatidylinositol N-acetylglucosaminyltransferase subunit GPI1	GPI1	No
PF3D7_0909700	transcript=PF3D7_0909700.1	-0.232838	-2.59898	0.868606	0.405896	0.532919	-6.85614	PF3D7_0909700	FHA domain protein, putative	N/A	No
PF3D7_1310400	transcript=PF3D7_1310400.1	-0.0955921	-2.4766	0.8674	0.406525	0.533473	-6.85721	PF3D7_1310400	conserved Plasmodium protein, unknown function	N/A	No
PF3D7_1422200	transcript=PF3D7_1422200.1	-0.394017	-2.35503	0.866155	0.407174	0.533917	-6.85831	PF3D7_1422200	conserved Plasmodium protein, unknown function	N/A	No
PF3D7_1424100	transcript=PF3D7_1424100.1	-0.0585633	6.37527	0.865957	0.407278	0.533917	-6.85848	PF3D7_1424100	60S ribosomal protein L5, putative	RPL5	No
PF3D7_0802300	transcript=PF3D7_0802300.1	-0.0464201	0.483764	0.862586	0.409041	0.535956	-6.86145	PF3D7_0802300	periodic tryptophan protein 2, putative	PWP2	No
PF3D7_1123900	transcript=PF3D7_1123900.1	0.0717849	3.30014	-0.862045	0.409324	0.536054	-6.86192	PF3D7_1123900	13 kDa ribonucleoprotein-associated protein, putative	SNU13	No
PF3D7_1142600	transcript=PF3D7_1142600.1	-0.0538992	4.84385	0.861256	0.409738	0.536323	-6.86262	PF3D7_1142600	60S ribosomal protein L35ae, putative	N/A	No
PF3D7_1359000	transcript=PF3D7_1359000.1	-0.0492884	2.08439	0.860658	0.410052	0.536366	-6.86314	PF3D7_1359000	conserved Plasmodium protein, unknown function	N/A	No
PF3D7_0611400	transcript=PF3D7_0611400.1	0.0467015	-0.256247	-0.860401	0.410186	0.536366	-6.86337	PF3D7_0611400	SWI/SNF-related matrix-associated actin-dependent regulator of chromatin	SWIB	No
PF3D7_0627500	transcript=PF3D7_0627500.1	-0.0529635	4.70271	0.859641	0.410585	0.536615	-6.86403	PF3D7_0627500	protein DJ-1	DJ1	No
PF3D7_1470100	transcript=PF3D7_1470100.1	-0.0527646	-0.573181	0.858661	0.4111	0.537011	-6.86489	PF3D7_1470100	conserved Plasmodium protein, unknown function	N/A	No
PF3D7_0323500	transcript=PF3D7_0323500.1	-0.0971404	-0.47129	0.858271	0.411306	0.537011	-6.86523	PF3D7_0323500	survival motor neuron-like protein	SMN	No
PF3D7_0213500	transcript=PF3D7_0213500.1	-0.356001	-1.82397	0.857608	0.411654	0.537047	-6.86581	PF3D7_0213500	tetratricopeptide repeat protein, putative	N/A	No
PF3D7_1443300	transcript=PF3D7_1443300.1	-0.135281	0.483387	0.857427	0.41175	0.537047	-6.86597	PF3D7_1443300	U6 snRNA-associated Sm-like protein LSm5, putative	LSM5	No
PF3D7_0316700	transcript=PF3D7_0316700.1	0.0418746	1.60911	-0.855241	0.412901	0.538276	-6.86788	PF3D7_0316700	protein YOP1, putative	YOP1	No
PF3D7_1329000	transcript=PF3D7_1329000.1	0.0497147	-1.05248	-0.853609	0.413762	0.539126	-6.8693	PF3D7_1329000	DNA-directed RNA polymerase III subunit RPC1, putative	N/A	No
PF3D7_0819900	transcript=PF3D7_0819900.1	-0.111563	1.35171	0.850068	0.415635	0.541292	-6.87238	PF3D7_0819900	U6 snRNA-associated Sm-like protein LSm3, putative	LSM3	No
PF3D7_0307200	transcript=PF3D7_0307200.1	-0.0678642	4.80906	0.848052	0.416703	0.54216	-6.87413	PF3D7_0307200	60S ribosomal protein L7, putative	N/A	No
PF3D7_0303100	transcript=PF3D7_0303100.1	-0.103431	-1.12582	0.848016	0.416722	0.54216	-6.87416	PF3D7_0303100	CLP1 P-loop domain-containing protein, putative	N/A	No
PF3D7_0704000	transcript=PF3D7_0704000.1	-0.0341625	-0.739294	0.846911	0.417309	0.542649	-6.87512	PF3D7_0704000	conserved Plasmodium membrane protein, unknown function	N/A	No
PF3D7_1323900	transcript=PF3D7_1323900.1	-0.0491448	-0.833984	0.844709	0.41848	0.543897	-6.87702	PF3D7_1323900	protein BCP1, putative	N/A	No
PF3D7_1111500	transcript=PF3D7_1111500.1	-0.0649278	0.476066	0.842718	0.41954	0.545	-6.87874	PF3D7_1111500	acylphosphatase, putative	N/A	No
PF3D7_1017600	transcript=PF3D7_1017600.1	0.0507743	-1.5393	-0.841362	0.420263	0.545664	-6.87991	PF3D7_1017600	conserved Plasmodium protein, unknown function	N/A	No
PF3D7_0721800	transcript=PF3D7_0721800.1	-0.265644	-1.57496	0.834961	0.423688	0.549834	-6.88539	PF3D7_0721800	conserved Plasmodium protein, unknown function	N/A	No
PF3D7_0417300	transcript=PF3D7_0417300.1	-0.0471201	0.235626	0.834395	0.423992	0.549952	-6.88588	PF3D7_0417300	LETM1-like protein, putative	N/A	No
PF3D7_0728900	transcript=PF3D7_0728900.1	-0.330306	-2.61738	0.828975	0.426908	0.553455	-6.89049	PF3D7_0728900	RNA-binding protein, putative	N/A	No
PF3D7_0317300	transcript=PF3D7_0317300.1	0.038875	0.967896	-0.8284	0.427219	0.553579	-6.89098	PF3D7_0317300	nucleoporin NUP335, putative	NUP335	No
PF3D7_1333200	transcript=PF3D7_1333200.1	0.0875968	-2.36836	-0.825613	0.428724	0.555251	-6.89334	PF3D7_1333200	ubiquitin-activating enzyme	UBA1	No
PF3D7_1239900	transcript=PF3D7_1239900.1	0.042551	-1.55769	-0.823772	0.429721	0.556262	-6.8949	PF3D7_1239900	vacuolar protein sorting-associated protein 16, putative	VPS16	No
PF3D7_0215400	transcript=PF3D7_0215400.1	-0.109052	-1.97777	0.821946	0.430711	0.557264	-6.89644	PF3D7_0215400	WD repeat-containing protein, putative	N/A	No
PF3D7_0529500	transcript=PF3D7_0529500.1	0.0527796	1.59801	-0.819979	0.431779	0.558365	-6.8981	PF3D7_0529500	cell cycle regulator protein, putative	N/A	No
PF3D7_0302800	transcript=PF3D7_0302800.1	0.0504549	0.909232	-0.819408	0.43209	0.558414	-6.89858	PF3D7_0302800	RNA-binding protein, putative	N/A	No
PF3D7_1209400	transcript=PF3D7_1209400.1	0.071762	-0.413691	-0.819112	0.432251	0.558414	-6.89883	PF3D7_1209400	cytosolic iron-sulfur protein assembly protein 1, putative	CIA1	No
PF3D7_0602100	transcript=PF3D7_0602100.1	-0.0441607	1.07319	0.816236	0.433817	0.560156	-6.90124	PF3D7_0602100	ATP-dependent RNA helicase MTR4	MTR4	No
PF3D7_0402300	transcript=PF3D7_0402300.1	0.221679	-3.5569	-0.81475	0.434627	0.560922	-6.90249	PF3D7_0402300	reticulocyte binding protein homologue 1	RH1	No
PF3D7_0813300	transcript=PF3D7_0813300.1	0.0607843	5.75574	-0.814174	0.434942	0.561047	-6.90297	PF3D7_0813300	NPL domain-containing protein, putative	N/A	No
PF3D7_1253100	transcript=PF3D7_1253100.1	0.112877	-4.47772	-0.812992	0.435588	0.561598	-6.90395	PF3D7_1253100	Plasmodium exported protein (PHISTa), unknown function	N/A	No
PF3D7_0408400	transcript=PF3D7_0408400.1	-0.17935	-2.10171	0.81181	0.436234	0.562151	-6.90494	PF3D7_0408400	conserved protein, unknown function	N/A	No
[truncated: 577 more rows]
