# Supplementary material for: Essential role for PfHSP40 in asexual replication and thermotolerance of malaria parasites
Source: PLoS Pathog. 2025 Jul 8;21(7):e1013313. doi: 10.1371/journal.ppat.1013313 (PMC12258570; doi:10.1371/journal.ppat.1013313)
Supplement: S3 Table — (XLSX) [file ppat.1013313.s007.xlsx]

## Sheet: 6.3.24GOenrichment_all-2
Enrichment FDR	nGenes	Pathway Genes	Fold Enrichment	Pathway	URL	Genes
2.64271e-18	21	73	14.4655	GO:0006260 DNA replication	http://amigo.geneontology.org/amigo/term/GO:0006260	PF3D7_0215800 PF3D7_0505500 PF3D7_0527000 PF3D7_0705400 PF3D7_0918600 PF3D7_1203000 PF3D7_1211700 PF3D7_1234300 PF3D7_1305000 PF3D7_1317100 PF3D7_1355100 PF3D7_1412100 PF3D7_1417800 PF3D7_1429900 PF3D7_1438700 PF3D7_1463300 PF3D7_0910900 PF3D7_1107400 PF3D7_1211300 PF3D7_1437200 PF3D7_1015800
2.64271e-18	19	54	17.2522	GO:0006261 DNA-templated DNA replication	http://amigo.geneontology.org/amigo/term/GO:0006261	PF3D7_0215800 PF3D7_0505500 PF3D7_0527000 PF3D7_0705400 PF3D7_0918600 PF3D7_1203000 PF3D7_1211700 PF3D7_1234300 PF3D7_1305000 PF3D7_1317100 PF3D7_1355100 PF3D7_1412100 PF3D7_1417800 PF3D7_1429900 PF3D7_1438700 PF3D7_1463300 PF3D7_0910900 PF3D7_1107400 PF3D7_1211300
3.59749e-16	24	173	8.96128	GO:0006259 DNA metabolic process	http://amigo.geneontology.org/amigo/term/GO:0006259	PF3D7_0215800 PF3D7_0505500 PF3D7_0527000 PF3D7_0705400 PF3D7_0803400 PF3D7_0918600 PF3D7_0934100 PF3D7_1107400 PF3D7_1203000 PF3D7_1211700 PF3D7_1234300 PF3D7_1305000 PF3D7_1317100 PF3D7_1355100 PF3D7_1412100 PF3D7_1417800 PF3D7_1427500 PF3D7_1429900 PF3D7_1438700 PF3D7_1463300 PF3D7_0910900 PF3D7_1211300 PF3D7_1437200 PF3D7_1015800
8.00907e-13	11	20	25.8515	GO:0006270 DNA replication initiation	http://amigo.geneontology.org/amigo/term/GO:0006270	PF3D7_0215800 PF3D7_0527000 PF3D7_0705400 PF3D7_1203000 PF3D7_1211700 PF3D7_1317100 PF3D7_1417800 PF3D7_1463300 PF3D7_0910900 PF3D7_1355100 PF3D7_1211300
2.13685e-12	13	53	17.3127	GO:0006310 DNA recombination	http://amigo.geneontology.org/amigo/term/GO:0006310	PF3D7_0505500 PF3D7_0527000 PF3D7_0705400 PF3D7_0803400 PF3D7_0918600 PF3D7_0934100 PF3D7_1107400 PF3D7_1211700 PF3D7_1317100 PF3D7_1355100 PF3D7_1417800 PF3D7_1427500 PF3D7_1429900
1.82389e-11	15	104	11.5247	GO:0022402 cell cycle process	http://amigo.geneontology.org/amigo/term/GO:0022402	PF3D7_0505500 PF3D7_0527000 PF3D7_0705400 PF3D7_0803400 PF3D7_1105500 PF3D7_1107400 PF3D7_1148000 PF3D7_1203000 PF3D7_1211700 PF3D7_1317100 PF3D7_1318400 PF3D7_1324500 PF3D7_1355100 PF3D7_1412100 PF3D7_1417800
2.06831e-11	17	138	9.17825	GO:0007049 cell cycle	http://amigo.geneontology.org/amigo/term/GO:0007049	PF3D7_0505500 PF3D7_0527000 PF3D7_0705400 PF3D7_0803400 PF3D7_1105500 PF3D7_1107400 PF3D7_1148000 PF3D7_1203000 PF3D7_1211700 PF3D7_1305000 PF3D7_1317100 PF3D7_1318400 PF3D7_1324500 PF3D7_1355100 PF3D7_1412100 PF3D7_1417800 PF3D7_1228300
6.43439e-11	10	30	22.1958	GO:0000724 double-strand break repair via homologous recombination	http://amigo.geneontology.org/amigo/term/GO:0000724	PF3D7_0527000 PF3D7_0705400 PF3D7_0803400 PF3D7_0918600 PF3D7_1107400 PF3D7_1211700 PF3D7_1317100 PF3D7_1355100 PF3D7_1417800 PF3D7_1429900
6.97188e-11	18	133	7.73272	GO:0051276 chromosome organization	http://amigo.geneontology.org/amigo/term/GO:0051276	PF3D7_0505500 PF3D7_0705400 PF3D7_0918600 PF3D7_0934100 PF3D7_1107400 PF3D7_1148000 PF3D7_1317100 PF3D7_1318400 PF3D7_1324500 PF3D7_1355100 PF3D7_1412100 PF3D7_1417800 PF3D7_1427500 PF3D7_1429900 PF3D7_0527000 PF3D7_0803400 PF3D7_1211300 PF3D7_1211700
1.06578e-10	10	32	21.0276	GO:0000725 recombinational repair	http://amigo.geneontology.org/amigo/term/GO:0000725	PF3D7_0527000 PF3D7_0705400 PF3D7_0803400 PF3D7_0918600 PF3D7_1107400 PF3D7_1211700 PF3D7_1317100 PF3D7_1355100 PF3D7_1417800 PF3D7_1429900
1.10343e-10	12	44	14.5281	GO:0032392 DNA geometric change	http://amigo.geneontology.org/amigo/term/GO:0032392	PF3D7_0705400 PF3D7_0918600 PF3D7_0934100 PF3D7_1317100 PF3D7_1324500 PF3D7_1355100 PF3D7_1417800 PF3D7_1429900 PF3D7_0527000 PF3D7_0803400 PF3D7_1211300 PF3D7_1211700
1.10343e-10	12	44	14.5281	GO:0032508 DNA duplex unwinding	http://amigo.geneontology.org/amigo/term/GO:0032508	PF3D7_0705400 PF3D7_0918600 PF3D7_0934100 PF3D7_1317100 PF3D7_1324500 PF3D7_1355100 PF3D7_1417800 PF3D7_1429900 PF3D7_0527000 PF3D7_0803400 PF3D7_1211300 PF3D7_1211700
1.10343e-10	8	12	31.9619	GO:0044786 cell cycle DNA replication	http://amigo.geneontology.org/amigo/term/GO:0044786	PF3D7_0505500 PF3D7_0527000 PF3D7_0705400 PF3D7_1211700 PF3D7_1317100 PF3D7_1355100 PF3D7_1417800 PF3D7_1107400
2.79581e-10	10	39	19.0249	GO:0006302 double-strand break repair	http://amigo.geneontology.org/amigo/term/GO:0006302	PF3D7_0527000 PF3D7_0705400 PF3D7_0803400 PF3D7_0918600 PF3D7_1107400 PF3D7_1211700 PF3D7_1317100 PF3D7_1355100 PF3D7_1417800 PF3D7_1429900
4.62591e-10	12	48	12.9575	GO:0071103 DNA conformation change	http://amigo.geneontology.org/amigo/term/GO:0071103	PF3D7_0705400 PF3D7_0918600 PF3D7_0934100 PF3D7_1317100 PF3D7_1324500 PF3D7_1355100 PF3D7_1417800 PF3D7_1429900 PF3D7_0527000 PF3D7_0803400 PF3D7_1211300 PF3D7_1211700
1.50785e-09	15	120	8.20939	GO:0006281 DNA repair	http://amigo.geneontology.org/amigo/term/GO:0006281	PF3D7_0505500 PF3D7_0527000 PF3D7_0705400 PF3D7_0803400 PF3D7_0918600 PF3D7_0934100 PF3D7_1107400 PF3D7_1211700 PF3D7_1234300 PF3D7_1305000 PF3D7_1317100 PF3D7_1355100 PF3D7_1417800 PF3D7_1427500 PF3D7_1429900
2.65643e-09	7	11	31.0741	GO:0033260 nuclear DNA replication	http://amigo.geneontology.org/amigo/term/GO:0033260	PF3D7_0527000 PF3D7_0705400 PF3D7_1211700 PF3D7_1317100 PF3D7_1355100 PF3D7_1417800 PF3D7_1107400
2.8462e-09	12	82	11.1495	GO:0000278 mitotic cell cycle	http://amigo.geneontology.org/amigo/term/GO:0000278	PF3D7_0505500 PF3D7_0527000 PF3D7_1148000 PF3D7_1203000 PF3D7_1305000 PF3D7_1317100 PF3D7_1318400 PF3D7_1355100 PF3D7_1417800 PF3D7_1105500 PF3D7_1107400 PF3D7_1228300
2.86085e-09	15	133	7.78293	GO:0006974 cellular response to DNA damage stimulus	http://amigo.geneontology.org/amigo/term/GO:0006974	PF3D7_0505500 PF3D7_0527000 PF3D7_0705400 PF3D7_0803400 PF3D7_0918600 PF3D7_0934100 PF3D7_1107400 PF3D7_1211700 PF3D7_1234300 PF3D7_1305000 PF3D7_1317100 PF3D7_1355100 PF3D7_1417800 PF3D7_1427500 PF3D7_1429900
4.17957e-07	9	60	11.5991	GO:1903047 mitotic cell cycle process	http://amigo.geneontology.org/amigo/term/GO:1903047	PF3D7_0505500 PF3D7_0527000 PF3D7_1148000 PF3D7_1203000 PF3D7_1317100 PF3D7_1318400 PF3D7_1355100 PF3D7_1417800 PF3D7_1107400
5.31386e-07	6	11	23.9714	GO:0006268 DNA unwinding involved in DNA replication	http://amigo.geneontology.org/amigo/term/GO:0006268	PF3D7_0705400 PF3D7_0918600 PF3D7_1317100 PF3D7_1355100 PF3D7_1417800 PF3D7_1429900
9.33725e-07	19	339	3.97432	GO:0051716 cellular response to stimulus	http://amigo.geneontology.org/amigo/term/GO:0051716	PF3D7_0505500 PF3D7_0527000 PF3D7_0705400 PF3D7_0803400 PF3D7_0805700 PF3D7_0918600 PF3D7_0934100 PF3D7_1107400 PF3D7_1148000 PF3D7_1203000 PF3D7_1211700 PF3D7_1234300 PF3D7_1305000 PF3D7_1317100 PF3D7_1355100 PF3D7_1417800 PF3D7_1427500 PF3D7_1429900 PF3D7_0109600
1.5949e-06	15	189	4.95277	GO:0033554 cellular response to stress	http://amigo.geneontology.org/amigo/term/GO:0033554	PF3D7_0505500 PF3D7_0527000 PF3D7_0705400 PF3D7_0803400 PF3D7_0918600 PF3D7_0934100 PF3D7_1107400 PF3D7_1211700 PF3D7_1234300 PF3D7_1305000 PF3D7_1317100 PF3D7_1355100 PF3D7_1417800 PF3D7_1427500 PF3D7_1429900
1.76054e-06	20	556	3.6156	GO:0050896 response to stimulus	http://amigo.geneontology.org/amigo/term/GO:0050896	PF3D7_0505500 PF3D7_0527000 PF3D7_0705400 PF3D7_0803400 PF3D7_0805700 PF3D7_0918600 PF3D7_0934100 PF3D7_1107400 PF3D7_1148000 PF3D7_1203000 PF3D7_1211700 PF3D7_1234300 PF3D7_1305000 PF3D7_1317100 PF3D7_1355100 PF3D7_1417800 PF3D7_1427500 PF3D7_1429900 PF3D7_0109600 PF3D7_0902800
5.52312e-06	35	1095	2.13161	GO:0044260 cellular macromolecule metabolic process	http://amigo.geneontology.org/amigo/term/GO:0044260	PF3D7_0109600 PF3D7_0215800 PF3D7_0505500 PF3D7_0527000 PF3D7_0705400 PF3D7_0803400 PF3D7_0805700 PF3D7_0828500 PF3D7_0902800 PF3D7_0918600 PF3D7_0934100 PF3D7_1014300 PF3D7_1107400 PF3D7_1111900 PF3D7_1148000 PF3D7_1203000 PF3D7_1211700 PF3D7_1234300 PF3D7_1305000 PF3D7_1317100 PF3D7_1355100 PF3D7_1412100 PF3D7_1417800 PF3D7_1420900 PF3D7_1427500 PF3D7_1429900 PF3D7_1436800 PF3D7_1438700 PF3D7_1…
7.5107e-06	15	217	4.37435	GO:0006950 response to stress	http://amigo.geneontology.org/amigo/term/GO:0006950	PF3D7_0505500 PF3D7_0527000 PF3D7_0705400 PF3D7_0803400 PF3D7_0918600 PF3D7_0934100 PF3D7_1107400 PF3D7_1211700 PF3D7_1234300 PF3D7_1305000 PF3D7_1317100 PF3D7_1355100 PF3D7_1417800 PF3D7_1427500 PF3D7_1429900
1.629e-05	7	29	11.1867	GO:0065004 protein-DNA complex assembly	http://amigo.geneontology.org/amigo/term/GO:0065004	PF3D7_0527000 PF3D7_0705400 PF3D7_1107400 PF3D7_1211700 PF3D7_1317100 PF3D7_1355100 PF3D7_1417800
5.58845e-05	19	417	3.02428	GO:0006996 organelle organization	http://amigo.geneontology.org/amigo/term/GO:0006996	PF3D7_0505500 PF3D7_0705400 PF3D7_0803400 PF3D7_0918600 PF3D7_0934100 PF3D7_1105500 PF3D7_1107400 PF3D7_1148000 PF3D7_1317100 PF3D7_1318400 PF3D7_1324500 PF3D7_1355100 PF3D7_1412100 PF3D7_1417800 PF3D7_1427500 PF3D7_1429900 PF3D7_0527000 PF3D7_1211300 PF3D7_1211700
8.84915e-05	7	38	8.73958	GO:0071824 protein-DNA complex subunit organization	http://amigo.geneontology.org/amigo/term/GO:0071824	PF3D7_0527000 PF3D7_0705400 PF3D7_1107400 PF3D7_1211700 PF3D7_1317100 PF3D7_1355100 PF3D7_1417800
8.84915e-05	5	16	15.3663	GO:0006271 DNA strand elongation involved in DNA replication	http://amigo.geneontology.org/amigo/term/GO:0006271	PF3D7_0527000 PF3D7_0705400 PF3D7_1317100 PF3D7_1211300 PF3D7_1211700
8.84915e-05	5	16	15.3663	GO:0022616 DNA strand elongation	http://amigo.geneontology.org/amigo/term/GO:0022616	PF3D7_0527000 PF3D7_0705400 PF3D7_1317100 PF3D7_1211300 PF3D7_1211700
0.001758	30	988	1.81053	GO:0046483 heterocycle metabolic process	http://amigo.geneontology.org/amigo/term/GO:0046483	PF3D7_0109600 PF3D7_0215800 PF3D7_0505500 PF3D7_0527000 PF3D7_0705400 PF3D7_0803400 PF3D7_0918600 PF3D7_0934100 PF3D7_1107400 PF3D7_1203000 PF3D7_1211700 PF3D7_1234300 PF3D7_1305000 PF3D7_1317100 PF3D7_1355100 PF3D7_1412100 PF3D7_1417800 PF3D7_1420900 PF3D7_1427500 PF3D7_1429900 PF3D7_1437200 PF3D7_1438700 PF3D7_1440500 PF3D7_1451400 PF3D7_1463300 PF3D7_0910900 PF3D7_1015800 PF3D7_1211300 PF3D7_1…
0.001758	30	990	1.8078	GO:1901360 organic cyclic compound metabolic process	http://amigo.geneontology.org/amigo/term/GO:1901360	PF3D7_0109600 PF3D7_0215800 PF3D7_0505500 PF3D7_0527000 PF3D7_0705400 PF3D7_0803400 PF3D7_0918600 PF3D7_0934100 PF3D7_1107400 PF3D7_1203000 PF3D7_1211700 PF3D7_1234300 PF3D7_1305000 PF3D7_1317100 PF3D7_1355100 PF3D7_1412100 PF3D7_1417800 PF3D7_1420900 PF3D7_1427500 PF3D7_1429900 PF3D7_1437200 PF3D7_1438700 PF3D7_1440500 PF3D7_1451400 PF3D7_1463300 PF3D7_0910900 PF3D7_1015800 PF3D7_1211300 PF3D7_1…
0.00188075	4	28	12.293	GO:1903046 meiotic cell cycle process	http://amigo.geneontology.org/amigo/term/GO:1903046	PF3D7_0505500 PF3D7_0803400 PF3D7_1107400 PF3D7_1148000
0.00211034	20	568	2.23823	GO:0016043 cellular component organization	http://amigo.geneontology.org/amigo/term/GO:0016043	PF3D7_0505500 PF3D7_0527000 PF3D7_0705400 PF3D7_0803400 PF3D7_0918600 PF3D7_0934100 PF3D7_1105500 PF3D7_1107400 PF3D7_1148000 PF3D7_1211700 PF3D7_1317100 PF3D7_1318400 PF3D7_1324500 PF3D7_1355100 PF3D7_1361600 PF3D7_1412100 PF3D7_1417800 PF3D7_1427500 PF3D7_1429900 PF3D7_1211300
0.00223137	3	14	19.9762	GO:0045930 negative regulation of mitotic cell cycle	http://amigo.geneontology.org/amigo/term/GO:0045930	PF3D7_0505500 PF3D7_1148000 PF3D7_1203000
0.00223137	4	18	11.415	GO:0051052 regulation of DNA metabolic process	http://amigo.geneontology.org/amigo/term/GO:0051052	PF3D7_0505500 PF3D7_0934100 PF3D7_1427500 PF3D7_1429900
0.00223137	29	949	1.7991	GO:0006139 nucleobase-containing compound metabolic process	http://amigo.geneontology.org/amigo/term/GO:0006139	PF3D7_0109600 PF3D7_0215800 PF3D7_0505500 PF3D7_0527000 PF3D7_0705400 PF3D7_0803400 PF3D7_0918600 PF3D7_0934100 PF3D7_1107400 PF3D7_1203000 PF3D7_1211700 PF3D7_1234300 PF3D7_1305000 PF3D7_1317100 PF3D7_1355100 PF3D7_1412100 PF3D7_1417800 PF3D7_1420900 PF3D7_1427500 PF3D7_1429900 PF3D7_1437200 PF3D7_1438700 PF3D7_1451400 PF3D7_1463300 PF3D7_0910900 PF3D7_1015800 PF3D7_1211300 PF3D7_1324500 PF3D7_1…
0.00223137	3	14	19.9762	GO:0007093 mitotic cell cycle checkpoint signaling	http://amigo.geneontology.org/amigo/term/GO:0007093	PF3D7_0505500 PF3D7_1148000 PF3D7_1203000
0.00223137	4	27	11.415	GO:0000819 sister chromatid segregation	http://amigo.geneontology.org/amigo/term/GO:0000819	PF3D7_1148000 PF3D7_1318400 PF3D7_1324500 PF3D7_1412100
0.00286721	4	32	10.654	GO:0098813 nuclear chromosome segregation	http://amigo.geneontology.org/amigo/term/GO:0098813	PF3D7_1148000 PF3D7_1318400 PF3D7_1324500 PF3D7_1412100
0.00295274	3	17	17.1224	GO:0000075 cell cycle checkpoint signaling	http://amigo.geneontology.org/amigo/term/GO:0000075	PF3D7_0505500 PF3D7_1148000 PF3D7_1203000
0.00295274	3	19	17.1224	GO:0045786 negative regulation of cell cycle	http://amigo.geneontology.org/amigo/term/GO:0045786	PF3D7_0505500 PF3D7_1148000 PF3D7_1203000
0.00295274	3	18	17.1224	GO:0061982 meiosis I cell cycle process	http://amigo.geneontology.org/amigo/term/GO:0061982	PF3D7_0505500 PF3D7_0803400 PF3D7_1107400
0.00295274	26	834	1.86158	GO:0090304 nucleic acid metabolic process	http://amigo.geneontology.org/amigo/term/GO:0090304	PF3D7_0109600 PF3D7_0215800 PF3D7_0505500 PF3D7_0527000 PF3D7_0705400 PF3D7_0803400 PF3D7_0918600 PF3D7_0934100 PF3D7_1107400 PF3D7_1203000 PF3D7_1211700 PF3D7_1234300 PF3D7_1305000 PF3D7_1317100 PF3D7_1355100 PF3D7_1412100 PF3D7_1417800 PF3D7_1427500 PF3D7_1429900 PF3D7_1438700 PF3D7_1451400 PF3D7_1463300 PF3D7_0910900 PF3D7_1211300 PF3D7_1437200 PF3D7_1015800
0.00295274	3	17	17.1224	GO:1901988 negative regulation of cell cycle phase transition	http://amigo.geneontology.org/amigo/term/GO:1901988	PF3D7_0505500 PF3D7_1148000 PF3D7_1203000
0.00295274	3	15	17.1224	GO:1901990 regulation of mitotic cell cycle phase transition	http://amigo.geneontology.org/amigo/term/GO:1901990	PF3D7_0505500 PF3D7_1148000 PF3D7_1203000
0.00295274	29	983	1.75815	GO:0006725 cellular aromatic compound metabolic process	http://amigo.geneontology.org/amigo/term/GO:0006725	PF3D7_0109600 PF3D7_0215800 PF3D7_0505500 PF3D7_0527000 PF3D7_0705400 PF3D7_0803400 PF3D7_0918600 PF3D7_0934100 PF3D7_1107400 PF3D7_1203000 PF3D7_1211700 PF3D7_1234300 PF3D7_1305000 PF3D7_1317100 PF3D7_1355100 PF3D7_1412100 PF3D7_1417800 PF3D7_1420900 PF3D7_1427500 PF3D7_1429900 PF3D7_1437200 PF3D7_1438700 PF3D7_1451400 PF3D7_1463300 PF3D7_0910900 PF3D7_1015800 PF3D7_1211300 PF3D7_1324500 PF3D7_1…
0.00295274	3	17	17.1224	GO:0010948 negative regulation of cell cycle process	http://amigo.geneontology.org/amigo/term/GO:0010948	PF3D7_0505500 PF3D7_1148000 PF3D7_1203000
0.00454732	3	20	14.9821	GO:0140013 meiotic nuclear division	http://amigo.geneontology.org/amigo/term/GO:0140013	PF3D7_0803400 PF3D7_1107400 PF3D7_1148000
0.00488322	4	34	8.87831	GO:0051321 meiotic cell cycle	http://amigo.geneontology.org/amigo/term/GO:0051321	PF3D7_0505500 PF3D7_0803400 PF3D7_1107400 PF3D7_1148000
0.00595331	4	36	8.41103	GO:0007059 chromosome segregation	http://amigo.geneontology.org/amigo/term/GO:0007059	PF3D7_1148000 PF3D7_1318400 PF3D7_1324500 PF3D7_1412100
0.00620319	3	20	13.3175	GO:0044772 mitotic cell cycle phase transition	http://amigo.geneontology.org/amigo/term/GO:0044772	PF3D7_0505500 PF3D7_1148000 PF3D7_1203000
0.00620319	3	24	13.3175	GO:1901987 regulation of cell cycle phase transition	http://amigo.geneontology.org/amigo/term/GO:1901987	PF3D7_0505500 PF3D7_1148000 PF3D7_1203000
0.00688348	6	85	4.79429	GO:0048523 negative regulation of cellular process	http://amigo.geneontology.org/amigo/term/GO:0048523	PF3D7_0505500 PF3D7_1148000 PF3D7_1203000 PF3D7_1427500 PF3D7_1451400 PF3D7_1417800
0.00688348	4	44	7.99048	GO:0000280 nuclear division	http://amigo.geneontology.org/amigo/term/GO:0000280	PF3D7_0803400 PF3D7_1107400 PF3D7_1148000 PF3D7_1318400
0.00824584	3	24	11.9857	GO:0007346 regulation of mitotic cell cycle	http://amigo.geneontology.org/amigo/term/GO:0007346	PF3D7_0505500 PF3D7_1148000 PF3D7_1203000
0.00935915	4	44	7.26407	GO:0000003 reproduction	http://amigo.geneontology.org/amigo/term/GO:0000003	PF3D7_0505500 PF3D7_0803400 PF3D7_1107400 PF3D7_1148000
0.00935915	4	44	7.26407	GO:0022414 reproductive process	http://amigo.geneontology.org/amigo/term/GO:0022414	PF3D7_0505500 PF3D7_0803400 PF3D7_1107400 PF3D7_1148000
0.0104061	41	1890	1.39765	GO:0044237 cellular metabolic process	http://amigo.geneontology.org/amigo/term/GO:0044237	PF3D7_0109600 PF3D7_0202700 PF3D7_0215800 PF3D7_0505500 PF3D7_0527000 PF3D7_0705400 PF3D7_0803400 PF3D7_0805700 PF3D7_0828500 PF3D7_0902800 PF3D7_0918600 PF3D7_0934100 PF3D7_1014300 PF3D7_1107400 PF3D7_1111900 PF3D7_1148000 PF3D7_1203000 PF3D7_1211700 PF3D7_1234300 PF3D7_1305000 PF3D7_1317100 PF3D7_1355100 PF3D7_1361600 PF3D7_1412100 PF3D7_1417800 PF3D7_1420900 PF3D7_1427500 PF3D7_1429900 PF3D7_1…
0.0104061	3	29	10.8961	GO:0044770 cell cycle phase transition	http://amigo.geneontology.org/amigo/term/GO:0044770	PF3D7_0505500 PF3D7_1148000 PF3D7_1203000
0.0105806	4	48	6.94824	GO:0048285 organelle fission	http://amigo.geneontology.org/amigo/term/GO:0048285	PF3D7_0803400 PF3D7_1107400 PF3D7_1148000 PF3D7_1318400
0.015474	31	1236	1.52904	GO:0034641 cellular nitrogen compound metabolic process	http://amigo.geneontology.org/amigo/term/GO:0034641	PF3D7_0109600 PF3D7_0215800 PF3D7_0505500 PF3D7_0527000 PF3D7_0705400 PF3D7_0803400 PF3D7_0828500 PF3D7_0918600 PF3D7_0934100 PF3D7_1107400 PF3D7_1203000 PF3D7_1211700 PF3D7_1234300 PF3D7_1305000 PF3D7_1317100 PF3D7_1355100 PF3D7_1412100 PF3D7_1417800 PF3D7_1420900 PF3D7_1427500 PF3D7_1429900 PF3D7_1437200 PF3D7_1438700 PF3D7_1440500 PF3D7_1451400 PF3D7_1463300 PF3D7_0910900 PF3D7_1015800 PF3D7_1…
0.0163676	2	11	19.9762	GO:0033044 regulation of chromosome organization	http://amigo.geneontology.org/amigo/term/GO:0033044	PF3D7_1148000 PF3D7_1417800
0.0163676	7	134	3.45267	GO:0048519 negative regulation of biological process	http://amigo.geneontology.org/amigo/term/GO:0048519	PF3D7_0109600 PF3D7_0505500 PF3D7_1148000 PF3D7_1203000 PF3D7_1427500 PF3D7_1451400 PF3D7_1417800
0.0194953	38	1753	1.39411	GO:0006807 nitrogen compound metabolic process	http://amigo.geneontology.org/amigo/term/GO:0006807	PF3D7_0109600 PF3D7_0215800 PF3D7_0505500 PF3D7_0527000 PF3D7_0705400 PF3D7_0803400 PF3D7_0805700 PF3D7_0828500 PF3D7_0902800 PF3D7_0918600 PF3D7_0934100 PF3D7_1014300 PF3D7_1107400 PF3D7_1111900 PF3D7_1148000 PF3D7_1203000 PF3D7_1211700 PF3D7_1234300 PF3D7_1305000 PF3D7_1317100 PF3D7_1355100 PF3D7_1412100 PF3D7_1417800 PF3D7_1420900 PF3D7_1427500 PF3D7_1429900 PF3D7_1436800 PF3D7_1437200 PF3D7_1…
0.0205475	12	307	2.29392	GO:0034654 nucleobase-containing compound biosynthetic process	http://amigo.geneontology.org/amigo/term/GO:0034654	PF3D7_0934100 PF3D7_1234300 PF3D7_1420900 PF3D7_1429900 PF3D7_1437200 PF3D7_1438700 PF3D7_1451400 PF3D7_0910900 PF3D7_1015800 PF3D7_1405600 PF3D7_1463300 PF3D7_0109600
0.0205475	35	1586	1.43125	GO:0043170 macromolecule metabolic process	http://amigo.geneontology.org/amigo/term/GO:0043170	PF3D7_0109600 PF3D7_0215800 PF3D7_0505500 PF3D7_0527000 PF3D7_0705400 PF3D7_0803400 PF3D7_0805700 PF3D7_0828500 PF3D7_0902800 PF3D7_0918600 PF3D7_0934100 PF3D7_1014300 PF3D7_1107400 PF3D7_1111900 PF3D7_1148000 PF3D7_1203000 PF3D7_1211700 PF3D7_1234300 PF3D7_1305000 PF3D7_1317100 PF3D7_1355100 PF3D7_1412100 PF3D7_1417800 PF3D7_1420900 PF3D7_1427500 PF3D7_1429900 PF3D7_1436800 PF3D7_1438700 PF3D7_1…
0.0205475	21	747	1.74428	GO:0071840 cellular component organization or biogenesis	http://amigo.geneontology.org/amigo/term/GO:0071840	PF3D7_0505500 PF3D7_0527000 PF3D7_0705400 PF3D7_0803400 PF3D7_0918600 PF3D7_0934100 PF3D7_1105500 PF3D7_1107400 PF3D7_1148000 PF3D7_1211700 PF3D7_1317100 PF3D7_1318400 PF3D7_1324500 PF3D7_1355100 PF3D7_1361600 PF3D7_1412100 PF3D7_1417800 PF3D7_1420900 PF3D7_1427500 PF3D7_1429900 PF3D7_1211300
0.0207305	40	1903	1.36008	GO:0071704 organic substance metabolic process	http://amigo.geneontology.org/amigo/term/GO:0071704	PF3D7_0109600 PF3D7_0202700 PF3D7_0215800 PF3D7_0505500 PF3D7_0527000 PF3D7_0705400 PF3D7_0803400 PF3D7_0805700 PF3D7_0828500 PF3D7_0902800 PF3D7_0918600 PF3D7_0934100 PF3D7_1014300 PF3D7_1107400 PF3D7_1111900 PF3D7_1148000 PF3D7_1203000 PF3D7_1211700 PF3D7_1234300 PF3D7_1305000 PF3D7_1317100 PF3D7_1355100 PF3D7_1412100 PF3D7_1417800 PF3D7_1420900 PF3D7_1427500 PF3D7_1429900 PF3D7_1436800 PF3D7_1…
0.0212334	39	1836	1.3704	GO:0044238 primary metabolic process	http://amigo.geneontology.org/amigo/term/GO:0044238	PF3D7_0109600 PF3D7_0202700 PF3D7_0215800 PF3D7_0505500 PF3D7_0527000 PF3D7_0705400 PF3D7_0803400 PF3D7_0805700 PF3D7_0828500 PF3D7_0902800 PF3D7_0918600 PF3D7_0934100 PF3D7_1014300 PF3D7_1107400 PF3D7_1111900 PF3D7_1148000 PF3D7_1203000 PF3D7_1211700 PF3D7_1234300 PF3D7_1305000 PF3D7_1317100 PF3D7_1355100 PF3D7_1412100 PF3D7_1417800 PF3D7_1420900 PF3D7_1427500 PF3D7_1429900 PF3D7_1436800 PF3D7_1…
0.0219112	41	1981	1.34266	GO:0008152 metabolic process	http://amigo.geneontology.org/amigo/term/GO:0008152	PF3D7_0109600 PF3D7_0202700 PF3D7_0215800 PF3D7_0505500 PF3D7_0527000 PF3D7_0705400 PF3D7_0803400 PF3D7_0805700 PF3D7_0828500 PF3D7_0902800 PF3D7_0918600 PF3D7_0934100 PF3D7_1014300 PF3D7_1107400 PF3D7_1111900 PF3D7_1148000 PF3D7_1203000 PF3D7_1211700 PF3D7_1234300 PF3D7_1305000 PF3D7_1317100 PF3D7_1355100 PF3D7_1361600 PF3D7_1412100 PF3D7_1417800 PF3D7_1420900 PF3D7_1427500 PF3D7_1429900 PF3D7_1…
0.022657	2	15	15.981	GO:0035825 homologous recombination	http://amigo.geneontology.org/amigo/term/GO:0035825	PF3D7_0803400 PF3D7_1107400
0.022657	2	11	15.981	GO:0044774 mitotic DNA integrity checkpoint signaling	http://amigo.geneontology.org/amigo/term/GO:0044774	PF3D7_0505500 PF3D7_1203000
0.022657	2	15	15.981	GO:0140527 reciprocal homologous recombination	http://amigo.geneontology.org/amigo/term/GO:0140527	PF3D7_0803400 PF3D7_1107400
0.022657	2	15	15.981	GO:0007127 meiosis I	http://amigo.geneontology.org/amigo/term/GO:0007127	PF3D7_0803400 PF3D7_1107400
0.022657	2	15	15.981	GO:0007131 reciprocal meiotic recombination	http://amigo.geneontology.org/amigo/term/GO:0007131	PF3D7_0803400 PF3D7_1107400
0.0238135	5	107	4.16171	GO:0035556 intracellular signal transduction	http://amigo.geneontology.org/amigo/term/GO:0035556	PF3D7_0505500 PF3D7_0805700 PF3D7_1148000 PF3D7_1203000 PF3D7_0109600
0.0249369	3	22	7.49107	GO:0071897 DNA biosynthetic process	http://amigo.geneontology.org/amigo/term/GO:0071897	PF3D7_1234300 PF3D7_1429900 PF3D7_1463300
0.0250812	4	62	5.15515	GO:0051726 regulation of cell cycle	http://amigo.geneontology.org/amigo/term/GO:0051726	PF3D7_0505500 PF3D7_1148000 PF3D7_1203000 PF3D7_1417800
0.0286569	3	25	7.05042	GO:0045934 negative regulation of nucleobase-containing compound metabolic process	http://amigo.geneontology.org/amigo/term/GO:0045934	PF3D7_0505500 PF3D7_1427500 PF3D7_1451400
0.0286569	3	40	7.05042	GO:0010564 regulation of cell cycle process	http://amigo.geneontology.org/amigo/term/GO:0010564	PF3D7_0505500 PF3D7_1148000 PF3D7_1203000
0.0290955	12	338	2.14031	GO:0019438 aromatic compound biosynthetic process	http://amigo.geneontology.org/amigo/term/GO:0019438	PF3D7_0934100 PF3D7_1234300 PF3D7_1420900 PF3D7_1429900 PF3D7_1437200 PF3D7_1438700 PF3D7_1451400 PF3D7_0910900 PF3D7_1015800 PF3D7_1405600 PF3D7_1463300 PF3D7_0109600
0.0302917	2	13	13.3175	GO:0031570 DNA integrity checkpoint signaling	http://amigo.geneontology.org/amigo/term/GO:0031570	PF3D7_0505500 PF3D7_1203000
0.0302917	2	11	13.3175	GO:0006301 postreplication repair	http://amigo.geneontology.org/amigo/term/GO:0006301	PF3D7_1234300 PF3D7_1427500
0.0311637	12	343	2.11202	GO:0018130 heterocycle biosynthetic process	http://amigo.geneontology.org/amigo/term/GO:0018130	PF3D7_0934100 PF3D7_1234300 PF3D7_1420900 PF3D7_1429900 PF3D7_1437200 PF3D7_1438700 PF3D7_1451400 PF3D7_0910900 PF3D7_1015800 PF3D7_1405600 PF3D7_1463300 PF3D7_0109600
0.0318781	12	344	2.10276	GO:1901362 organic cyclic compound biosynthetic process	http://amigo.geneontology.org/amigo/term/GO:1901362	PF3D7_0934100 PF3D7_1234300 PF3D7_1420900 PF3D7_1429900 PF3D7_1437200 PF3D7_1438700 PF3D7_1451400 PF3D7_0910900 PF3D7_1015800 PF3D7_1405600 PF3D7_1463300 PF3D7_0109600
0.0362941	6	165	3.15414	GO:0007154 cell communication	http://amigo.geneontology.org/amigo/term/GO:0007154	PF3D7_0505500 PF3D7_0805700 PF3D7_1148000 PF3D7_1203000 PF3D7_1429900 PF3D7_0109600
0.0522846	2	13	9.9881	GO:0008299 isoprenoid biosynthetic process	http://amigo.geneontology.org/amigo/term/GO:0008299	PF3D7_0202700 PF3D7_1467300
0.0646939	2	15	8.87831	GO:0006298 mismatch repair	http://amigo.geneontology.org/amigo/term/GO:0006298	PF3D7_0505500 PF3D7_1427500
0.0646939	2	14	8.87831	GO:0006720 isoprenoid metabolic process	http://amigo.geneontology.org/amigo/term/GO:0006720	PF3D7_0202700 PF3D7_1467300
0.0795844	4	125	3.55132	GO:0006468 protein phosphorylation	http://amigo.geneontology.org/amigo/term/GO:0006468	PF3D7_0805700 PF3D7_1148000 PF3D7_0934100 PF3D7_1228300
0.0829598	5	92	2.93768	GO:0050790 regulation of catalytic activity	http://amigo.geneontology.org/amigo/term/GO:0050790	PF3D7_0505500 PF3D7_1429900 PF3D7_0828500 PF3D7_1105500 PF3D7_1417800
0.0859076	5	157	2.8951	GO:0007165 signal transduction	http://amigo.geneontology.org/amigo/term/GO:0007165	PF3D7_0505500 PF3D7_0805700 PF3D7_1148000 PF3D7_1203000 PF3D7_0109600
0.0859076	5	157	2.8951	GO:0023052 signaling	http://amigo.geneontology.org/amigo/term/GO:0023052	PF3D7_0505500 PF3D7_0805700 PF3D7_1148000 PF3D7_1203000 PF3D7_0109600
0.0881761	3	38	4.43915	GO:0009628 response to abiotic stimulus	http://amigo.geneontology.org/amigo/term/GO:0009628	PF3D7_0505500 PF3D7_0934100 PF3D7_1429900
0.0888732	2	23	7.26407	GO:0000070 mitotic sister chromatid segregation	http://amigo.geneontology.org/amigo/term/GO:0000070	PF3D7_1148000 PF3D7_1318400
0.0888732	5	95	2.85374	GO:0065009 regulation of molecular function	http://amigo.geneontology.org/amigo/term/GO:0065009	PF3D7_0505500 PF3D7_1429900 PF3D7_0828500 PF3D7_1105500 PF3D7_1417800
0.0892503	9	268	2.03148	GO:0022607 cellular component assembly	http://amigo.geneontology.org/amigo/term/GO:0022607	PF3D7_0527000 PF3D7_0705400 PF3D7_1105500 PF3D7_1107400 PF3D7_1211700 PF3D7_1317100 PF3D7_1355100 PF3D7_1361600 PF3D7_1417800
0.119623	2	26	6.14652	GO:0140014 mitotic nuclear division	http://amigo.geneontology.org/amigo/term/GO:0140014	PF3D7_1148000 PF3D7_1318400
0.135988	2	36	5.70748	GO:0033043 regulation of organelle organization	http://amigo.geneontology.org/amigo/term/GO:0033043	PF3D7_1148000 PF3D7_1417800
0.152913	2	20	5.32698	GO:0006979 response to oxidative stress	http://amigo.geneontology.org/amigo/term/GO:0006979	PF3D7_0934100 PF3D7_1429900
0.171291	3	55	3.32937	GO:0051172 negative regulation of nitrogen compound metabolic process	http://amigo.geneontology.org/amigo/term/GO:0051172	PF3D7_0505500 PF3D7_1427500 PF3D7_1451400
0.181418	3	57	3.23938	GO:0031324 negative regulation of cellular metabolic process	http://amigo.geneontology.org/amigo/term/GO:0031324	PF3D7_0505500 PF3D7_1427500 PF3D7_1451400
0.196087	7	204	1.91553	GO:0065003 protein-containing complex assembly	http://amigo.geneontology.org/amigo/term/GO:0065003	PF3D7_0527000 PF3D7_0705400 PF3D7_1107400 PF3D7_1211700 PF3D7_1317100 PF3D7_1355100 PF3D7_1417800
